# Supplementary material for: Depletion of Ric-8B leads to reduced mTORC2 activity
Source: PLoS Genet. 2020 May 11;16(5):e1008255. doi: 10.1371/journal.pgen.1008255 (PMC7252638; doi:10.1371/journal.pgen.1008255)
Supplement: S1 Table — (XLS) [file pgen.1008255.s007.xls]

## Sheet: Sheet1
GeneName	Ensembl ID	Gene Type	Expression WT	Expression KO	Log Fold change	FDR
Ddx3y	ENSMUSG00000069045	protein_coding	67.8292	1.12059	-5.91957	8.35991e-19
Adra1a	ENSMUSG00000045875	protein_coding	13.9245	0.513649	-4.7607	0.0054716
Lox	ENSMUSG00000024529	protein_coding	11.0719	0.513649	-4.42997	0.0268059
Lrrc73	ENSMUSG00000071073	protein_coding	10.7093	0.513649	-4.38194	0.0417136
Carns1	ENSMUSG00000075289	protein_coding	11.5473	0.560296	-4.36522	0.0209864
Nprl2	ENSMUSG00000010057	protein_coding	10.54	0.513649	-4.35894	0.0339872
Dbh	ENSMUSG00000000889	protein_coding	10.5964	0.560296	-4.24124	0.033589
Ptpn7	ENSMUSG00000031506	protein_coding	10.54	0.560296	-4.23354	0.0339287
U5	ENSMUSG00000096766	snRNA	18.4531	1.0273	-4.16694	0.00109955
Hic1	ENSMUSG00000043099	protein_coding	34.0535	2.14789	-3.98681	6.84635e-07
Lhx6	ENSMUSG00000026890	protein_coding	16.9985	1.07395	-3.98442	0.00252525
Chrdl1	ENSMUSG00000031283	protein_coding	11.9381	1.0273	-3.53864	0.0388844
Dock10	ENSMUSG00000038608	protein_coding	28.687	2.75483	-3.38036	5.94864e-05
Slc2a10	ENSMUSG00000027661	protein_coding	16.0477	1.63424	-3.29567	0.0107746
Scrt2	ENSMUSG00000060257	protein_coding	85.3315	9.15186	-3.22094	1.07341e-14
Scrt1	ENSMUSG00000048385	protein_coding	44.1463	4.80943	-3.19835	2.69481e-07
Unc79	ENSMUSG00000021198	protein_coding	13.8398	1.58759	-3.12391	0.0326109
Prss23	ENSMUSG00000039405	protein_coding	18.0623	2.14789	-3.07199	0.00884383
Afp	ENSMUSG00000054932	protein_coding	59.8879	7.37767	-3.02103	2.51629e-09
Cd97	ENSMUSG00000002885	protein_coding	16.6925	2.10124	-2.98988	0.017394
Sema7a	ENSMUSG00000038264	protein_coding	16.6078	2.10124	-2.98254	0.0176235
Gsg1l	ENSMUSG00000046182	protein_coding	25.5565	3.31513	-2.94655	0.0157962
Nxph4	ENSMUSG00000040258	protein_coding	24.8552	3.26848	-2.92686	0.00106453
Hist3h2a	ENSMUSG00000078851	protein_coding	16.0194	2.14789	-2.89883	0.0220126
Bgn	ENSMUSG00000031375	protein_coding	47.978	6.86403	-2.80525	8.88687e-07
Sncg	ENSMUSG00000023064	protein_coding	18.566	2.66154	-2.80233	0.0135667
Tspyl3	ENSMUSG00000074671	protein_coding	22.0873	3.17519	-2.7983	0.00451658
Cacna1b	ENSMUSG00000004113	protein_coding	49.4608	7.51762	-2.71794	8.5032e-07
Hoxa13	ENSMUSG00000038203	protein_coding	14.1741	2.19454	-2.69127	0.0475511
Ptpn5	ENSMUSG00000030854	protein_coding	17.1115	2.66154	-2.68463	0.0257023
Mir702	ENSMUSG00000076240	miRNA	16.2453	2.56824	-2.66116	0.0396892
Creb3l1	ENSMUSG00000027230	protein_coding	23.4571	3.73548	-2.65066	0.00434289
RP23-168E14.7	ENSMUSG00000097156	lincRNA	52.8974	8.59156	-2.6222	5.24514e-07
Zfp772	ENSMUSG00000066838	protein_coding	19.7947	3.22184	-2.61916	0.0132114
5S_rRNA	ENSMUSG00000095915	rRNA	16.0477	2.61489	-2.61754	0.037902
Oplah	ENSMUSG00000022562	protein_coding	23.0099	3.78213	-2.60498	0.00537127
SNORA5	ENSMUSG00000065750	snoRNA	28.6305	4.76278	-2.58768	0.00123699
Dhrs3	ENSMUSG00000066026	protein_coding	15.7134	2.66154	-2.56166	0.0445791
Eln	ENSMUSG00000029675	protein_coding	29.831	5.27643	-2.49918	0.00119006
Kremen2	ENSMUSG00000040680	protein_coding	20.6892	3.68884	-2.48764	0.0153824
Kcnk2	ENSMUSG00000037624	protein_coding	18.0341	3.26848	-2.46404	0.028789
Map3k13	ENSMUSG00000033618	protein_coding	37.4381	6.91067	-2.43761	0.000201064
Cxcl14	ENSMUSG00000021508	protein_coding	19.7101	3.68884	-2.41769	0.0228949
Hsd3b7	ENSMUSG00000042289	protein_coding	20.1573	3.82878	-2.39634	0.0186456
Kcnq2	ENSMUSG00000016346	protein_coding	36.04	6.91067	-2.3827	0.000388221
Ina	ENSMUSG00000034336	protein_coding	195.796	38.1484	-2.35966	1.35208e-23
Foxred2	ENSMUSG00000016552	protein_coding	25.2742	4.94937	-2.35235	0.0056669
Tmem216	ENSMUSG00000024667	protein_coding	21.9461	4.34243	-2.33739	0.0345552
Robo3	ENSMUSG00000032128	protein_coding	59.0499	11.7201	-2.33295	1.06802e-06
Tmem38b	ENSMUSG00000028420	protein_coding	62.8534	12.7474	-2.30179	5.70438e-07
BC026585	ENSMUSG00000033488	protein_coding	17.9777	3.68884	-2.28497	0.0451869
Trim67	ENSMUSG00000036913	protein_coding	19.9641	4.24913	-2.23217	0.0341131
Laptm5	ENSMUSG00000028581	protein_coding	19.4887	4.20249	-2.21332	0.0403492
Cntn2	ENSMUSG00000053024	protein_coding	241.542	52.2968	-2.20748	2.21566e-26
Mylpf	ENSMUSG00000030672	protein_coding	19.4604	4.38908	-2.14855	0.0397895
Col8a2	ENSMUSG00000056174	protein_coding	73.4499	16.9499	-2.11548	2.79164e-07
Scn3a	ENSMUSG00000057182	protein_coding	24.9117	5.79008	-2.10517	0.0178817
Ldb2	ENSMUSG00000039706	protein_coding	36.9062	8.59156	-2.10287	0.00115612
Islr2	ENSMUSG00000051243	protein_coding	75.5448	17.6035	-2.10147	1.64003e-07
Ndufa12	ENSMUSG00000020022	protein_coding	68.1918	16.4829	-2.04863	1.69978e-06
Clcn1	ENSMUSG00000029862	protein_coding	32.6837	8.17121	-1.99995	0.00425148
Tdg	ENSMUSG00000034674	protein_coding	173.958	43.7985	-1.98979	1.84119e-16
Mapt	ENSMUSG00000018411	protein_coding	44.65	11.2531	-1.98834	0.000421078
SNORA41	ENSMUSG00000064930	snoRNA	50.6613	12.934	-1.96972	0.000129625
Pid1	ENSMUSG00000045658	protein_coding	26.9264	6.91067	-1.96212	0.0346687
Shox2	ENSMUSG00000027833	protein_coding	71.6328	18.5841	-1.94655	2.52598e-06
Cnih2	ENSMUSG00000024873	protein_coding	43.1954	11.2065	-1.94655	0.00076235
Ttyh1	ENSMUSG00000030428	protein_coding	110.102	28.9032	-1.92954	7.89348e-10
Mybpc1	ENSMUSG00000020061	protein_coding	23.8761	6.39702	-1.9001	0.0354189
Snora16a	ENSMUSG00000065097	snoRNA	2333.66	634.005	-1.88003	1.57216e-135
Chrnb2	ENSMUSG00000027950	protein_coding	31.6199	8.59156	-1.87984	0.00933748
Pappa2	ENSMUSG00000073530	protein_coding	27.0631	7.47097	-1.85696	0.0240675
Epha8	ENSMUSG00000028661	protein_coding	27.6232	7.65756	-1.85092	0.0200613
Nfkbia	ENSMUSG00000021025	protein_coding	44.5935	12.4203	-1.84413	0.000959056
Praf2	ENSMUSG00000031149	protein_coding	36.4872	10.1792	-1.84177	0.00501323
Bsn	ENSMUSG00000032589	protein_coding	60.3633	17.0898	-1.82053	7.25182e-05
Islr	ENSMUSG00000037206	protein_coding	24.3516	7.05062	-1.78819	0.0415984
Nfasc	ENSMUSG00000026442	protein_coding	90.0532	26.195	-1.78148	3.89484e-07
Ric8b	ENSMUSG00000035620	protein_coding	39.8717	11.7201	-1.76638	0.00863225
Wnt7b	ENSMUSG00000022382	protein_coding	85.9198	25.5414	-1.75015	1.58805e-06
Atp1a3	ENSMUSG00000040907	protein_coding	28.687	8.54491	-1.74726	0.0281887
SCARNA7	ENSMUSG00000089417	snoRNA	1046.38	311.912	-1.74619	2.70925e-79
Rufy3	ENSMUSG00000029291	protein_coding	117.846	35.3469	-1.73724	4.60606e-09
Nrxn3	ENSMUSG00000066392	protein_coding	26.2533	7.93797	-1.72566	0.0431741
Bcl11a	ENSMUSG00000000861	protein_coding	115.92	35.1131	-1.72305	7.47595e-09
Slc39a13	ENSMUSG00000002105	protein_coding	35.0609	10.6928	-1.71322	0.0117648
Ccdc23	ENSMUSG00000028643	protein_coding	102.019	31.1444	-1.7118	1.07999e-07
Stx1b	ENSMUSG00000030806	protein_coding	26.2815	8.03127	-1.71035	0.0427989
Brsk2	ENSMUSG00000053046	protein_coding	82.3139	25.1677	-1.70956	4.34999e-06
Plat	ENSMUSG00000031538	protein_coding	39.7024	12.1871	-1.70387	0.00641887
Dpm1	ENSMUSG00000078919	protein_coding	34.783	10.6928	-1.70174	0.0159651
Ntm	ENSMUSG00000059974	protein_coding	33.1309	10.2258	-1.69596	0.0159921
Apc2	ENSMUSG00000020135	protein_coding	242.461	75.4094	-1.68493	3.46229e-18
Hist1h2af	ENSMUSG00000061991	protein_coding	29.412	9.15186	-1.68427	0.0287505
Stmn3	ENSMUSG00000027581	protein_coding	94.6991	29.5102	-1.68214	7.14203e-07
Rabl5	ENSMUSG00000007987	protein_coding	30.7819	9.66551	-1.67117	0.025318
AC114988.1	ENSMUSG00000097023	lincRNA	28.4894	8.96527	-1.66801	0.0382377
Nfia	ENSMUSG00000028565	protein_coding	64.1668	20.265	-1.66284	0.000159775
Cdk5r2	ENSMUSG00000090071	protein_coding	37.4381	11.86	-1.6584	0.0101013
AC121821.1	ENSMUSG00000097769	lincRNA	32.2365	10.2258	-1.65648	0.0218292
Lamc3	ENSMUSG00000026840	protein_coding	93.2684	30.4908	-1.61301	2.16534e-06
Scrn1	ENSMUSG00000019124	protein_coding	71.6045	23.4869	-1.6082	8.48424e-05
Arhgef5	ENSMUSG00000033542	protein_coding	32.7119	10.7395	-1.6069	0.025318
Fuca1	ENSMUSG00000028673	protein_coding	43.812	14.5216	-1.59313	0.00554603
Tbc1d8	ENSMUSG00000003134	protein_coding	34.4725	11.4863	-1.58553	0.0187066
Syp	ENSMUSG00000031144	protein_coding	43.0869	14.4283	-1.57835	0.00750142
Gm15662	ENSMUSG00000089855	pseudogene	35969.3	12050.2	-1.5777	1.51492e-20
Mybl1	ENSMUSG00000025912	protein_coding	48.1192	16.1558	-1.57456	0.00340209
Tubb4a	ENSMUSG00000062591	protein_coding	51.4711	17.6035	-1.5479	0.0025182
Fam131a	ENSMUSG00000050821	protein_coding	28.6588	9.80545	-1.54732	0.0488225
Tbc1d24	ENSMUSG00000036473	protein_coding	93.5745	32.1251	-1.54242	0.000733433
Nbl1	ENSMUSG00000041120	protein_coding	35.8142	12.327	-1.5387	0.0219361
Six2	ENSMUSG00000024134	protein_coding	58.9935	20.5449	-1.52177	0.000947195
Adam22	ENSMUSG00000040537	protein_coding	55.077	19.1911	-1.52101	0.00179644
Pcbp3	ENSMUSG00000001120	protein_coding	36.878	12.8873	-1.5168	0.02168
Zbtb45	ENSMUSG00000049600	protein_coding	70.5407	24.6541	-1.51663	0.000221695
Akap6	ENSMUSG00000061603	protein_coding	94.4407	33.5261	-1.49412	0.00905464
Nova2	ENSMUSG00000030411	protein_coding	300.358	106.648	-1.49383	1.17255e-18
Nmral1	ENSMUSG00000063445	protein_coding	187.577	67.5653	-1.47313	2.71881e-11
Nacad	ENSMUSG00000041073	protein_coding	35.621	12.8873	-1.46677	0.031585
Snora41	ENSMUSG00000064602	snoRNA	4868.06	1770.57	-1.45914	2.26585e-219
Fam59b	ENSMUSG00000044576	protein_coding	39.0011	14.1945	-1.45818	0.037902
Chmp2a	ENSMUSG00000033916	protein_coding	38.6668	14.1012	-1.45527	0.0212353
C130071C03Rik	ENSMUSG00000050334	lincRNA	76.9429	28.203	-1.44794	0.000209183
Dcc	ENSMUSG00000060534	protein_coding	225.853	83.3474	-1.43817	3.52253e-13
Tbx15	ENSMUSG00000027868	protein_coding	34.6419	12.8407	-1.43179	0.0404302
Cyp26b1	ENSMUSG00000063415	protein_coding	107.729	40.0159	-1.42877	3.61926e-05
Snora78	ENSMUSG00000089255	snoRNA	100.988	37.728	-1.42048	9.66415e-06
Oraov1	ENSMUSG00000031072	protein_coding	72.6921	27.3623	-1.40961	0.000455682
Igfbpl1	ENSMUSG00000035551	protein_coding	83.1192	31.5181	-1.399	0.000142352
4632415K11Rik	ENSMUSG00000034105	protein_coding	36.0682	13.6814	-1.39851	0.0446976
Maf	ENSMUSG00000055435	protein_coding	51.9227	19.8447	-1.38761	0.0250356
Rab15	ENSMUSG00000021062	protein_coding	64.0822	24.7007	-1.37537	0.00176969
Adamts17	ENSMUSG00000058145	protein_coding	46.1892	17.8834	-1.36894	0.0141938
Astn1	ENSMUSG00000026587	protein_coding	69.3402	26.8486	-1.36884	0.0010665
Snora73a	ENSMUSG00000064387	snoRNA	334.274	129.714	-1.3657	4.00884e-18
Atat1	ENSMUSG00000024426	protein_coding	67.2691	26.195	-1.36065	0.00145901
2014-09-05	ENSMUSG00000072214	protein_coding	50.327	19.8447	-1.34258	0.0115832
Anxa2	ENSMUSG00000032231	protein_coding	49.9318	19.8913	-1.32782	0.0427658
Cdkn1a	ENSMUSG00000023067	protein_coding	46.8058	18.6774	-1.32539	0.0248142
Plscr3	ENSMUSG00000019461	protein_coding	131.798	53.0437	-1.31308	1.49478e-06
Kif1a	ENSMUSG00000014602	protein_coding	137.862	55.7985	-1.30493	7.42e-07
Smap2	ENSMUSG00000032870	protein_coding	72.7768	29.5102	-1.30227	0.00126774
Mapk10	ENSMUSG00000046709	protein_coding	37.4099	15.2218	-1.29728	0.0474063
SNORA38	ENSMUSG00000064853	snoRNA	356.446	145.076	-1.29688	1.04042e-17
Uncx	ENSMUSG00000029546	protein_coding	51.165	20.9186	-1.29037	0.0143816
Ldlrap1	ENSMUSG00000037295	protein_coding	58.099	23.7667	-1.28957	0.00655338
Dcx	ENSMUSG00000031285	protein_coding	145.695	59.6278	-1.28889	6.14066e-07
Klhdc8b	ENSMUSG00000032609	protein_coding	38.3607	15.7355	-1.28561	0.0461935
Nefm	ENSMUSG00000022054	protein_coding	334.166	137.838	-1.27759	3.12663e-16
Bmyc	ENSMUSG00000049086	protein_coding	46.5517	19.2377	-1.2749	0.0256267
U11	ENSMUSG00000077323	snRNA	100.984	41.7439	-1.27449	0.000478826
Tubb2a	ENSMUSG00000058672	protein_coding	91.3102	37.7747	-1.27336	0.00548806
Grk5	ENSMUSG00000003228	protein_coding	40.1496	16.6695	-1.26818	0.0446287
Tppp3	ENSMUSG00000014846	protein_coding	68.2482	28.3896	-1.26543	0.00307852
Celf3	ENSMUSG00000028137	protein_coding	43.9249	18.3037	-1.2629	0.0333505
Mapk8ip2	ENSMUSG00000022619	protein_coding	90.4722	38.1017	-1.24762	0.000335981
Rtn1	ENSMUSG00000021087	protein_coding	46.7211	19.7047	-1.24553	0.0310419
Gpr56	ENSMUSG00000031785	protein_coding	131.238	55.9384	-1.23028	5.94263e-06
Nab2	ENSMUSG00000025402	protein_coding	64.2753	27.4089	-1.22962	0.0055702
Wdr34	ENSMUSG00000039715	protein_coding	74.1467	31.7514	-1.22356	0.00222097
Hist1h4a	ENSMUSG00000060093	protein_coding	230.829	98.8501	-1.22351	3.08922e-10
Sema6c	ENSMUSG00000038777	protein_coding	122.209	52.3901	-1.22199	2.24276e-05
Nefl	ENSMUSG00000022055	protein_coding	278.359	119.395	-1.22121	1.68854e-12
Dnajb5	ENSMUSG00000036052	protein_coding	46.9707	20.2184	-1.21609	0.0339766
E4f1	ENSMUSG00000024137	protein_coding	59.0499	25.6347	-1.20383	0.0127245
Kif5a	ENSMUSG00000074657	protein_coding	53.5422	23.2536	-1.20322	0.0233197
Myt1	ENSMUSG00000010505	protein_coding	66.0122	28.7633	-1.1985	0.00741571
Wscd2	ENSMUSG00000063430	protein_coding	62.8252	27.4089	-1.1967	0.00912086
SNORA17	ENSMUSG00000094414	snoRNA	808.434	355.197	-1.18651	1.21348e-33
6330403K07Rik	ENSMUSG00000018451	lincRNA	99.727	44.0784	-1.17791	0.000313765
Bcl11b	ENSMUSG00000048251	protein_coding	88.2123	39.0824	-1.17446	0.00111892
Spock2	ENSMUSG00000058297	protein_coding	147.451	65.464	-1.17146	2.46883e-05
Mrpl46	ENSMUSG00000030612	protein_coding	62.1239	27.596	-1.17069	0.012811
Tgfbi	ENSMUSG00000035493	protein_coding	55.444	24.7007	-1.16648	0.02168
Hbb-b2	ENSMUSG00000073940	protein_coding	71.713	32.1251	-1.15854	0.0054716
Iffo1	ENSMUSG00000038271	protein_coding	62.849	28.1558	-1.15846	0.040802
SNORA81	ENSMUSG00000088895	snoRNA	151.673	68.0328	-1.15667	0.000496334
U1	ENSMUSG00000065905	snRNA	56.169	25.2144	-1.15553	0.0212353
AC123795.1	ENSMUSG00000097767	lincRNA	848.951	381.112	-1.15547	1.29927e-33
Aebp1	ENSMUSG00000020473	protein_coding	55.8347	25.1211	-1.15226	0.0236076
Tm7sf2	ENSMUSG00000024799	protein_coding	46.3541	20.872	-1.15113	0.0451869
Lrrk1	ENSMUSG00000015133	protein_coding	63.0228	28.4362	-1.14814	0.037269
Slc22a17	ENSMUSG00000022199	protein_coding	120.698	55.0516	-1.13255	0.000106309
St8sia2	ENSMUSG00000025789	protein_coding	49.7951	22.74	-1.13077	0.0446287
Arhgap33	ENSMUSG00000036882	protein_coding	147.455	67.5186	-1.12692	9.66415e-06
Acadvl	ENSMUSG00000018574	protein_coding	70.2347	32.1717	-1.12639	0.00871965
Rab6b	ENSMUSG00000032549	protein_coding	55.5242	25.5881	-1.11764	0.0284249
Tmcc1	ENSMUSG00000030126	protein_coding	107.362	49.5881	-1.11442	0.000362257
Dpysl4	ENSMUSG00000025478	protein_coding	178.858	82.6477	-1.11377	2.36641e-05
Stxbp1	ENSMUSG00000026797	protein_coding	67.9139	31.4248	-1.1118	0.0126773
Snord65	ENSMUSG00000077457	snoRNA	50.9956	23.6268	-1.10995	0.0388844
U4	ENSMUSG00000094377	snRNA	180.389	83.6744	-1.10825	7.42e-07
Rhbdl3	ENSMUSG00000017692	protein_coding	57.7885	26.8486	-1.10593	0.0241428
Efr3b	ENSMUSG00000020658	protein_coding	97.2131	45.199	-1.10486	0.000986973
Magee1	ENSMUSG00000031227	protein_coding	59.5536	27.736	-1.10243	0.0250435
Nsg2	ENSMUSG00000020297	protein_coding	70.9315	33.199	-1.09529	0.0101634
Aplp1	ENSMUSG00000006651	protein_coding	116.283	54.538	-1.0923	0.000288632
Col1a1	ENSMUSG00000001506	protein_coding	1958.29	919.953	-1.08996	6.80526e-65
Gdpd5	ENSMUSG00000035314	protein_coding	114.461	53.7906	-1.08943	0.000276304
6330407J23Rik	ENSMUSG00000038916	protein_coding	92.5433	43.5181	-1.08851	0.0017633
SNORA13	ENSMUSG00000092819	snoRNA	880.274	414.124	-1.08789	3.42666e-21
SNORD38	ENSMUSG00000064542	snoRNA	3343.41	1573.15	-1.08767	4.33122e-50
Metazoa_SRP	ENSMUSG00000092773	misc_RNA	94.9488	44.7786	-1.08434	0.00143465
Hoxc4	ENSMUSG00000075394	protein_coding	62.9337	29.6968	-1.08353	0.018101
Sumf2	ENSMUSG00000025538	protein_coding	52.8409	24.9812	-1.08082	0.0436258
Gpr137	ENSMUSG00000024958	protein_coding	58.2684	27.5494	-1.08069	0.0382377
Mrpl9	ENSMUSG00000028140	protein_coding	149.051	70.6005	-1.07806	2.46883e-05
Nfic	ENSMUSG00000055053	protein_coding	57.2046	27.1757	-1.07381	0.0344728
Msx2	ENSMUSG00000021469	protein_coding	56.4513	26.8486	-1.07216	0.0350693
Vrk3	ENSMUSG00000002205	protein_coding	57.5389	27.4089	-1.06989	0.0312108
SNORA36	ENSMUSG00000064609	snoRNA	188.005	89.6511	-1.06837	0.0152774
Marveld1	ENSMUSG00000044345	protein_coding	72.4707	34.6933	-1.06274	0.0127277
Mtap2	ENSMUSG00000015222	protein_coding	155.816	74.6625	-1.06138	1.67003e-05
Ephb1	ENSMUSG00000032537	protein_coding	69.477	33.2923	-1.06135	0.0142015
Sertad4	ENSMUSG00000016262	protein_coding	113.595	54.4447	-1.06104	0.00053057
Rusc2	ENSMUSG00000035969	protein_coding	87.2897	41.8372	-1.06102	0.00407197
Tmem161a	ENSMUSG00000002342	protein_coding	71.3505	34.2263	-1.05982	0.0132627
Mmp2	ENSMUSG00000031740	protein_coding	178.402	86.196	-1.04944	3.50681e-06
Ano8	ENSMUSG00000034863	protein_coding	112.842	54.5385	-1.04895	0.00637344
Myh3	ENSMUSG00000020908	protein_coding	62.4627	30.3975	-1.03904	0.0311295
Slc35e3	ENSMUSG00000060181	protein_coding	55.75	27.1757	-1.03666	0.0459921
Cyth1	ENSMUSG00000017132	protein_coding	76.7497	37.4481	-1.03527	0.0117609
SNORA79	ENSMUSG00000080365	snoRNA	183.886	90.1181	-1.02892	3.67874e-06
Jtb	ENSMUSG00000027937	protein_coding	64.4729	31.6581	-1.02612	0.0266364
Insm1	ENSMUSG00000068154	protein_coding	61.9308	30.5841	-1.01787	0.0339872
Jag2	ENSMUSG00000002799	protein_coding	58.518	28.9032	-1.01765	0.0413539
Rgmb	ENSMUSG00000048027	protein_coding	120.92	59.8144	-1.01549	0.000572711
Tmem14c	ENSMUSG00000021361	protein_coding	106.021	52.4834	-1.01441	0.00164863
Onecut2	ENSMUSG00000045991	protein_coding	110.412	54.7712	-1.01141	0.00124693
Sfn	ENSMUSG00000047281	protein_coding	73.1958	36.3742	-1.00885	0.0176595
Tubb3	ENSMUSG00000062380	protein_coding	289.983	144.422	-1.00567	1.08877e-05
Alcam	ENSMUSG00000022636	protein_coding	91.6207	45.6665	-1.00454	0.00592737
Chst15	ENSMUSG00000030930	protein_coding	98.889	49.4953	-0.998518	0.00363601
Mgat5b	ENSMUSG00000043857	protein_coding	71.5199	35.8139	-0.997824	0.0221452
U2	ENSMUSG00000084700	snRNA	83.2365	41.6967	-0.997282	0.0326109
Chrna4	ENSMUSG00000027577	protein_coding	61.3989	30.7707	-0.996655	0.037269
Cacna1g	ENSMUSG00000020866	protein_coding	191.851	96.1886	-0.996051	4.7121e-06
Dnajc30	ENSMUSG00000061118	protein_coding	62.2651	31.2377	-0.995135	0.0360892
Pear1	ENSMUSG00000028073	protein_coding	57.845	29.1365	-0.989366	0.0454481
Akna	ENSMUSG00000039158	protein_coding	62.43	31.5648	-0.983925	0.038858
Apoa1bp	ENSMUSG00000028070	protein_coding	59.2431	29.9772	-0.982782	0.0469156
Gemin7	ENSMUSG00000044709	protein_coding	91.5122	46.4134	-0.979422	0.00767339
Snora73b	ENSMUSG00000065353	snoRNA	3936.8	2001.32	-0.976069	4.17551e-48
Pgpep1	ENSMUSG00000056204	protein_coding	163.95	83.6744	-0.9704	5.59355e-05
Clip3	ENSMUSG00000013921	protein_coding	242.884	123.971	-0.970268	2.61178e-07
Cdh3	ENSMUSG00000061048	protein_coding	124.812	63.7365	-0.969571	0.000918466
Gap43	ENSMUSG00000047261	protein_coding	69.5052	35.5335	-0.967941	0.0276628
Itfg3	ENSMUSG00000024187	protein_coding	86.2823	44.2655	-0.962882	0.0122054
Bmpr2	ENSMUSG00000067336	protein_coding	114.772	59.4873	-0.948113	0.00209611
U4	ENSMUSG00000096243	snRNA	766.529	398.061	-0.945352	1.07554e-21
Snord19	ENSMUSG00000077797	snoRNA	1066.67	555.187	-0.94207	3.67874e-06
Mmp16	ENSMUSG00000028226	protein_coding	67.8292	35.3935	-0.938421	0.0394693
Clmp	ENSMUSG00000032024	protein_coding	158.499	82.741	-0.9378	0.000172339
Smg8	ENSMUSG00000020495	protein_coding	68.474	35.8139	-0.935038	0.0412936
U2	ENSMUSG00000065820	snRNA	91.5924	47.9538	-0.933583	0.00962671
Myadm	ENSMUSG00000068566	protein_coding	72.4945	37.9618	-0.933324	0.0311896
Zfp628	ENSMUSG00000074406	protein_coding	68.6108	36.0005	-0.930418	0.0382265
D430019H16Rik	ENSMUSG00000094910	protein_coding	192.355	101.324	-0.924795	1.8212e-05
Dnm3os	ENSMUSG00000078190	antisense	265.164	140.033	-0.921118	2.57257e-07
Qars	ENSMUSG00000032604	protein_coding	194.148	102.725	-0.918371	2.21181e-05
Wdr24	ENSMUSG00000025737	protein_coding	74.1467	39.269	-0.916992	0.0310419
Epas1	ENSMUSG00000024140	protein_coding	81.1936	43.191	-0.910634	0.0219508
SNORA11	ENSMUSG00000080461	snoRNA	313.614	166.882	-0.910161	1.66878e-08
Lhx2	ENSMUSG00000000247	protein_coding	68.9451	36.7007	-0.909639	0.039968
Fam110a	ENSMUSG00000027459	protein_coding	72.5272	38.662	-0.907605	0.0379078
Wdr37	ENSMUSG00000021147	protein_coding	105.964	56.6392	-0.903703	0.00660895
Rnf168	ENSMUSG00000014074	protein_coding	116.005	62.336	-0.896048	0.00469494
Exog	ENSMUSG00000042787	protein_coding	78.2043	42.2109	-0.889631	0.0349918
Trp53inp2	ENSMUSG00000038375	protein_coding	186.235	100.764	-0.886141	8.10762e-05
Gstp1	ENSMUSG00000060803	protein_coding	167.895	90.9122	-0.885013	0.000257461
Gm16515	ENSMUSG00000018931	protein_coding	152.883	83.0675	-0.880071	0.00064817
Lhfpl4	ENSMUSG00000042873	protein_coding	87.9583	47.9072	-0.876577	0.020945
Ncan	ENSMUSG00000002341	protein_coding	119.748	65.3241	-0.874309	0.00422798
4930427A07Rik	ENSMUSG00000037466	protein_coding	102.999	56.2189	-0.873499	0.0101092
Ndufb9	ENSMUSG00000022354	protein_coding	91.3711	50.1955	-0.864178	0.0223405
Hgs	ENSMUSG00000025793	protein_coding	177.093	98.3365	-0.848711	0.000316974
Mdfi	ENSMUSG00000032717	protein_coding	188.302	104.64	-0.84761	0.00017244
SNORA54	ENSMUSG00000065118	snoRNA	1889.8	1052.05	-0.845034	1.72194e-40
Scarna3a	ENSMUSG00000089536	snoRNA	314.287	175.054	-0.844279	2.49637e-07
Psd3	ENSMUSG00000030465	protein_coding	127.326	71.2541	-0.837486	0.00469494
Ngfr	ENSMUSG00000000120	protein_coding	150.981	84.609	-0.835485	0.00288791
Plekha6	ENSMUSG00000041757	protein_coding	105.884	59.4873	-0.831829	0.0148624
Wbp1	ENSMUSG00000030035	protein_coding	161.102	90.6318	-0.829886	0.000944054
Elavl3	ENSMUSG00000003410	protein_coding	81.3868	45.8059	-0.82926	0.0393234
Fam125b	ENSMUSG00000038740	protein_coding	511.819	288.238	-0.828376	1.12714e-11
Tubb2b	ENSMUSG00000045136	protein_coding	686.149	389.19	-0.818049	5.29456e-15
SNORD93	ENSMUSG00000096832	snoRNA	85.0774	48.4214	-0.813132	0.0437749
U12	ENSMUSG00000065176	snRNA	648.368	369.998	-0.809295	4.40638e-14
Grn	ENSMUSG00000034708	protein_coding	190.345	108.656	-0.808852	0.000332101
U1	ENSMUSG00000096349	snRNA	8555.95	4884.63	-0.808677	2.25929e-06
Dlg4	ENSMUSG00000020886	protein_coding	82.6764	47.3935	-0.802785	0.0480531
Fgfr3	ENSMUSG00000054252	protein_coding	195.41	112.158	-0.800971	0.000355061
Snord13	ENSMUSG00000088252	snoRNA	1263.3	726.549	-0.798063	1.80847e-25
1810032O08Rik	ENSMUSG00000020812	protein_coding	487.177	281.188	-0.792912	1.04382e-09
Sox9	ENSMUSG00000000567	protein_coding	298.272	172.626	-0.788978	3.56716e-06
Abtb2	ENSMUSG00000032724	protein_coding	93.6353	54.4913	-0.781027	0.0396892
Lemd3	ENSMUSG00000048661	protein_coding	92.3784	53.8839	-0.777702	0.039129
Zfp161	ENSMUSG00000049672	protein_coding	96.2622	56.3122	-0.773523	0.035473
Mxd4	ENSMUSG00000037235	protein_coding	152.238	89.138	-0.772217	0.00404171
Gramd1a	ENSMUSG00000001248	protein_coding	112.088	65.6972	-0.770733	0.0189601
Snord85	ENSMUSG00000065196	snoRNA	331.342	194.244	-0.770448	1.06802e-06
Adam19	ENSMUSG00000011256	protein_coding	193.334	113.418	-0.769448	0.000528524
Mtap1a	ENSMUSG00000027254	protein_coding	189.841	111.504	-0.7677	0.000727608
Mnt	ENSMUSG00000000282	protein_coding	129.699	76.2968	-0.765475	0.00938898
Daam2	ENSMUSG00000040260	protein_coding	106.637	62.8491	-0.762746	0.0268059
Ddah2	ENSMUSG00000007039	protein_coding	633.182	373.594	-0.761151	2.46073e-12
Clip2	ENSMUSG00000063146	protein_coding	247.855	146.804	-0.755608	7.63685e-05
Lss	ENSMUSG00000033105	protein_coding	160.65	95.4412	-0.751241	0.00326824
Cacfd1	ENSMUSG00000015488	protein_coding	424.497	253.498	-0.743782	4.58415e-08
Tm9sf1	ENSMUSG00000002320	protein_coding	111.669	66.9117	-0.738905	0.0290833
Ralgds	ENSMUSG00000026821	protein_coding	109.377	65.8844	-0.7313	0.033589
Fbln2	ENSMUSG00000064080	protein_coding	158.697	95.7216	-0.729355	0.0056134
Hist1h4b	ENSMUSG00000069266	protein_coding	474.546	287.258	-0.724204	1.72594e-08
Gm7292	ENSMUSG00000072829	protein_coding	141.529	85.6824	-0.724024	0.0111348
Ckb	ENSMUSG00000001270	protein_coding	415.972	252.284	-0.721435	2.10686e-07
Ncrna00085	ENSMUSG00000080316	protein_coding	110.662	67.1454	-0.7208	0.037269
SNORA32	ENSMUSG00000064620	snoRNA	527.081	320.505	-0.717679	3.76928e-06
Pkn1	ENSMUSG00000057672	protein_coding	225.349	137.186	-0.716033	0.000555874
SNORA46	ENSMUSG00000065089	snoRNA	2550.62	1552.79	-0.715989	6.48553e-34
Dll1	ENSMUSG00000014773	protein_coding	235.752	143.534	-0.715876	0.00288791
Celsr2	ENSMUSG00000068740	protein_coding	455.034	277.079	-0.715677	6.85703e-08
Rnu73b	ENSMUSG00000064390	snoRNA	1545.96	941.386	-0.715642	4.2725e-25
Sbk1	ENSMUSG00000042978	protein_coding	828.531	504.615	-0.715371	3.18461e-14
Fam107b	ENSMUSG00000026655	protein_coding	280.854	171.085	-0.715108	0.000114098
SNORA55	ENSMUSG00000064558	snoRNA	131.295	80.0794	-0.713307	0.0194549
Traf3	ENSMUSG00000021277	protein_coding	119.611	73.262	-0.70721	0.0310419
Atp11a	ENSMUSG00000031441	protein_coding	137.25	84.0953	-0.706706	0.0179254
Psmd9	ENSMUSG00000029440	protein_coding	118.797	72.8422	-0.705647	0.033589
Arnt2	ENSMUSG00000015709	protein_coding	250.901	154.041	-0.703808	0.000189925
Nnat	ENSMUSG00000067786	protein_coding	636.115	391.804	-0.699155	1.22856e-10
Ddit4	ENSMUSG00000020108	protein_coding	155.538	95.8149	-0.698944	0.00969336
Mir5105	ENSMUSG00000093077	miRNA	36037.5	22226.1	-0.697244	9.89083e-128
Thbs1	ENSMUSG00000040152	protein_coding	244.894	151.193	-0.695767	0.000371564
Snord90	ENSMUSG00000077756	snoRNA	1127.47	697.786	-0.692228	7.55619e-18
Ptms	ENSMUSG00000030122	protein_coding	637.075	395.258	-0.688666	2.21142e-10
Klc1	ENSMUSG00000021288	protein_coding	214.475	133.076	-0.688554	0.0014111
Stmn1	ENSMUSG00000028832	protein_coding	730.013	454.606	-0.683306	1.26241e-11
Crmp1	ENSMUSG00000029121	protein_coding	225.241	140.36	-0.682332	0.00105467
Boc	ENSMUSG00000022687	protein_coding	139.377	87.0362	-0.679308	0.0204084
Gdi1	ENSMUSG00000015291	protein_coding	369.105	230.618	-0.678524	0.000909791
Grik5	ENSMUSG00000003378	protein_coding	145.86	91.1454	-0.67834	0.0160225
Pcif1	ENSMUSG00000039849	protein_coding	369.086	230.946	-0.676401	7.79659e-06
Gm15564	ENSMUSG00000086324	antisense	605.253	378.918	-0.675651	8.20353e-07
Nav2	ENSMUSG00000052512	protein_coding	165.574	103.706	-0.674975	0.00978974
Rnd2	ENSMUSG00000001313	protein_coding	226.526	142.368	-0.670054	0.00116503
Col1a2	ENSMUSG00000029661	protein_coding	2446.59	1540.69	-0.667193	1.01392e-32
AI846148	ENSMUSG00000024970	protein_coding	286.522	180.564	-0.666138	0.000196092
P4ha1	ENSMUSG00000019916	protein_coding	121.903	76.9042	-0.664603	0.0436524
Myl6	ENSMUSG00000090841	protein_coding	374.114	236.127	-0.66391	2.77741e-05
Chd3	ENSMUSG00000018474	protein_coding	554.478	350.388	-0.66218	2.42583e-08
Snora36b	ENSMUSG00000077571	snoRNA	125.312	79.2387	-0.661244	0.0382265
Ankib1	ENSMUSG00000040351	protein_coding	138.366	87.5032	-0.661077	0.0244132
Tsfm	ENSMUSG00000040521	protein_coding	182.903	116.033	-0.656544	0.00826709
Ddr1	ENSMUSG00000003534	protein_coding	322.449	204.656	-0.655871	5.45126e-05
Acat2	ENSMUSG00000023832	protein_coding	146.895	93.2466	-0.655664	0.0214367
SNORD16	ENSMUSG00000095868	snoRNA	1382.42	877.741	-0.655329	1.80374e-19
Fam195b	ENSMUSG00000061111	protein_coding	425.98	270.494	-0.655187	1.9527e-06
Eif2c1	ENSMUSG00000041530	protein_coding	447.624	284.549	-0.653609	1.18485e-06
SNORD41	ENSMUSG00000077527	snoRNA	5434.93	3456.8	-0.652823	4.41784e-56
Snrnp70	ENSMUSG00000063511	protein_coding	1012.7	645.581	-0.649542	1.69618e-14
Notch4	ENSMUSG00000015468	protein_coding	127.548	81.34	-0.649001	0.0401039
Idh1	ENSMUSG00000025950	protein_coding	151.786	96.8888	-0.64764	0.0204225
Kdelr1	ENSMUSG00000002778	protein_coding	146.782	93.7136	-0.647348	0.0236443
U3	ENSMUSG00000065629	snoRNA	309.137	197.467	-0.646638	0.000139622
Vangl2	ENSMUSG00000026556	protein_coding	358.047	229.031	-0.644606	3.16449e-05
Synrg	ENSMUSG00000034940	protein_coding	122.657	78.5379	-0.643163	0.0459954
Cd248	ENSMUSG00000056481	protein_coding	141.919	90.9116	-0.642536	0.0269674
Galk1	ENSMUSG00000020766	protein_coding	204.439	131.208	-0.639807	0.00492094
Dpf2	ENSMUSG00000024826	protein_coding	247.352	159.551	-0.632543	0.00139482
H2afx	ENSMUSG00000049932	protein_coding	1445.5	932.838	-0.63187	4.64625e-19
Hs3st3b1	ENSMUSG00000070407	protein_coding	145.977	94.2739	-0.630811	0.0310419
Afap1	ENSMUSG00000029094	protein_coding	180.083	116.453	-0.62891	0.0109735
Pdgfrb	ENSMUSG00000024620	protein_coding	151.287	97.8695	-0.628358	0.0276628
2014-09-03	ENSMUSG00000022456	protein_coding	173.628	112.578	-0.625083	0.0152774
Nid1	ENSMUSG00000005397	protein_coding	341.298	221.561	-0.623327	0.000129625
SNORA66	ENSMUSG00000077426	snoRNA	931.844	605.147	-0.622803	3.33534e-12
Kif21b	ENSMUSG00000041642	protein_coding	217.883	141.574	-0.621997	0.00416566
Scarna9	ENSMUSG00000077506	snoRNA	154.559	100.717	-0.617847	0.0255319
SNORA32	ENSMUSG00000064792	snoRNA	274.749	179.256	-0.616093	0.000918733
Kif26b	ENSMUSG00000026494	protein_coding	217.634	141.995	-0.616066	0.00492094
Lrrc41	ENSMUSG00000028703	protein_coding	209.047	136.765	-0.612134	0.00630168
SNORD88	ENSMUSG00000095472	snoRNA	1752.8	1147.12	-0.611654	5.80107e-21
Atn1	ENSMUSG00000004263	protein_coding	146.09	96.1414	-0.603627	0.0396892
Vash1	ENSMUSG00000021256	protein_coding	175.328	115.519	-0.601927	0.0178817
Nes	ENSMUSG00000004891	protein_coding	1585.1	1044.39	-0.601913	8.22888e-19
Bcl7c	ENSMUSG00000030814	protein_coding	153.97	101.465	-0.601671	0.0352135
Creb3l2	ENSMUSG00000038648	protein_coding	196.323	129.388	-0.601533	0.0111769
Synpo	ENSMUSG00000043079	protein_coding	187.379	124.111	-0.594328	0.0160225
Col9a1	ENSMUSG00000026147	protein_coding	338.944	224.502	-0.594321	0.000257229
Mtap1b	ENSMUSG00000052727	protein_coding	1916.8	1274.92	-0.588296	4.78398e-21
Mycl1	ENSMUSG00000028654	protein_coding	208.04	138.446	-0.587537	0.0106497
SNORA17	ENSMUSG00000095395	snoRNA	161.239	107.395	-0.586271	0.0347109
Hist1h3c	ENSMUSG00000069310	protein_coding	853.814	569.798	-0.583471	4.12221e-10
Fam168a	ENSMUSG00000029461	protein_coding	168.314	112.437	-0.582035	0.0279634
Snord7	ENSMUSG00000065715	snoRNA	4983.02	3329.19	-0.581849	1.35947e-42
Cyp51	ENSMUSG00000001467	protein_coding	377.974	252.891	-0.579768	0.000139155
SNORD11B	ENSMUSG00000089512	snoRNA	930.728	624.571	-0.575494	1.63273e-10
Hmgcr	ENSMUSG00000021670	protein_coding	537.4	360.659	-0.57536	2.39268e-06
Snord98	ENSMUSG00000080469	snoRNA	795.15	534.124	-0.574051	3.44942e-09
Bcl9l	ENSMUSG00000063382	protein_coding	160.401	107.862	-0.572501	0.0388082
Srebf2	ENSMUSG00000022463	protein_coding	733.53	493.316	-0.572345	2.31203e-08
Smarcc2	ENSMUSG00000025369	protein_coding	223.085	150.119	-0.571485	0.00926648
Scarna10	ENSMUSG00000089617	snoRNA	1284.32	864.248	-0.571485	4.77528e-14
Enc1	ENSMUSG00000041773	protein_coding	215.953	145.497	-0.569732	0.0117194
Rpl7a	ENSMUSG00000062647	protein_coding	4179.68	2822.75	-0.566292	4.09082e-36
SNORA74	ENSMUSG00000077611	snoRNA	361.285	244.113	-0.565589	0.000359358
Myo18a	ENSMUSG00000000631	protein_coding	346.631	234.214	-0.565573	0.000517897
D0H4S114	ENSMUSG00000042834	protein_coding	848.137	573.534	-0.564417	2.30789e-09
Ttc28	ENSMUSG00000033209	protein_coding	223.358	151.147	-0.563408	0.0480703
Zmym3	ENSMUSG00000031310	protein_coding	191.324	129.901	-0.558607	0.0236076
Ptpn14	ENSMUSG00000026604	protein_coding	333.159	226.275	-0.55813	0.000751138
Sorbs3	ENSMUSG00000022091	protein_coding	157.129	106.74	-0.557845	0.0447777
Med13l	ENSMUSG00000018076	protein_coding	302.042	205.498	-0.555628	0.00198823
Mark4	ENSMUSG00000030397	protein_coding	184.249	125.604	-0.552767	0.0266364
Ppp1r16a	ENSMUSG00000033819	protein_coding	264.854	180.75	-0.551202	0.00488051
Mlx	ENSMUSG00000017801	protein_coding	208.459	142.508	-0.54872	0.0186058
Tns1	ENSMUSG00000055322	protein_coding	292.034	199.988	-0.546228	0.00305455
Zic1	ENSMUSG00000032368	protein_coding	358.272	245.981	-0.542512	0.000786747
Jund	ENSMUSG00000071076	protein_coding	557.971	384.332	-0.537837	7.2647e-06
Hist1h4d	ENSMUSG00000061482	protein_coding	944.781	651.092	-0.537119	1.60752e-09
Plxnb1	ENSMUSG00000053646	protein_coding	604.753	416.832	-0.53688	3.67874e-06
Hist1h2ab	ENSMUSG00000061615	protein_coding	766.034	528.336	-0.535952	7.73053e-05
Prdx2	ENSMUSG00000005161	protein_coding	1227.32	846.643	-0.53568	4.98815e-12
Snord123	ENSMUSG00000089317	snoRNA	233.79	161.559	-0.533153	0.0131121
Capns1	ENSMUSG00000001794	protein_coding	214.245	148.252	-0.531211	0.02168
Abhd2	ENSMUSG00000039202	protein_coding	194.426	135.084	-0.525361	0.0373021
Rara	ENSMUSG00000037992	protein_coding	182.963	127.146	-0.525071	0.0424308
Dcakd	ENSMUSG00000020935	protein_coding	368.276	256.16	-0.523743	0.00097986
Srgap3	ENSMUSG00000030257	protein_coding	256.3	178.274	-0.523737	0.00917893
Dchs1	ENSMUSG00000036862	protein_coding	800.855	558.126	-0.520952	1.12539e-07
Snord71	ENSMUSG00000077549	snoRNA	1995.5	1393.05	-0.518502	1.27384e-16
Wiz	ENSMUSG00000024050	protein_coding	227.307	158.851	-0.516969	0.0225599
Scarna3b	ENSMUSG00000088158	snoRNA	300.668	210.214	-0.516314	0.00510201
Prkaca	ENSMUSG00000005469	protein_coding	191.3	133.87	-0.515005	0.0447777
AU022252	ENSMUSG00000078584	protein_coding	207.009	144.889	-0.514742	0.0312196
Megf6	ENSMUSG00000057751	protein_coding	396.93	278.106	-0.51325	0.000785435
Fat4	ENSMUSG00000046743	protein_coding	452.073	316.86	-0.512707	0.000225592
Clip1	ENSMUSG00000049550	protein_coding	194.426	136.391	-0.511473	0.0396892
Atp5k	ENSMUSG00000050856	protein_coding	189.728	133.169	-0.510673	0.043234
Tns3	ENSMUSG00000020422	protein_coding	412.893	289.919	-0.510121	0.000507271
Fbxo18	ENSMUSG00000058594	protein_coding	236.896	166.415	-0.509468	0.0210057
BC018473	ENSMUSG00000056032	antisense	3874.13	2722.79	-0.508787	4.58311e-08
Atxn7l3	ENSMUSG00000059995	protein_coding	546.828	384.521	-0.508027	5.30696e-05
Snrpb	ENSMUSG00000027404	protein_coding	3346.9	2353.48	-0.508025	4.2725e-25
Slx1b	ENSMUSG00000059772	protein_coding	684.408	482.11	-0.505495	3.44153e-06
Snord58b	ENSMUSG00000064871	snoRNA	2192.7	1546.86	-0.503371	0.000139995
SNORD113	ENSMUSG00000064496	snoRNA	2032.81	1435.54	-0.501879	1.9064e-16
Col23a1	ENSMUSG00000063564	protein_coding	217.718	153.901	-0.500458	0.0322584
Snora28	ENSMUSG00000064493	snoRNA	516.852	365.843	-0.498525	0.000130199
Gse1	ENSMUSG00000031822	protein_coding	375.186	265.639	-0.498138	0.00201786
Dgkd	ENSMUSG00000070738	protein_coding	330.113	234.635	-0.492539	0.0171607
SNORA66	ENSMUSG00000077222	snoRNA	410.553	291.973	-0.491733	0.00103466
Fzd3	ENSMUSG00000007989	protein_coding	409.24	291.274	-0.490569	0.00132335
Zmiz2	ENSMUSG00000041164	protein_coding	233.959	167.069	-0.485813	0.0304347
Ehd1	ENSMUSG00000024772	protein_coding	369.561	264.098	-0.484741	0.00280988
Notch3	ENSMUSG00000038146	protein_coding	958.343	685.411	-0.483572	6.44827e-08
Gigyf1	ENSMUSG00000029714	protein_coding	246.546	176.782	-0.479891	0.0306463
Sox4	ENSMUSG00000076431	protein_coding	1148.25	824.325	-0.478151	4.55498e-09
SNORD113	ENSMUSG00000084487	snoRNA	480.755	345.158	-0.478046	0.000507271
Th1l	ENSMUSG00000016253	protein_coding	226.409	162.632	-0.477315	0.0404923
SNORA29	ENSMUSG00000065061	snoRNA	328.324	235.848	-0.477262	0.00713776
Trp53i11	ENSMUSG00000068735	protein_coding	216.175	155.676	-0.473651	0.0466458
SNORD16	ENSMUSG00000094411	snoRNA	585.434	422.342	-0.471095	0.000107516
Snord100	ENSMUSG00000080486	snoRNA	5120.71	3698.49	-0.469409	9.13636e-29
Kdm4a	ENSMUSG00000033326	protein_coding	424.949	307.056	-0.468789	0.0016099
Notch1	ENSMUSG00000026923	protein_coding	504.104	364.628	-0.467294	0.000455682
Ap3s2	ENSMUSG00000063801	protein_coding	314.48	227.489	-0.467168	0.00962671
Ttyh3	ENSMUSG00000036565	protein_coding	919.85	665.427	-0.467117	4.47729e-07
Rpl36al	ENSMUSG00000049751	protein_coding	238.069	172.672	-0.46334	0.0401072
Rpl23	ENSMUSG00000071415	protein_coding	408.981	296.736	-0.462855	0.00229822
Ints2	ENSMUSG00000018068	protein_coding	289.959	210.54	-0.46175	0.0179254
Ankrd10	ENSMUSG00000031508	protein_coding	324.601	235.895	-0.460523	0.010322
Tulp4	ENSMUSG00000034377	protein_coding	459.063	333.95	-0.459059	0.00118457
snoU105B	ENSMUSG00000089571	snoRNA	649.013	472.254	-0.458682	0.0124487
Spata13	ENSMUSG00000021990	protein_coding	250.233	182.104	-0.458505	0.0352951
Gm9846	ENSMUSG00000050621	protein_coding	263.931	192.143	-0.457983	0.0276628
SNORA42	ENSMUSG00000064427	snoRNA	399.086	290.712	-0.457109	0.00313306
Enah	ENSMUSG00000022995	protein_coding	340.121	248.129	-0.45496	0.00962671
Snora21	ENSMUSG00000064901	snoRNA	1575.78	1151.79	-0.452196	8.18367e-11
Rai14	ENSMUSG00000022246	protein_coding	383.594	281.141	-0.448287	0.00569322
Ppp1r9b	ENSMUSG00000038976	protein_coding	373.897	274.37	-0.446518	0.00650178
Comt	ENSMUSG00000000326	protein_coding	585.189	430.466	-0.443003	0.000329403
Lsm14b	ENSMUSG00000039108	protein_coding	265.334	195.225	-0.442668	0.038858
SNORD113	ENSMUSG00000064545	snoRNA	1298.79	955.86	-0.442296	1.84041e-06
Zfp618	ENSMUSG00000028358	protein_coding	356.974	263.024	-0.440625	0.00974842
Hn1	ENSMUSG00000020737	protein_coding	331.172	244.299	-0.438932	0.0143125
Sox11	ENSMUSG00000063632	protein_coding	953.823	704.136	-0.437868	1.79118e-06
SCARNA1	ENSMUSG00000088990	snoRNA	296.869	219.599	-0.434955	0.0276159
U5	ENSMUSG00000095892	snRNA	1359.22	1005.77	-0.434474	0.000959056
U5	ENSMUSG00000096280	snRNA	1658.81	1228.17	-0.433636	1.58351e-10
Lrp1	ENSMUSG00000040249	protein_coding	901.829	668.088	-0.432815	5.1927e-06
Snord55	ENSMUSG00000092680	snoRNA	9655.9	7155.62	-0.432333	3.21007e-09
Prr12	ENSMUSG00000046574	protein_coding	384.215	284.784	-0.432048	0.00974842
Vezf1	ENSMUSG00000018377	protein_coding	258.927	191.956	-0.431769	0.0450881
U5	ENSMUSG00000095738	snRNA	2044.68	1516.09	-0.431523	2.31451e-12
1110038B12Rik	ENSMUSG00000092203	processed_transcript	23362.5	17352	-0.429098	2.98965e-19
1110012J17Rik	ENSMUSG00000052105	protein_coding	294.689	218.898	-0.428935	0.0304347
Slc38a2	ENSMUSG00000022462	protein_coding	674.193	502.654	-0.423596	0.000172339
Cdkn1c	ENSMUSG00000037664	protein_coding	1007.98	752.463	-0.421771	2.14497e-06
Snora15	ENSMUSG00000093413	snoRNA	1860.11	1388.71	-0.421647	6.03916e-11
Fto	ENSMUSG00000055932	protein_coding	305.121	227.864	-0.421208	0.033589
SNORA36	ENSMUSG00000065728	snoRNA	293.903	219.505	-0.421087	0.033589
Dcaf7	ENSMUSG00000049354	protein_coding	559.793	418.093	-0.42107	0.00103715
9430008C03Rik	ENSMUSG00000085385	lincRNA	17797.9	13308.1	-0.4194	5.2967e-38
Kif1b	ENSMUSG00000063077	protein_coding	607.461	454.747	-0.417725	0.000639637
Pank3	ENSMUSG00000018846	protein_coding	285.519	213.903	-0.416633	0.0446546
Cux1	ENSMUSG00000029705	protein_coding	275.761	207.038	-0.413521	0.0489094
Snx17	ENSMUSG00000029146	protein_coding	305.173	229.171	-0.413204	0.0339287
Tmsb4x	ENSMUSG00000049775	protein_coding	1045.26	785.522	-0.412138	5.67951e-06
Snora74a	ENSMUSG00000065649	snoRNA	1963.03	1479.53	-0.40795	1.12344e-10
Col2a1	ENSMUSG00000022483	protein_coding	2444.38	1846.21	-0.404902	1.1524e-12
Lasp1	ENSMUSG00000038366	protein_coding	348.957	263.631	-0.404529	0.0251
Mll2	ENSMUSG00000048154	protein_coding	1413.72	1069.56	-0.40248	7.8621e-08
Snord66	ENSMUSG00000077239	snoRNA	1426.52	1079.55	-0.402064	6.01429e-08
Kdm2a	ENSMUSG00000054611	protein_coding	609.362	462.312	-0.398434	0.00124693
SNORA73	ENSMUSG00000064380	snoRNA	1505.14	1142.87	-0.397245	3.61796e-08
Tcf4	ENSMUSG00000053477	protein_coding	336.656	255.879	-0.395815	0.0310419
Actr1b	ENSMUSG00000037351	protein_coding	363.272	276.238	-0.395137	0.0263382
Zmiz1	ENSMUSG00000007817	protein_coding	485.816	370.558	-0.390708	0.00663561
Ccrn4l	ENSMUSG00000023087	protein_coding	417.04	318.401	-0.389339	0.0150952
Rpl23a	ENSMUSG00000058546	protein_coding	430.795	329.422	-0.387063	0.0157024
Src	ENSMUSG00000027646	protein_coding	346.97	265.359	-0.386867	0.0360892
Vim	ENSMUSG00000026728	protein_coding	1489.39	1139.55	-0.386259	1.07999e-07
Lars2	ENSMUSG00000035202	protein_coding	1.40871e+06	1.07862e+06	-0.385182	4.75756e-54
Rps7	ENSMUSG00000061477	protein_coding	395.927	303.928	-0.381508	0.0249583
SNORD59	ENSMUSG00000093245	snoRNA	644.508	494.995	-0.380783	0.00133122
Hist1h3i	ENSMUSG00000075032	protein_coding	386.508	296.923	-0.380408	0.0268988
Dctn1	ENSMUSG00000031865	protein_coding	486.484	373.735	-0.380379	0.00977255
Col5a1	ENSMUSG00000026837	protein_coding	894.632	689.568	-0.375602	0.000137121
Zfhx3	ENSMUSG00000038872	protein_coding	648.683	500.086	-0.375336	0.00198306
Cyfip1	ENSMUSG00000030447	protein_coding	438.031	337.967	-0.374151	0.0178817
Ensa	ENSMUSG00000038619	protein_coding	452.991	349.64	-0.373613	0.0150443
Ppm1a	ENSMUSG00000021096	protein_coding	546.659	422.295	-0.37239	0.00628277
Cenpb	ENSMUSG00000068267	protein_coding	469.091	362.62	-0.371407	0.0127245
Hist1h4f	ENSMUSG00000069274	protein_coding	373.219	288.705	-0.370428	0.033589
SNORA42	ENSMUSG00000064841	snoRNA	1938.31	1500.12	-0.369724	9.03429e-09
Cic	ENSMUSG00000005442	protein_coding	409.203	317.421	-0.366416	0.0266317
Calm3	ENSMUSG00000019370	protein_coding	749.083	581.332	-0.365763	0.000946315
snoZ39	ENSMUSG00000064917	snoRNA	960.423	745.787	-0.364907	0.000128623
Sparc	ENSMUSG00000018593	protein_coding	362.321	281.701	-0.363103	0.0463652
Snord70	ENSMUSG00000077345	snoRNA	1328.04	1033.93	-0.36116	0.000283393
Snord110	ENSMUSG00000080610	snoRNA	1761.72	1372.93	-0.359728	1.13284e-07
Fgfr1	ENSMUSG00000031565	protein_coding	440.681	343.477	-0.359523	0.0370377
Numa1	ENSMUSG00000066306	protein_coding	785.759	613.551	-0.356903	0.000957721
SNORA70	ENSMUSG00000065725	snoRNA	2463.93	1926.43	-0.35503	8.83086e-10
SNORA62	ENSMUSG00000065041	snoRNA	13795.1	10798.2	-0.353367	7.75849e-28
Gnai2	ENSMUSG00000032562	protein_coding	886.554	695.591	-0.349969	0.000527672
Snord4a	ENSMUSG00000077625	snoRNA	2012.77	1585.85	-0.343929	6.44827e-08
Plcg1	ENSMUSG00000016933	protein_coding	406.665	320.457	-0.343709	0.0469428
Tmbim6	ENSMUSG00000023010	protein_coding	536.123	422.715	-0.342881	0.025318
Anp32e	ENSMUSG00000015749	protein_coding	800.601	631.948	-0.341279	0.00150448
SNORA19	ENSMUSG00000084686	snoRNA	2528.56	2001.6	-0.337163	3.83106e-09
Ptprf	ENSMUSG00000033295	protein_coding	855.283	677.661	-0.33584	0.0011356
Chchd2	ENSMUSG00000070493	protein_coding	584.257	463.106	-0.335261	0.0250435
Snord15a	ENSMUSG00000065822	snoRNA	13042.6	10350.3	-0.333555	4.51154e-24
Tle3	ENSMUSG00000032280	protein_coding	508.383	403.805	-0.332256	0.0283281
Col4a2	ENSMUSG00000031503	protein_coding	1173.97	934.754	-0.328743	0.000149028
SNORD18	ENSMUSG00000064514	snoRNA	1767.35	1410.05	-0.325849	2.59826e-06
Wdr6	ENSMUSG00000066357	protein_coding	927.848	740.603	-0.325188	0.00109748
AF357425	ENSMUSG00000088294	snoRNA	2074.09	1658.18	-0.32288	4.31396e-05
Plxna1	ENSMUSG00000030084	protein_coding	657.175	526.608	-0.319549	0.011731
Ptov1	ENSMUSG00000038502	protein_coding	866.679	694.516	-0.31949	0.00221948
Igfbp4	ENSMUSG00000017493	protein_coding	843.914	676.633	-0.318722	0.0028312
Lig1	ENSMUSG00000056394	protein_coding	518.447	416.224	-0.316836	0.033589
Hba-a2	ENSMUSG00000069917	protein_coding	677.596	544.163	-0.316385	0.038052
Eif4ebp2	ENSMUSG00000020091	protein_coding	512.657	413.096	-0.311517	0.0396892
Rps10	ENSMUSG00000052146	protein_coding	593.371	478.559	-0.310239	0.0314938
Col5a2	ENSMUSG00000026042	protein_coding	683.763	552.242	-0.308197	0.0126145
Col4a1	ENSMUSG00000031502	protein_coding	2425.16	1959.63	-0.3075	2.39584e-06
Top2a	ENSMUSG00000020914	protein_coding	3532.93	2861.6	-0.30404	1.89498e-09
Gnas	ENSMUSG00000027523	protein_coding	1878.69	1522.53	-0.303255	9.28259e-06
Snora47	ENSMUSG00000088108	snoRNA	850.768	691.622	-0.298782	0.00624656
Snord73a	ENSMUSG00000064984	snoRNA	1240.85	1010.12	-0.29681	0.000573947
Snord37	ENSMUSG00000064441	snoRNA	1587.51	1295.6	-0.293148	9.26816e-05
Gtf3c1	ENSMUSG00000032777	protein_coding	744.493	608.788	-0.29032	0.0157024
Prrc2b	ENSMUSG00000039262	protein_coding	1209.28	989.338	-0.289608	0.000946315
Uba1	ENSMUSG00000001924	protein_coding	1591.48	1306.01	-0.285196	0.000160297
Hist1h4h	ENSMUSG00000060981	protein_coding	2170.97	1782.61	-0.284347	8.06489e-06
Tuba1a	ENSMUSG00000072235	protein_coding	866.896	712.353	-0.283267	0.00917893
Scd2	ENSMUSG00000025203	protein_coding	2240.87	1843.5	-0.281612	7.07516e-06
Map4k4	ENSMUSG00000026074	protein_coding	806.476	666.034	-0.276035	0.0181744
SNORD111	ENSMUSG00000080518	snoRNA	3491.67	2883.73	-0.27598	6.93751e-08
Snord118	ENSMUSG00000064899	snoRNA	4491.88	3712.82	-0.274803	2.18174e-05
Peg3	ENSMUSG00000002265	protein_coding	2398.85	1986.52	-0.272096	9.52998e-06
SNORD45	ENSMUSG00000065738	snoRNA	10801.5	8958.92	-0.269838	1.47856e-14
SNORA53	ENSMUSG00000077167	snoRNA	2850.37	2368.71	-0.26705	2.64354e-06
Pcdhga3	ENSMUSG00000023036	protein_coding	762.028	634.889	-0.26334	0.0318769
Tbc1d16	ENSMUSG00000039976	protein_coding	805.111	671.265	-0.262306	0.0299285
Prkar1a	ENSMUSG00000020612	protein_coding	827.528	691.903	-0.258239	0.0289281
Mex3a	ENSMUSG00000074480	protein_coding	789.619	661.177	-0.256119	0.033589
Midn	ENSMUSG00000035621	protein_coding	762.547	639.559	-0.253749	0.0398556
Dpysl2	ENSMUSG00000022048	protein_coding	1199.02	1007.36	-0.251274	0.00620959
Scarna2	ENSMUSG00000088185	snoRNA	749.907	631.574	-0.24776	0.0488877
Hspg2	ENSMUSG00000028763	protein_coding	1084.87	915.937	-0.244199	0.0162088
SNORA40	ENSMUSG00000077711	snoRNA	2921.78	2467.18	-0.243983	1.89748e-05
Oaz1	ENSMUSG00000035242	protein_coding	866.529	734.86	-0.237778	0.0419543
Prrc2a	ENSMUSG00000024393	protein_coding	1753.37	1491.43	-0.233431	0.00217729
SNORD97	ENSMUSG00000088948	snoRNA	8463.63	7204.65	-0.232349	1.13968e-09
Rps9	ENSMUSG00000006333	protein_coding	2063.93	1759.64	-0.230118	0.000872697
Fasn	ENSMUSG00000025153	protein_coding	1889.73	1612.98	-0.228454	0.00204946
Celf1	ENSMUSG00000005506	protein_coding	1067.51	912.155	-0.226901	0.0318099
Hnrnpm	ENSMUSG00000059208	protein_coding	1510.53	1290.98	-0.226593	0.00693834
Snord82	ENSMUSG00000064823	snoRNA	1592.51	1363.77	-0.223701	0.00649846
Rpl21	ENSMUSG00000041453	protein_coding	1539.33	1322.03	-0.219551	0.00914798
Rpl8	ENSMUSG00000003970	protein_coding	1097.67	944.42	-0.216947	0.0383589
Snord92	ENSMUSG00000093289	snoRNA	2492.37	2146.26	-0.215691	0.000776691
SNORD58	ENSMUSG00000064647	snoRNA	4831.8	4184.61	-0.207466	1.26895e-05
Rbbp4	ENSMUSG00000057236	protein_coding	1387.17	1203.94	-0.204378	0.0292791
Trim28	ENSMUSG00000005566	protein_coding	2280.7	1981.95	-0.20256	0.00318437
Snora75	ENSMUSG00000064837	snoRNA	2385.99	2074.96	-0.201503	0.00277697
Nisch	ENSMUSG00000021910	protein_coding	1880.14	1639.36	-0.197707	0.0113174
Snord42b	ENSMUSG00000065676	snoRNA	2262.41	1981.81	-0.191045	0.0073766
SNORA22	ENSMUSG00000065304	snoRNA	1722.87	1518.19	-0.182468	0.0318777
U5	ENSMUSG00000095676	snRNA	6393.38	5635.7	-0.181983	4.19806e-05
Malat1	ENSMUSG00000092341	lincRNA	5758.86	5080.1	-0.180926	9.08518e-05
Igf2	ENSMUSG00000048583	protein_coding	4725.55	4195.63	-0.171593	0.00083841
U3	ENSMUSG00000065870	snoRNA	58257.2	51746.6	-0.170973	4.43355e-09
Snora62	ENSMUSG00000064925	snoRNA	2205.06	1961.64	-0.168759	0.0263486
Y_RNA	ENSMUSG00000064945	misc_RNA	2683.3	2401.21	-0.160248	0.021879
SNORD83	ENSMUSG00000065273	snoRNA	2567.27	2306	-0.154845	0.0299493
Rps3	ENSMUSG00000030744	protein_coding	4903.4	4417.57	-0.150532	0.00467098
SNORA3	ENSMUSG00000077575	snoRNA	2919.19	2638.69	-0.145748	0.0349457
U5	ENSMUSG00000094405	snRNA	3105.93	2812.34	-0.143254	0.0334012
AC025794.1	ENSMUSG00000097188	lincRNA	46918.1	42569.9	-0.140309	5.78097e-06
U2	ENSMUSG00000093843	snRNA	11689.2	10612.9	-0.139363	0.00548806
Col3a1	ENSMUSG00000026043	protein_coding	5768	5248.56	-0.136148	0.00748527
RNase_MRP	ENSMUSG00000088088	misc_RNA	16516.3	15536.7	-0.0882137	0.0460072
Nckap1l	ENSMUSG00000022488	protein_coding	7.85668	0	""=-Inf	0.0491713
Uty	ENSMUSG00000068457	protein_coding	60.3915	0	"=-Inf	7.98166e-19
Mir149	ENSMUSG00000065470	miRNA	8.72288	0	"=-Inf	0.0299493
Etos1	ENSMUSG00000050189	protein_coding	8.80756	0	"=-Inf	0.0294369
Pcsk1n	ENSMUSG00000039278	protein_coding	14.287	0	"=-Inf	0.000845927
Ttc9	ENSMUSG00000042734	protein_coding	9.58908	0	"=-Inf	0.0177869
1700106J16Rik	ENSMUSG00000034031	protein_coding	11.4626	0	"=-Inf	0.00548501
Fstl5	ENSMUSG00000034098	protein_coding	13.7269	0	"=-Inf	0.00115612
Eif2s3y	ENSMUSG00000069049	protein_coding	43.4495	0	"=-Inf	3.75738e-13
Slc6a1	ENSMUSG00000030310	protein_coding	10.0645	0	"=-Inf	0.0132114
Gabrp	ENSMUSG00000020159	protein_coding	9.22655	0	"=-Inf	0.0228789
Aipl1	ENSMUSG00000040554	protein_coding	8.36035	0	"=-Inf	0.0376774
Kdm5d	ENSMUSG00000056673	protein_coding	107.753	0	"=-Inf	9.5073e-35
Rims1	ENSMUSG00000041670	protein_coding	10.1492	0	"=-Inf	0.0129338
Slc7a8	ENSMUSG00000022180	protein_coding	12.9172	0	"=-Inf	0.00207279
