# Supplementary material for: Depletion of Ric-8B leads to reduced mTORC2 activity
Source: PLoS Genet. 2020 May 11;16(5):e1008255. doi: 10.1371/journal.pgen.1008255 (PMC7252638; doi:10.1371/journal.pgen.1008255)
Supplement: S2 Table — (XLS) [file pgen.1008255.s008.xls]

## Sheet: Sheet1
GeneName	Ensembl ID	Gene Type	Expression WT	Expression KO	Log Fold change	FDR
AC124191.1	ENSMUSG00000097610	lincRNA	0	7.98462	Inf	0.0318777
S100a1	ENSMUSG00000044080	protein_coding	0	10.1325	Inf	0.00790732
Gja6	ENSMUSG00000055691	protein_coding	0	7.98462	Inf	0.0318777
Gm17396	ENSMUSG00000079669	lincRNA	0	7.61091	Inf	0.0424845
Gm10033	ENSMUSG00000057924	protein_coding	0	13.9613	Inf	0.000517897
Nkapl	ENSMUSG00000059395	protein_coding	0	14.4283	Inf	0.000355112
Xist	ENSMUSG00000086503	non_coding	6.09605	2667.45	8.77337	0
Gm9855	ENSMUSG00000085666	pseudogene	3.66239	494.669	7.07754	1.40019e-163
Rnf17	ENSMUSG00000000365	protein_coding	0.475441	11.2531	4.56491	0.0148624
Gnal	ENSMUSG00000024524	protein_coding	0.447214	10.1792	4.50851	0.0278277
Rras	ENSMUSG00000038387	protein_coding	0.447214	9.7588	4.44767	0.036501
Ankrd33b	ENSMUSG00000022237	protein_coding	0.475441	10.0859	4.40692	0.0281389
AC121121.1	ENSMUSG00000097258	lincRNA	0.922655	17.4635	4.24241	0.00513126
Csf2rb2	ENSMUSG00000071714	protein_coding	1.34164	21.8993	4.02881	0.000140885
Kcnt2	ENSMUSG00000052726	protein_coding	0.922655	13.4476	3.86542	0.0108796
Ovgp1	ENSMUSG00000074340	protein_coding	0.950882	11.8134	3.63501	0.0268061
Ift57	ENSMUSG00000032965	protein_coding	1.34164	15.5022	3.53041	0.0075225
Gm6712	ENSMUSG00000072761	protein_coding	0.922655	10.6462	3.5284	0.0461069
Xrcc4	ENSMUSG00000021615	protein_coding	0.950882	10.7861	3.50376	0.0451869
Arhgef16	ENSMUSG00000029032	protein_coding	1.81708	18.2571	3.32876	0.00353561
Ajap1	ENSMUSG00000039546	protein_coding	1.84531	18.2571	3.30652	0.00352684
Klhl31	ENSMUSG00000044938	protein_coding	1.84531	15.5489	3.07488	0.0153603
Ptpn3	ENSMUSG00000038764	protein_coding	2.32075	18.5841	3.00141	0.00554603
Fgf14	ENSMUSG00000025551	protein_coding	2.32075	17.0432	2.87653	0.0127245
Tnfrsf22	ENSMUSG00000010751	protein_coding	2.23607	14.4749	2.69452	0.0436524
Foxi2	ENSMUSG00000048377	protein_coding	3.69062	23.2064	2.65259	0.00361794
Lyl1	ENSMUSG00000034041	protein_coding	3.69062	21.7593	2.5597	0.00639835
Zfp873	ENSMUSG00000061371	protein_coding	3.21518	18.397	2.5165	0.0218831
Zbtb7b	ENSMUSG00000028042	protein_coding	3.18695	17.7434	2.47704	0.0276628
Csf2rb	ENSMUSG00000071713	protein_coding	9.75844	54.2576	2.4751	5.76843e-07
Kctd12b	ENSMUSG00000041633	protein_coding	4.55682	24.5142	2.42752	0.00494166
Zfp930	ENSMUSG00000059897	protein_coding	6.96225	33.339	2.25958	0.000933365
Fam175a	ENSMUSG00000035234	protein_coding	4.19429	19.9846	2.25239	0.0262351
Ppp1r1a	ENSMUSG00000022490	protein_coding	4.25074	20.2184	2.24988	0.0215084
Taf4b	ENSMUSG00000054321	protein_coding	6.48681	29.8839	2.20379	0.00261746
Csrp3	ENSMUSG00000030470	protein_coding	4.61327	20.4516	2.14835	0.0310419
9830147E19Rik	ENSMUSG00000074158	protein_coding	4.22252	18.5841	2.1379	0.0397293
Tal2	ENSMUSG00000028417	protein_coding	4.66973	20.3583	2.12421	0.0310419
Tmem106c	ENSMUSG00000052369	protein_coding	5.45125	23.5801	2.11291	0.0186893
Tpst1	ENSMUSG00000034118	protein_coding	5.89846	24.9345	2.07973	0.044985
Krcc1	ENSMUSG00000053012	protein_coding	4.61327	19.2844	2.06357	0.0459387
Mybpc3	ENSMUSG00000002100	protein_coding	21.0799	86.4759	2.03643	1.71522e-08
3110053B16Rik	ENSMUSG00000085642	pseudogene	5.47947	21.8993	1.99877	0.0339872
Anxa11	ENSMUSG00000021866	protein_coding	6.84934	27.129	1.9858	0.0126773
Zfyve21	ENSMUSG00000021286	protein_coding	7.40947	28.4829	1.94265	0.0115587
Bcap29	ENSMUSG00000020650	protein_coding	6.0396	23.0199	1.93035	0.0318226
Slc16a6	ENSMUSG00000041920	protein_coding	6.48681	24.6074	1.92351	0.0250295
Gyg	ENSMUSG00000019528	protein_coding	11.5191	42.071	1.8688	0.00104217
Tctn3	ENSMUSG00000025008	protein_coding	8.80756	31.798	1.85212	0.00921906
Alg14	ENSMUSG00000039887	protein_coding	7.32478	26.2417	1.841	0.0262267
Lyrm5	ENSMUSG00000040370	protein_coding	6.48681	22.9732	1.82437	0.0427993
Tmem20	ENSMUSG00000044026	protein_coding	7.46592	25.8213	1.79017	0.0310419
Btd	ENSMUSG00000021900	protein_coding	7.91313	26.1484	1.7244	0.034191
Arhgap27	ENSMUSG00000034255	protein_coding	11.0436	36.1876	1.71228	0.00758739
Hapln1	ENSMUSG00000021613	protein_coding	38.3043	121.869	1.66976	4.60606e-09
Cbll1	ENSMUSG00000020659	protein_coding	18.5096	58.2263	1.6534	0.00033588
Gm14226	ENSMUSG00000084897	protein_coding	27.2042	84.0015	1.62659	5.34539e-06
Klhl2	ENSMUSG00000031605	protein_coding	9.8149	30.0705	1.6153	0.0293718
Tbc1d4	ENSMUSG00000033083	protein_coding	19.0697	56.2655	1.56097	0.000829787
Lin28a	ENSMUSG00000050966	protein_coding	124.53	360.006	1.53153	7.6195e-24
Farp2	ENSMUSG00000034066	protein_coding	13.5055	38.7553	1.52085	0.0141938
Dact2	ENSMUSG00000048826	protein_coding	10.7093	30.6774	1.51831	0.0396892
2610015P09Rik	ENSMUSG00000022701	protein_coding	11.4908	32.4988	1.4999	0.0339872
Rpusd4	ENSMUSG00000032044	protein_coding	15.7134	44.125	1.48961	0.00884383
Tubb6	ENSMUSG00000001473	protein_coding	24.7988	67.799	1.451	0.000469404
Fbxo6	ENSMUSG00000055401	protein_coding	11.5755	31.5181	1.4451	0.0457672
Flrt3	ENSMUSG00000051379	protein_coding	30.4194	81.0601	1.414	0.000110984
Gm11974	ENSMUSG00000085156	lincRNA	13.868	36.5141	1.39669	0.0339872
4632427E13Rik	ENSMUSG00000074024	lincRNA	32.7684	85.8223	1.38905	9.08518e-05
Scnm1-ps	ENSMUSG00000092607	polymorphic_pseudogene	19.823	50.6625	1.35375	0.00846385
Ddx31	ENSMUSG00000026806	protein_coding	29.4967	74.663	1.33984	0.000555874
2810008D09Rik	ENSMUSG00000086859	lincRNA	19.8512	50.1017	1.33563	0.0113682
Mrrf	ENSMUSG00000026887	protein_coding	20.2419	50.2422	1.31155	0.0121655
Gsta4	ENSMUSG00000032348	protein_coding	29.412	71.5812	1.28317	0.00145979
Rpl36	ENSMUSG00000057863	protein_coding	47.0836	113.278	1.26657	2.02691e-05
Rad1	ENSMUSG00000022248	protein_coding	24.7141	59.4407	1.26612	0.00695415
Myl7	ENSMUSG00000020469	protein_coding	44.231	106.134	1.26276	4.69607e-05
Rnf138	ENSMUSG00000024317	protein_coding	23.4007	55.2849	1.24033	0.0127245
Prtg	ENSMUSG00000036030	protein_coding	146.452	343.009	1.22781	8.63388e-16
Rab11fip1	ENSMUSG00000031488	protein_coding	42.4986	98.9901	1.21987	0.000163398
Gen1	ENSMUSG00000051235	protein_coding	17.6151	40.997	1.21871	0.0436524
Nck1	ENSMUSG00000032475	protein_coding	24.0455	55.6119	1.20963	0.0132934
Has2	ENSMUSG00000022367	protein_coding	25.8061	59.5806	1.20713	0.0102131
Med10	ENSMUSG00000021598	protein_coding	21.2211	48.7012	1.19846	0.0276159
Wdr55	ENSMUSG00000042660	protein_coding	24.4645	56.1256	1.19797	0.013985
Hist1h2bp	ENSMUSG00000069308	protein_coding	26.7288	61.2615	1.19659	0.00968317
Rpl22l1	ENSMUSG00000039221	protein_coding	31.1444	71.3007	1.19494	0.00404171
Pramef8	ENSMUSG00000046862	protein_coding	22.7603	51.9231	1.18986	0.02098
Tgfb1i1	ENSMUSG00000030782	protein_coding	22.4498	51.1295	1.18746	0.0241428
Pde4d	ENSMUSG00000021699	protein_coding	26.6723	60.5613	1.18305	0.0112387
Ascc3	ENSMUSG00000038774	protein_coding	40.0649	89.6045	1.16123	0.000959056
Rad51ap1	ENSMUSG00000030346	protein_coding	46.9707	104.733	1.15688	0.000261033
Gcdh	ENSMUSG00000003809	protein_coding	30.1653	66.865	1.14836	0.00892852
Cycs	ENSMUSG00000063694	protein_coding	51.7533	114.025	1.13962	0.000139155
Ppwd1	ENSMUSG00000021713	protein_coding	24.3233	53.4174	1.13497	0.0276628
4933427D14Rik	ENSMUSG00000020807	protein_coding	27.3171	59.6745	1.12731	0.015496
Suv39h2	ENSMUSG00000026646	protein_coding	42.6353	92.733	1.12103	0.00121266
Ranbp9	ENSMUSG00000038546	protein_coding	23.3724	50.5692	1.11345	0.0437192
Rbbp9	ENSMUSG00000027428	protein_coding	24.408	52.063	1.0929	0.0393891
Rnf139	ENSMUSG00000037075	protein_coding	29.0495	61.9623	1.09288	0.0179254
Rnf6	ENSMUSG00000029634	protein_coding	27.5667	58.2268	1.07876	0.0269674
Rps27l	ENSMUSG00000036781	protein_coding	32.4058	68.266	1.07491	0.0116818
Pmp22	ENSMUSG00000018217	protein_coding	25.919	54.5846	1.07448	0.0339872
Gsto1	ENSMUSG00000025068	protein_coding	29.6617	62.1022	1.06605	0.0248762
Metazoa_SRP	ENSMUSG00000093112	misc_RNA	82.6482	172.018	1.05751	3.67874e-06
Trim71	ENSMUSG00000079259	protein_coding	121.48	252.144	1.05353	6.52491e-09
SNORD24	ENSMUSG00000065258	snoRNA	829.076	1713.46	1.04734	3.80998e-55
Scarna6	ENSMUSG00000089281	snoRNA	115.916	237.156	1.03276	4.5153e-08
Myh7	ENSMUSG00000053093	protein_coding	132.891	271.056	1.02835	3.92741e-05
Cops5	ENSMUSG00000025917	protein_coding	51.4711	104.92	1.02746	0.00133122
Taf10	ENSMUSG00000043866	protein_coding	29.9439	60.7951	1.02169	0.0310419
Zfp281	ENSMUSG00000041483	protein_coding	57.1199	115.893	1.02073	0.000680353
3110001D03Rik	ENSMUSG00000028398	protein_coding	35.367	71.7211	1.02	0.0164109
Alkbh8	ENSMUSG00000025899	protein_coding	30.8384	62.5226	1.01965	0.0290833
Rab28	ENSMUSG00000029128	protein_coding	29.3838	59.534	1.01869	0.0375913
Ddx20	ENSMUSG00000027905	protein_coding	49.8234	100.905	1.0181	0.0017633
BC046331	ENSMUSG00000039523	protein_coding	54.1023	109.123	1.01219	0.00105081
Pnp	ENSMUSG00000021871	protein_coding	53.3164	107.348	1.00964	0.0014911
Tmem30a	ENSMUSG00000032328	protein_coding	66.5158	133.87	1.00906	0.000187938
Slc2a3	ENSMUSG00000003153	protein_coding	172.871	347.539	1.00748	2.03588e-11
Arid5b	ENSMUSG00000019947	protein_coding	28.1551	56.4993	1.00484	0.0436524
Anxa5	ENSMUSG00000027712	protein_coding	46.4953	93.2466	1.00397	0.00424809
Eri1	ENSMUSG00000031527	protein_coding	38.2761	76.3906	0.996952	0.0132984
Mak16	ENSMUSG00000031578	protein_coding	48.6467	96.469	0.987725	0.0159532
Mmadhc	ENSMUSG00000026766	protein_coding	44.2874	87.7836	0.987055	0.00695415
Eno3	ENSMUSG00000060600	protein_coding	37.2687	73.869	0.987003	0.0182899
Pdlim5	ENSMUSG00000028273	protein_coding	45.1254	89.4184	0.986632	0.033589
Eya1	ENSMUSG00000025932	protein_coding	29.4685	58.3668	0.985973	0.0466458
Nr6a1	ENSMUSG00000063972	protein_coding	58.9935	116.5	0.981707	0.000981054
Slc39a8	ENSMUSG00000053897	protein_coding	46.3259	91.4258	0.980782	0.00624656
Ufd1l	ENSMUSG00000005262	protein_coding	32.7966	64.4367	0.974337	0.0352328
Chchd3	ENSMUSG00000053768	protein_coding	80.1016	157.31	0.973709	7.17528e-05
Psat1	ENSMUSG00000024640	protein_coding	115.525	226.509	0.971364	6.73415e-07
Asns	ENSMUSG00000029752	protein_coding	51.4711	100.577	0.966469	0.00440769
Nif3l1	ENSMUSG00000026036	protein_coding	40.0649	77.7449	0.956409	0.0239642
Uck2	ENSMUSG00000026558	protein_coding	60.5891	117.387	0.954143	0.00133796
Stx8	ENSMUSG00000020903	protein_coding	36.7368	71.0675	0.951963	0.0281389
Snx6	ENSMUSG00000005656	protein_coding	44.231	85.4953	0.950788	0.0127277
Nadkd1	ENSMUSG00000022253	protein_coding	57.007	109.73	0.944741	0.00278624
Lrba	ENSMUSG00000028080	protein_coding	53.7354	103.286	0.942699	0.00442215
Zfp518a	ENSMUSG00000049164	protein_coding	37.8853	72.7484	0.941277	0.0263486
Fam162a	ENSMUSG00000003955	protein_coding	68.5543	131.395	0.938592	0.000800939
Sall4	ENSMUSG00000027547	protein_coding	143.652	274.743	0.935508	7.60909e-08
Polr1b	ENSMUSG00000027395	protein_coding	92.9623	177.341	0.931808	5.18534e-05
Dhx40	ENSMUSG00000018425	protein_coding	55.4157	105.48	0.9286	0.00469494
Dars2	ENSMUSG00000026709	protein_coding	49.3197	93.7603	0.926813	0.00914798
Myl9	ENSMUSG00000067818	protein_coding	53.4575	101.465	0.924518	0.00548806
Spnb1	ENSMUSG00000021061	protein_coding	94.0261	177.014	0.912729	7.90519e-05
Wdr3	ENSMUSG00000033285	protein_coding	60.867	114.352	0.909748	0.0033455
Rpap3	ENSMUSG00000022466	protein_coding	42.8047	80.3593	0.908698	0.0239537
Amt	ENSMUSG00000032607	protein_coding	38.1067	71.4407	0.906701	0.0401039
Myl4	ENSMUSG00000061086	protein_coding	48.091	88.9975	0.887999	0.0169764
Myh6	ENSMUSG00000040752	protein_coding	83.2365	153.341	0.881459	0.000415593
Apex2	ENSMUSG00000025269	protein_coding	40.2343	73.8223	0.875632	0.0391237
Kdm6a	ENSMUSG00000037369	protein_coding	88.9092	163.099	0.875346	0.000377535
Tagln2	ENSMUSG00000026547	protein_coding	42.9176	78.5851	0.872688	0.0321675
Cdc7	ENSMUSG00000029283	protein_coding	51.9183	94.9742	0.871293	0.016021
Pdk1	ENSMUSG00000006494	protein_coding	80.4359	147.038	0.870275	0.000871248
Acp1	ENSMUSG00000044573	protein_coding	53.1514	96.6551	0.862737	0.0149167
SNORA32	ENSMUSG00000065265	snoRNA	77.3054	140.034	0.857133	0.00146273
Cul4a	ENSMUSG00000031446	protein_coding	122.487	221.139	0.852325	2.24276e-05
Rchy1	ENSMUSG00000029397	protein_coding	41.882	75.4566	0.849317	0.0457915
Dnttip1	ENSMUSG00000017299	protein_coding	44.1181	79.2854	0.845685	0.0404923
Hspd1	ENSMUSG00000025980	protein_coding	527.138	946.101	0.843814	6.56346e-22
Ak3	ENSMUSG00000024782	protein_coding	52.1441	93.4332	0.841432	0.0220126
Xrn1	ENSMUSG00000032410	protein_coding	54.4366	97.1226	0.835229	0.0176235
Usp15	ENSMUSG00000020124	protein_coding	52.728	94.0407	0.834715	0.0228515
Cep97	ENSMUSG00000022604	protein_coding	68.1071	121.31	0.832818	0.00570509
1500032L24Rik	ENSMUSG00000022452	protein_coding	54.2108	96.5151	0.832175	0.02168
Snap23	ENSMUSG00000027287	protein_coding	56.2537	100.064	0.830903	0.0167885
Bak1	ENSMUSG00000057789	protein_coding	51.1085	90.5851	0.825709	0.0286318
Rps6ka3	ENSMUSG00000031309	protein_coding	120.054	212.455	0.823476	7.50725e-05
Acta2	ENSMUSG00000035783	protein_coding	84.6584	149.419	0.819637	0.00173
Abcg2	ENSMUSG00000029802	protein_coding	53.1797	93.8536	0.819537	0.0251501
B3gnt5	ENSMUSG00000022686	protein_coding	75.1258	132.376	0.817258	0.00424809
AC163677.1	ENSMUSG00000097119	lincRNA	47.0272	82.7404	0.815098	0.043992
Mpp6	ENSMUSG00000038388	protein_coding	93.0752	163.473	0.812587	0.000975068
Asxl2	ENSMUSG00000037486	protein_coding	88.2688	154.928	0.811623	0.00152935
Mkrn1	ENSMUSG00000029922	protein_coding	73.8124	129.341	0.809244	0.00501323
Twf1	ENSMUSG00000022451	protein_coding	56.6445	97.9161	0.789611	0.0276827
Ddx18	ENSMUSG00000001674	protein_coding	92.0679	158.571	0.784356	0.00197079
Eif2s1	ENSMUSG00000021116	protein_coding	93.9132	161.653	0.783497	0.00168661
Kif3a	ENSMUSG00000018395	protein_coding	51.6687	88.6705	0.779164	0.0451869
Nmt2	ENSMUSG00000026643	protein_coding	69.3923	119.068	0.778939	0.0136185
Ccnb1	ENSMUSG00000041431	protein_coding	113.402	194.478	0.778166	0.000377535
Nsa2	ENSMUSG00000060739	protein_coding	55.3311	94.5077	0.772342	0.0349457
Amd1	ENSMUSG00000075232	protein_coding	82.7893	140.78	0.765927	0.00583408
Greb1l	ENSMUSG00000042942	protein_coding	67.801	114.959	0.761738	0.0192352
Dnpep	ENSMUSG00000026209	protein_coding	65.7625	111.41	0.760546	0.0200613
Slc7a6	ENSMUSG00000031904	protein_coding	89.9447	152.22	0.759051	0.00393317
Slc16a1	ENSMUSG00000032902	protein_coding	204.015	344.036	0.753884	1.10095e-06
Mki67ip	ENSMUSG00000026377	protein_coding	65.3956	110.103	0.751585	0.0262855
Adnp2	ENSMUSG00000053950	protein_coding	79.9084	134.43	0.750438	0.00905464
Mrpl15	ENSMUSG00000033845	protein_coding	57.68	96.5151	0.742683	0.0436524
SNORA57	ENSMUSG00000070167	snoRNA	6023.98	10079.4	0.742623	4.71547e-103
Psmb1	ENSMUSG00000014769	protein_coding	107.028	178.462	0.737629	0.0017633
Dync2h1	ENSMUSG00000047193	protein_coding	129.788	216.19	0.73614	0.000388221
Ttc7b	ENSMUSG00000033530	protein_coding	85.3315	141.948	0.734212	0.00856541
Fhl1	ENSMUSG00000023092	protein_coding	71.3223	118.321	0.730283	0.0228949
Csda	ENSMUSG00000030189	protein_coding	142.484	236.034	0.728196	0.00408475
Snx5	ENSMUSG00000027423	protein_coding	233.818	387.275	0.727972	4.37745e-07
Gpd2	ENSMUSG00000026827	protein_coding	61.3989	101.325	0.722707	0.0396892
Aen	ENSMUSG00000030609	protein_coding	67.7446	111.784	0.722538	0.0299493
Rmnd5a	ENSMUSG00000002222	protein_coding	174.829	287.911	0.719679	3.17391e-05
Mir1983	ENSMUSG00000088148	miRNA	288.984	475.479	0.718393	1.5066e-08
Soat1	ENSMUSG00000026600	protein_coding	86.6731	142.321	0.715493	0.0115417
Foxo3	ENSMUSG00000048756	protein_coding	88.6878	145.543	0.714643	0.00914798
Rps11	ENSMUSG00000003429	protein_coding	161.658	264.799	0.711955	0.000755711
Arl5a	ENSMUSG00000036093	protein_coding	141.303	231.272	0.710803	0.000387718
Rpl19	ENSMUSG00000017404	protein_coding	203.516	332.97	0.710249	7.3869e-06
Atr	ENSMUSG00000032409	protein_coding	77.3054	126.446	0.709876	0.0217372
Ankrd27	ENSMUSG00000034867	protein_coding	71.9671	117.714	0.709872	0.029713
Man2a1	ENSMUSG00000024085	protein_coding	72.918	119.255	0.709705	0.025734
Hist2h2bb	ENSMUSG00000050936	protein_coding	466.629	762.74	0.708916	0.0157045
Snip1	ENSMUSG00000050213	protein_coding	67.0195	109.402	0.706993	0.0374421
Wapal	ENSMUSG00000041408	protein_coding	134.651	219.739	0.706564	0.000658502
Nhp2	ENSMUSG00000001056	protein_coding	133.112	217.218	0.706507	0.0024548
Glod4	ENSMUSG00000017286	protein_coding	63.2442	103.099	0.705029	0.0447036
Skp1a	ENSMUSG00000036309	protein_coding	294.605	477.812	0.697664	5.19009e-08
Dennd5b	ENSMUSG00000030313	protein_coding	99.256	160.672	0.694893	0.0071196
Tmem47	ENSMUSG00000025666	protein_coding	96.2666	155.675	0.693434	0.00884383
Bzw2	ENSMUSG00000020547	protein_coding	238.657	384.566	0.688293	2.34438e-06
Plaa	ENSMUSG00000028577	protein_coding	83.4015	133.823	0.682185	0.0220349
Dpy19l1	ENSMUSG00000043067	protein_coding	78.647	126.072	0.680789	0.02839
Cldn5	ENSMUSG00000041378	protein_coding	95.9561	153.715	0.679808	0.0115216
Rpl34	ENSMUSG00000062006	protein_coding	166.497	265.825	0.674981	0.000273326
Rnaseh2a	ENSMUSG00000052926	protein_coding	72.2211	114.866	0.669459	0.0404584
Eif4a2	ENSMUSG00000022884	protein_coding	803.736	1277.81	0.668878	7.98166e-19
Sgol1	ENSMUSG00000023940	protein_coding	80.6053	127.847	0.665468	0.0314938
Tex10	ENSMUSG00000028345	protein_coding	80.5488	127.566	0.663311	0.0339872
Plch1	ENSMUSG00000036834	protein_coding	88.349	139.8	0.662078	0.0240696
Golph3	ENSMUSG00000022200	protein_coding	78.1434	123.55	0.660904	0.0410061
Rps16	ENSMUSG00000037563	protein_coding	132.189	208.813	0.65961	0.00225721
Hbb-bh1	ENSMUSG00000052217	protein_coding	1675.53	2642.05	0.657042	4.9823e-34
Rock1	ENSMUSG00000024290	protein_coding	90.9803	143.442	0.656843	0.0212353
Dars	ENSMUSG00000026356	protein_coding	128.136	201.762	0.65498	0.00337033
Abcf2	ENSMUSG00000028953	protein_coding	223.923	352.534	0.654763	2.4974e-05
Denr	ENSMUSG00000023106	protein_coding	87.1723	137.232	0.654672	0.0298344
Topbp1	ENSMUSG00000032555	protein_coding	202.222	317.841	0.652367	0.000100485
Arhgap5	ENSMUSG00000035133	protein_coding	93.1034	145.729	0.646386	0.0255319
Tlk2	ENSMUSG00000020694	protein_coding	83.3168	130.322	0.645397	0.0351125
Podxl	ENSMUSG00000025608	protein_coding	144.575	226.043	0.644782	0.00193131
Prmt5	ENSMUSG00000023110	protein_coding	197.585	308.084	0.640851	0.0016099
Hipk3	ENSMUSG00000027177	protein_coding	100.372	156.049	0.636642	0.0220349
Gna13	ENSMUSG00000020611	protein_coding	142.697	219.785	0.623143	0.0396892
Snora68	ENSMUSG00000077563	snoRNA	1193.22	1837.06	0.622535	1.26748e-22
Nop58	ENSMUSG00000026020	protein_coding	122.261	188.174	0.622099	0.0101977
Pbx3	ENSMUSG00000038718	protein_coding	90.5049	138.772	0.616651	0.0405486
Ltn1	ENSMUSG00000052299	protein_coding	136.275	208.906	0.616334	0.00537112
Naa15	ENSMUSG00000063273	protein_coding	211.368	323.958	0.616047	0.000225592
SNORA70	ENSMUSG00000064994	snoRNA	234.161	358.885	0.616021	6.05607e-05
Nop56	ENSMUSG00000027405	protein_coding	2153.45	3297.62	0.614773	1.1025e-07
Armc1	ENSMUSG00000027599	protein_coding	95.8432	146.57	0.612844	0.0349457
Rpl27	ENSMUSG00000063316	protein_coding	96.1493	146.757	0.610085	0.035064
Dkc1	ENSMUSG00000031403	protein_coding	185.002	282.262	0.609492	0.000814161
Pphln1	ENSMUSG00000036167	protein_coding	110.94	169.029	0.607494	0.024961
Ncbp1	ENSMUSG00000028330	protein_coding	116.476	177.342	0.606503	0.0154141
Ak4	ENSMUSG00000028527	protein_coding	96.4033	146.571	0.604442	0.035064
Cse1l	ENSMUSG00000002718	protein_coding	242.207	367.851	0.602882	8.10762e-05
Lin28b	ENSMUSG00000063804	protein_coding	119.244	180.797	0.600452	0.0171925
Eif3m	ENSMUSG00000027170	protein_coding	208.713	316.394	0.600201	0.000392168
Zfp385a	ENSMUSG00000000552	protein_coding	106.722	161.605	0.59862	0.0273136
Tomm20	ENSMUSG00000093904	protein_coding	321.019	485.097	0.595616	4.67411e-06
Odc1	ENSMUSG00000011179	protein_coding	668.638	1009.28	0.594023	3.64355e-12
Csnk2a1	ENSMUSG00000074698	protein_coding	145.332	219.365	0.59398	0.00639835
Ect2	ENSMUSG00000027699	protein_coding	159.144	239.771	0.591327	0.0033455
Gemin5	ENSMUSG00000037275	protein_coding	203.375	306.214	0.590401	0.000722876
Ipo5	ENSMUSG00000030662	protein_coding	751.371	1129.05	0.587507	2.58128e-13
Snora24	ENSMUSG00000092730	snoRNA	743.957	1116.35	0.585493	4.03917e-13
Rictor	ENSMUSG00000050310	protein_coding	115.859	173.653	0.58383	0.0260121
Ccnt2	ENSMUSG00000026349	protein_coding	146.952	218.991	0.575529	0.0103057
Snord45b	ENSMUSG00000064731	snoRNA	1339.47	1995.49	0.575072	6.82286e-21
2610019E17Rik	ENSMUSG00000093565	antisense	761.153	1132.73	0.573551	9.56479e-13
Snord67	ENSMUSG00000077221	snoRNA	929.044	1382.5	0.573457	3.5497e-15
Ptp4a1	ENSMUSG00000026064	protein_coding	187.101	278.293	0.572784	0.00195077
Pgam1	ENSMUSG00000011752	protein_coding	138.45	205.684	0.571061	0.0151271
Klhdc2	ENSMUSG00000020978	protein_coding	138.201	205.311	0.571044	0.013985
Sms	ENSMUSG00000071708	protein_coding	102.528	152.314	0.571033	0.0451869
Hadh	ENSMUSG00000027984	protein_coding	165.099	244.906	0.5689	0.0056669
Ncaph	ENSMUSG00000034906	protein_coding	109.796	162.726	0.567621	0.0392211
Tars	ENSMUSG00000022241	protein_coding	132.943	196.999	0.567385	0.0194549
Ssb	ENSMUSG00000068882	protein_coding	125.34	185.652	0.566755	0.0260121
Rps20	ENSMUSG00000028234	protein_coding	572.037	845.664	0.563976	2.04929e-09
Ppa1	ENSMUSG00000020089	protein_coding	129.115	190.556	0.561555	0.0217372
RNaseP_nuc	ENSMUSG00000092837	misc_RNA	2188.56	3226.14	0.559823	3.37945e-29
Papola	ENSMUSG00000021111	protein_coding	236.313	348.191	0.559185	0.000557979
Eif4e	ENSMUSG00000028156	protein_coding	117.262	172.485	0.556736	0.0360892
Zfml	ENSMUSG00000030016	protein_coding	170.828	250.556	0.552589	0.0074424
Appbp2	ENSMUSG00000018481	protein_coding	220.063	322.091	0.549554	0.00120312
Rps15	ENSMUSG00000063457	protein_coding	328.799	478.233	0.540507	4.44987e-05
Txndc5	ENSMUSG00000038991	protein_coding	147.564	214.416	0.539072	0.0200613
Yme1l1	ENSMUSG00000026775	protein_coding	132.806	192.75	0.537411	0.0310045
H1f0	ENSMUSG00000096210	protein_coding	537.988	780.151	0.53618	7.32846e-08
U2surp	ENSMUSG00000032407	protein_coding	176.364	255.647	0.5356	0.0314674
Rpl18	ENSMUSG00000059070	protein_coding	652.736	943.064	0.530856	1.68004e-07
Tmed2	ENSMUSG00000029390	protein_coding	122.294	176.501	0.529324	0.0421404
Cct3	ENSMUSG00000001416	protein_coding	499.204	719.871	0.52811	4.05703e-07
Zfp518b	ENSMUSG00000046572	protein_coding	130.372	187.987	0.527997	0.038858
Dnaja2	ENSMUSG00000031701	protein_coding	191.324	275.724	0.527206	0.00677276
U2	ENSMUSG00000065232	snRNA	456.786	658.144	0.526887	0.000858847
Pds5a	ENSMUSG00000029202	protein_coding	150.953	217.404	0.52628	0.0217058
Setd8	ENSMUSG00000049327	protein_coding	155.317	223.661	0.526103	0.0180337
Eif2s2	ENSMUSG00000074656	protein_coding	124.893	179.816	0.525835	0.0427989
2410002F23Rik	ENSMUSG00000045411	protein_coding	144.268	207.646	0.525368	0.0255319
H1fx	ENSMUSG00000044927	protein_coding	185.675	266.992	0.524017	0.00883133
Pkp4	ENSMUSG00000026991	protein_coding	164.68	236.455	0.521903	0.0154449
Rrp1b	ENSMUSG00000058392	protein_coding	133.338	191.116	0.519365	0.0370377
Uba2	ENSMUSG00000052997	protein_coding	215.369	308.597	0.518909	0.00356792
Hsp90b1	ENSMUSG00000020048	protein_coding	995.757	1426.39	0.518503	4.92536e-13
Ppp4c	ENSMUSG00000030697	protein_coding	214.329	306.823	0.517577	0.00384552
Trpm7	ENSMUSG00000027365	protein_coding	168.253	240.144	0.513267	0.0180337
Eif2s3x	ENSMUSG00000035150	protein_coding	295.833	421.455	0.510594	0.000400327
Psmc5	ENSMUSG00000020708	protein_coding	152.826	217.638	0.510035	0.0263486
Rbm26	ENSMUSG00000022119	protein_coding	130.207	185.373	0.509619	0.0463192
AC152063.2	ENSMUSG00000097451	lincRNA	324.633	461.097	0.506258	0.000229601
Pkn2	ENSMUSG00000004591	protein_coding	143.934	204.237	0.504833	0.0363239
Ldha	ENSMUSG00000063229	protein_coding	1595.98	2263.93	0.504388	2.90914e-18
Eif3l	ENSMUSG00000033047	protein_coding	273.497	386.342	0.498356	0.00124693
Ube2z	ENSMUSG00000014349	protein_coding	143.821	203.023	0.497365	0.0405486
Calu	ENSMUSG00000029767	protein_coding	230.212	324.939	0.497208	0.00442556
Hist1h1a	ENSMUSG00000049539	protein_coding	3017.36	4256.29	0.496309	1.17189e-28
Trim59	ENSMUSG00000034317	protein_coding	142.004	199.848	0.492971	0.0430549
Rps13	ENSMUSG00000090862	protein_coding	190.768	268.02	0.49052	0.014159
Gdi2	ENSMUSG00000021218	protein_coding	361.898	508.398	0.490375	0.000169465
Snord14a	ENSMUSG00000064741	snoRNA	866.976	1217.71	0.490111	2.16023e-09
Larp4	ENSMUSG00000023025	protein_coding	171.275	240.238	0.488148	0.0250959
Atp1a1	ENSMUSG00000033161	protein_coding	420.396	589.129	0.486835	4.26203e-05
Tbrg1	ENSMUSG00000011114	protein_coding	154.583	216.563	0.486411	0.0419543
Snrpe	ENSMUSG00000090553	protein_coding	157.661	220.767	0.485697	0.0339287
Ncl	ENSMUSG00000026234	protein_coding	1738.97	2434.83	0.485582	4.00884e-18
Psma5	ENSMUSG00000068749	protein_coding	214.664	300.519	0.485377	0.00976025
Eif3e	ENSMUSG00000022336	protein_coding	142.875	199.801	0.483812	0.0486405
Prmt1	ENSMUSG00000052429	protein_coding	488.056	682.189	0.483124	9.35238e-06
Api5	ENSMUSG00000027193	protein_coding	174.575	243.974	0.48288	0.033589
Morf4l1	ENSMUSG00000062270	protein_coding	220.821	308.409	0.481972	0.00884383
Cnot6	ENSMUSG00000020362	protein_coding	280.624	391.198	0.47926	0.00189129
Nudt4	ENSMUSG00000020029	protein_coding	217.747	303.32	0.478191	0.00979239
Rps19	ENSMUSG00000040952	protein_coding	169.966	236.642	0.477457	0.0311295
Hsp90aa1	ENSMUSG00000021270	protein_coding	1036.06	1441.42	0.476393	3.07615e-11
Pdzd8	ENSMUSG00000074746	protein_coding	184.527	255.879	0.471636	0.0272211
Pgk1	ENSMUSG00000062070	protein_coding	281.377	389.889	0.47056	0.00284977
Ipo7	ENSMUSG00000066232	protein_coding	225.039	311.724	0.470096	0.0121033
Ckap5	ENSMUSG00000040549	protein_coding	424.586	586.281	0.465536	0.000116586
Arid3a	ENSMUSG00000019564	protein_coding	195.071	269.234	0.464863	0.0220349
Plagl2	ENSMUSG00000051413	protein_coding	192.859	265.685	0.462172	0.0276159
Heatr1	ENSMUSG00000050244	protein_coding	203.54	280.394	0.462143	0.021386
Rpl10a	ENSMUSG00000037805	protein_coding	414.348	570.499	0.461381	0.000199951
Rps25	ENSMUSG00000009927	protein_coding	283.138	387.881	0.454112	0.00478101
Eif1	ENSMUSG00000035530	protein_coding	199.322	273.016	0.453886	0.0263486
Cenpa	ENSMUSG00000029177	protein_coding	176.279	241.451	0.45387	0.0436258
Abcf1	ENSMUSG00000038762	protein_coding	238.234	325.5	0.450279	0.0130944
Smg1	ENSMUSG00000030655	protein_coding	338.553	462.545	0.45021	0.00139313
Ppp1ca	ENSMUSG00000040385	protein_coding	238.629	325.64	0.44851	0.012388
Bri3bp	ENSMUSG00000037905	protein_coding	185.2	252.332	0.44624	0.037527
Eif5	ENSMUSG00000021282	protein_coding	327.623	446.295	0.445963	0.00209611
Mybbp1a	ENSMUSG00000040463	protein_coding	826.642	1123.21	0.442293	7.80478e-08
Srsf3	ENSMUSG00000071172	protein_coding	664.622	902.77	0.441824	2.14347e-06
Setd7	ENSMUSG00000037111	protein_coding	202.315	274.743	0.441478	0.0310419
Sod1	ENSMUSG00000022982	protein_coding	191.795	260.456	0.441473	0.0396892
U2	ENSMUSG00000094655	snRNA	6337.46	8605.5	0.441353	8.35565e-35
Rpl18a	ENSMUSG00000045128	protein_coding	1294.31	1751.51	0.436424	3.66169e-11
Rad21	ENSMUSG00000022314	protein_coding	381.334	515.309	0.434382	0.000942152
H3f3b	ENSMUSG00000016559	protein_coding	548.165	740.51	0.433908	4.1146e-05
Hspa9	ENSMUSG00000024359	protein_coding	514.531	693.864	0.431394	9.08379e-05
Etf1	ENSMUSG00000024360	protein_coding	337.551	454.84	0.430255	0.00310982
Suv39h1	ENSMUSG00000039231	protein_coding	218.161	293.655	0.428729	0.029713
Rif1	ENSMUSG00000036202	protein_coding	285.849	384.707	0.428505	0.00914798
Frem2	ENSMUSG00000037016	protein_coding	228.645	306.775	0.424075	0.029713
Cct2	ENSMUSG00000034024	protein_coding	533.305	714.594	0.422163	0.0151844
Hmgb2	ENSMUSG00000054717	protein_coding	503.394	674.252	0.421601	0.000212896
Vcan	ENSMUSG00000021614	protein_coding	815.212	1091.6	0.421194	5.76843e-07
SNORA55	ENSMUSG00000065778	snoRNA	442.588	592.539	0.420947	0.000620057
Prpf19	ENSMUSG00000024735	protein_coding	393.776	525.581	0.416537	0.00164703
Hspa4	ENSMUSG00000020361	protein_coding	505.3	674.392	0.416448	0.000255279
Tm9sf3	ENSMUSG00000025016	protein_coding	258.593	344.83	0.415203	0.0209492
Rps6ka6	ENSMUSG00000025665	protein_coding	228.818	304.02	0.409965	0.0358923
Psmd1	ENSMUSG00000026229	protein_coding	222.976	296.176	0.409562	0.0396892
Bzw1	ENSMUSG00000051223	protein_coding	332.486	440.832	0.406936	0.00767339
Hist1h2bk	ENSMUSG00000062727	protein_coding	252.328	334.278	0.405753	0.0267066
Mcm5	ENSMUSG00000005410	protein_coding	412.305	546.173	0.405646	0.00195077
Fignl2	ENSMUSG00000095440	protein_coding	316.688	418.747	0.403018	0.0100758
Rbbp7	ENSMUSG00000031353	protein_coding	408.68	537.581	0.395511	0.00290898
Kdm5c	ENSMUSG00000025332	protein_coding	453.744	595.995	0.39342	0.0015275
Nap1l1	ENSMUSG00000058799	protein_coding	895.639	1175.23	0.391948	1.95347e-06
Pkdcc	ENSMUSG00000024247	protein_coding	681.536	893.757	0.391094	5.2223e-05
Serbp1	ENSMUSG00000036371	protein_coding	657.119	860.839	0.389589	8.48424e-05
Fubp1	ENSMUSG00000028034	protein_coding	255.096	333.624	0.387185	0.0401039
Sf3a1	ENSMUSG00000002129	protein_coding	265.612	346.744	0.384554	0.0363712
Slc4a1	ENSMUSG00000006574	protein_coding	487.096	635.591	0.38389	0.0014111
U2af2	ENSMUSG00000030435	protein_coding	437.918	570.079	0.380503	0.00352619
Tpi1	ENSMUSG00000023456	protein_coding	284.705	370.278	0.379142	0.03106
Srsf6	ENSMUSG00000016921	protein_coding	600.757	780.853	0.37827	0.000359358
Hnrnpl	ENSMUSG00000015165	protein_coding	905.977	1176.58	0.377052	5.88827e-06
Vcp	ENSMUSG00000028452	protein_coding	690.932	896.372	0.375555	0.000113514
Rpl10	ENSMUSG00000008682	protein_coding	801.665	1038.69	0.373699	3.16474e-05
SNORA27	ENSMUSG00000077564	snoRNA	739.757	958.007	0.372986	0.00945111
Rpl13a	ENSMUSG00000074129	protein_coding	2236.81	2879.63	0.364437	8.84829e-12
Cdv3	ENSMUSG00000032803	protein_coding	460.631	592.493	0.363188	0.00420373
Rpl5	ENSMUSG00000058558	protein_coding	1374.68	1767.06	0.362257	7.80478e-08
Hist1h1b	ENSMUSG00000058773	protein_coding	1735.95	2229.56	0.361038	1.60512e-09
Pabpc1	ENSMUSG00000022283	protein_coding	1093.53	1403.56	0.360101	2.6869e-06
Eef1b2	ENSMUSG00000025967	protein_coding	472.084	605.566	0.35924	0.00495868
Zfp106	ENSMUSG00000027288	protein_coding	435.573	557.519	0.356106	0.00824336
Usp34	ENSMUSG00000056342	protein_coding	328.32	418.699	0.350812	0.0369131
Pprc1	ENSMUSG00000055491	protein_coding	330.306	421.128	0.350454	0.0339287
Gart	ENSMUSG00000022962	protein_coding	330.056	419.68	0.346577	0.0367735
Ssrp1	ENSMUSG00000027067	protein_coding	626.986	796.822	0.345823	0.00124693
Pbrm1	ENSMUSG00000042323	protein_coding	315.266	400.442	0.345026	0.0446287
Cbx1	ENSMUSG00000018666	protein_coding	319.436	405.111	0.342788	0.0460048
SNORA14	ENSMUSG00000065637	snoRNA	657.542	833.804	0.342624	0.000986973
Rpl32	ENSMUSG00000057841	protein_coding	386.173	488.039	0.337747	0.0256267
Hspa8	ENSMUSG00000015656	protein_coding	4384.2	5539.23	0.337371	5.74724e-16
Rps15a	ENSMUSG00000008683	protein_coding	463.846	584.928	0.334613	0.012051
Ranbp2	ENSMUSG00000003226	protein_coding	431.242	542.344	0.330709	0.0184817
Rps3a	ENSMUSG00000028081	protein_coding	386.301	485.657	0.330212	0.0344943
Y_RNA	ENSMUSG00000065701	misc_RNA	4921.24	6183.88	0.32949	1.95774e-16
Strap	ENSMUSG00000030224	protein_coding	409.654	514.607	0.329065	0.0261476
Trip12	ENSMUSG00000026219	protein_coding	396.285	497.657	0.328612	0.0325498
Ptp4a2	ENSMUSG00000028788	protein_coding	466.299	585.302	0.327927	0.014159
Mcm3	ENSMUSG00000041859	protein_coding	528.455	662.299	0.325702	0.00826072
Rps4x	ENSMUSG00000031320	protein_coding	604.165	757.085	0.325512	0.00476421
Pfas	ENSMUSG00000020899	protein_coding	536.759	671.124	0.322304	0.00883133
Ttc3	ENSMUSG00000040785	protein_coding	533.601	665.707	0.319126	0.0108202
Kpnb1	ENSMUSG00000001440	protein_coding	1405.97	1748.76	0.314766	5.64456e-06
Rpl3	ENSMUSG00000060036	protein_coding	592.674	736.728	0.313893	0.00744213
Tardbp	ENSMUSG00000041459	protein_coding	837.362	1037.15	0.308706	0.0011356
Caprin1	ENSMUSG00000027184	protein_coding	798.446	986.631	0.305316	0.00188876
Paics	ENSMUSG00000029247	protein_coding	519.248	641.613	0.305279	0.0214367
Ehmt2	ENSMUSG00000013787	protein_coding	667.179	823.904	0.304402	0.00639474
Larp1	ENSMUSG00000037331	protein_coding	480.506	592.819	0.303038	0.0276628
Ssr3	ENSMUSG00000027828	protein_coding	466.633	575.168	0.301695	0.0341418
Slc2a1	ENSMUSG00000028645	protein_coding	529.628	652.586	0.30119	0.0209092
Tnks2	ENSMUSG00000024811	protein_coding	546.142	670.75	0.2965	0.0218292
Canx	ENSMUSG00000020368	protein_coding	1176.51	1444.88	0.296433	0.000157798
Pcbp4	ENSMUSG00000023495	protein_coding	538.722	660.852	0.294787	0.0204225
Itgb1	ENSMUSG00000025809	protein_coding	463.455	567.137	0.291269	0.0408806
Rps18	ENSMUSG00000008668	protein_coding	729.095	892.17	0.291212	0.00569848
Ddx5	ENSMUSG00000020719	protein_coding	883.056	1076.98	0.286416	0.0026305
Hnrnpu	ENSMUSG00000039630	protein_coding	1425.44	1734.66	0.283243	7.90201e-05
Eif4a1	ENSMUSG00000059796	protein_coding	2008.26	2436.13	0.278646	2.26608e-05
Cct6a	ENSMUSG00000029447	protein_coding	512.733	621.349	0.277197	0.0437749
Matr3	ENSMUSG00000037236	protein_coding	551.739	667.155	0.274036	0.0388242
Whsc1	ENSMUSG00000057406	protein_coding	860.602	1038.83	0.271546	0.00630168
Eef1a1	ENSMUSG00000037742	protein_coding	5981.95	7214.91	0.270365	5.39866e-12
Nucks1	ENSMUSG00000026434	protein_coding	1147.91	1382.12	0.267876	0.00130319
Tcp1	ENSMUSG00000068039	protein_coding	1093.3	1299.1	0.248822	0.00492094
Mest	ENSMUSG00000051855	protein_coding	2074.02	2456.49	0.244172	8.83963e-05
Eif4g2	ENSMUSG00000005610	protein_coding	2470.04	2919.78	0.241327	2.68706e-05
Eif3a	ENSMUSG00000024991	protein_coding	1201.8	1420.55	0.241251	0.0104933
Npm1	ENSMUSG00000057113	protein_coding	1039.07	1227.57	0.240518	0.00968317
Ranbp1	ENSMUSG00000005732	protein_coding	816.997	964.266	0.2391	0.0263486
Nasp	ENSMUSG00000028693	protein_coding	803.354	948.154	0.239085	0.0310106
Gnb2l1	ENSMUSG00000020372	protein_coding	1311.1	1545.41	0.237214	0.00358616
Eef2	ENSMUSG00000034994	protein_coding	2197.65	2588.07	0.235916	0.000111357
Set	ENSMUSG00000054766	protein_coding	2054.71	2419.23	0.235613	0.000187938
Snord91a	ENSMUSG00000077493	snoRNA	970.168	1135.58	0.227124	0.0269674
Hist1h1e	ENSMUSG00000051627	protein_coding	1286.78	1504.37	0.225389	0.0136185
Rpl7	ENSMUSG00000043716	protein_coding	1156.42	1344.77	0.217693	0.0160225
Hnrnpa1	ENSMUSG00000046434	protein_coding	1336.89	1553.4	0.21655	0.00968317
Lmnb1	ENSMUSG00000024590	protein_coding	1016.56	1172.28	0.205621	0.0436524
Atp5a1	ENSMUSG00000025428	protein_coding	1343.27	1548.02	0.204674	0.0200094
Rpl4	ENSMUSG00000032399	protein_coding	1501.59	1715.79	0.192387	0.0211922
Igf2bp1	ENSMUSG00000013415	protein_coding	2194.76	2497.49	0.186415	0.00630168
Eif4g1	ENSMUSG00000045983	protein_coding	1841.09	2082.62	0.177838	0.0220225
Grb10	ENSMUSG00000020176	protein_coding	2167.78	2444.16	0.173123	0.0143828
Tubb5	ENSMUSG00000001525	protein_coding	2889.89	3245.89	0.167601	0.00619555
Ywhae	ENSMUSG00000020849	protein_coding	1932.87	2153.68	0.156063	0.0474739
Hnrnpab	ENSMUSG00000020358	protein_coding	2299.16	2552.35	0.150723	0.036575
Rpl12	ENSMUSG00000038900	protein_coding	16312.7	17839.5	0.129078	0.00455386
