# Supplementary material for: Depletion of Ric-8B leads to reduced mTORC2 activity
Source: PLoS Genet. 2020 May 11;16(5):e1008255. doi: 10.1371/journal.pgen.1008255 (PMC7252638; doi:10.1371/journal.pgen.1008255)
Supplement: S3 Table — (XLSX) [file pgen.1008255.s009.xlsx]

## Sheet: MGI_Mammalian_Phenotype_Level_4
Term	P-value	Adjusted P-value	Odds Ratio	Combined Score	Genes
MP:0011100_preweaning_lethality,_complete_penetrance	8.59045e-08	0.000451944	1.65938	26.9981	RIF1;EHMT2;DCAF7;ZMIZ2;KIF5A;DPF2;SNIP1;SLC39A8;DENR;SOX9;CEP97;ATXN7L3;PDGFRB;DYNC2H1;DNTTIP1;ALG14;ATP11A;DPM1;COL4A2;RUFY3;NHP2;JTB;PLAA;GEMIN5;VCP;NOTCH1;EPAS1;STXBP1;SHOX2;AEBP1;NCAPH;ACAT2;RPAP3;CCNB1;LDHA;LARP1;RIC8B;PODXL;TRPM7;ECT2;SCN3A;JAG2;KLHDC2;BCL11B;SYNRG;INTS2;CBX1;PBX3;4933427D14RIK;CDC7;EIF2S2;PAICS;PRRC2B;COL1A2;FUBP1;UBA2;EIF4G2;ATR;FGFR1;ITGB1;TRIM71;SMG1;SNAP23;GDI2;HAPLN1;…
MP:0011087_neonatal_lethality,_complete_penetrance	1.09302e-07	0.000287519	2.16504	34.7037	CDKN1C;ROBO3;DGKD;LMNB1;CYP26B1;TUBB3;SIX2;CREB3L2;KIF5A;SCD2;KIF1B;SOX9;TMEM38B;DCC;SSR3;SOX11;MYT1;CLIP3;CLDN5;VCAN;COL2A1;MAF;RUFY3;KCNQ2;PKDCC;EPAS1;CHRNA4;STXBP1;ATP1A3;PDS5A;PODXL;SFN;HNRNPA1;JAG2;FZD3;NPM1;BCL11B;EYA1;BCL11A;WNT7B;PBX3;EIF2S1;DHRS3;COL1A1;MYLPF;TBX15;FUBP1;CAPRIN1;TCF4;FAT4;INSM1;FGFR3;FGFR1
MP:0011086_postnatal_lethality,_incomplete_penetrance	9.28834e-07	0.00162887	1.93785	26.9155	CDKN1C;RIF1;CELF1;ATN1;SLC4A1;RIMS1;CSRP3;ZFP385A;SALL4;PRKACA;CIC;PDGFRB;PEG3;PDE4D;NISCH;ADAM19;GAP43;COL2A1;MAF;COL4A1;GPD2;KCNQ2;CANX;DCX;MDFI;FTO;AKNA;ROCK1;SRC;EPAS1;SHOX2;CACNA1B;NRXN3;RPS27L;AKAP6;GNAI2;MNT;CLMP;CUX1;TNKS2;FLRT3;ERI1;IGF2BP1;HOXC4;PLAGL2;MEST;SNX5;JAG2;ZFHX3;COL1A1;EHD1;COL3A1;GNAL;NFIA;DLG4;ASXL2;COL5A2;GNAS;FGFR3
MP:0001262_decreased_body_weight	2.96025e-06	0.00389347	1.55057	19.7391	SPARC;LTN1;ATN1;SLC4A1;CXCL14;KLHL31;FAM107B;RPS6KA3;RPS19;GRB10;SOX9;PRKACA;HADH;TNS3;LIG1;IGFBP4;APLP1;ARID5B;HSPG2;NISCH;TPST1;CLIP2;DKC1;COL4A1;DNAJC30;GPD2;SMS;PLAA;FTO;ZFP106;VCP;TWF1;AEBP1;KLC1;PCSK1N;PCBP4;GSE1;NCKAP1L;RAB6B;SNX5;ZFHX3;JUND;IGF2;ASNS;COL1A1;MYLPF;EHD1;NFKBIA;COL1A2;FGF14;COPS5;LIN28A;DLG4;COL5A2;GNAS;TCF4;TGFBI;FGFR3;ATR;ITGB1;CDKN1C;CDKN1A;KDM5C;FHL1;BMYC;SLC6A1;PFAS;LMN…
MP:0011090_perinatal_lethality,_incomplete_penetrance	4.66048e-06	0.00490375	2.47492	30.3831	ITGB1;YWHAE;BMPR2;SLC2A3;AEBP1;CXCL14;GRB10;IGF2BP1;MEST;SNX5;KDM6A;JAG2;PDGFRB;NGFR;ARNT2;EYA1;ARID5B;VEZF1;HSPG2;DHRS3;EHD1;MAF;COL4A1;FUBP1;MCM3;CYCS;INSM1;FREM2;UNC79;FGFR1
MP:0004200_decreased_fetal_size	1.22943e-05	0.01078	2.97455	33.6314	CDKN1C;ITGB1;TRIM71;DGKD;RNASEH2A;PDS5A;EEF2;HIC1;LMNB1;MORF4L1;VCAN;MNT;VANGL2;COL2A1;ERI1;CAPRIN1;FUBP1;GRB10;MCM3;MEST
MP:0003723_abnormal_long_bone_morphology	1.30255e-05	0.00978959	4.09778	46.0943	CDKN1C;PKDCC;SRC;LRRK1;SLC39A13;HSPG2;COL1A1;RPS6KA3;COL2A1;COL1A2;PLXNA1;SOX9;FGFR3
MP:0011098_embryonic_lethality_during_organogenesis,_complete_penetrance	1.513e-05	0.00994985	1.80287	20.0097	ITGB1;TRIM71;SMG1;BMPR2;NUMA1;EHMT2;SLC2A1;HNRNPU;PNP;CAPNS1;TRIM28;ZMIZ1;TMED2;SOX9;KDM6A;DYNC2H1;KDM2A;LEMD3;HIC1;VCAN;MYL7;PRKAR1A;HGS;YME1L1;STRAP;MDFI;MYH6;NOTCH1;LRP1;EPAS1;SHOX2;CENPA;DLL1;HSPD1;GNA13;LDHA;PPP4C;KIF3A;TDG;HAS2;RICTOR;PLCG1;MAP4K4;DARS;NPM1;COL1A1;NR6A1;P4HA1;COL5A1;COL5A2;CYCS;PKN2;RPL22L1;TRIP12;EIF4G2;FGFR1
MP:0009674_decreased_birth_weight	1.55011e-05	0.00906126	3.14172	34.7933	DGKD;PKDCC;BCL11B;IGFBP4;SHOX2;IGF2;APEX2;SOX11;PDS5A;PTP4A2;LIN28A;RPS19;GNAS;IGF2BP1;KIF1A;FREM2;KDM6A;PAPPA2
MP:0002115_abnormal_limb_bone_morphology	5.42274e-05	0.028529	5.00195	49.1307	CDKN1C;COL1A1;TBX15;VCP;CYP26B1;COL2A1;HOXA13;HAPLN1;CYP51
MP:0011092_embryonic_lethality,_complete_penetrance	6.73152e-05	0.032195	1.99553	19.1693	ITGB1;CYFIP1;NOTCH1;RIF1;DCTN1;GREB1L;HMGCR;NCAPH;CCNB1;CAPNS1;RPS19;TRIM28;TRPM7;SOX9;PLCG1;RANBP2;HSPA9;PRMT5;TLE3;NPM1;SSB;TEX10;WNT7B;CKAP5;WDR55;COL1A1;COL3A1;EIF3M;NR6A1;MYBBP1A;COL4A1;HGS;RPS20;TRIM59;TARDBP;FGFR1
MP:0004706_short_vertebral_body	6.93985e-05	0.0304255	14.0795	134.821	COL1A1;LASP1;HGS;FGFR3
MP:0001258_decreased_body_length	7.15896e-05	0.0289717	1.9479	18.5918	FTO;ITGB1;SPARC;NAB2;CXCL14;IPO7;DLL1;THBS1;PPP1R9B;TTC28;RPS6KA3;IGF2BP1;HNRNPA1;RAB6B;CSNK2A1;BGN;ARID5B;ARID3A;NAV2;HSPG2;EFR3B;MPP6;COL1A1;CLIP2;COL2A1;LIN28A;DAAM2;SMS;GNAS;PKP4;NACAD;CD248;CNIH2;FGFR3;EIF4G2;UNC79;ATR;PAPPA2
MP:0004965_inner_cell_mass_degeneration	0.000118244	0.0444342	5.11984	46.2975	ITGB1;PPP4C;SSB;COPS5;CDC7;SSRP1;PPRC1;CENPA
MP:0008272_abnormal_endochondral_bone_ossification	0.000118411	0.0415308	5.91341	53.4652	CDKN1C;COL2A1;ARID5B;DCHS1;FAT4;HSPG2;FGFR3
MP:0011108_embryonic_lethality_during_organogenesis,_incomplete_penetrance	0.000121808	0.0400519	2.22309	20.0368	ITGB1;TRIM71;RIF1;EPAS1;SHOX2;DBH;HOXA13;LDHA;CAPNS1;FLRT3;TMSB4X;SALL4;IFT57;TMEM14C;KDM6A;CSNK2A1;PEG3;ARID3A;HSPG2;VCAN;MAF;EIF3E;INSM1;NES;MDFI;FGFR1
MP:0001732_postnatal_growth_retardation	0.000129958	0.0402182	1.68455	15.0739	CDKN1C;DDR1;RIF1;SLC4A1;DBH;HOXA13;CREB3L1;ZIC1;PRKACA;TNS3;MYBL1;KDM6A;APC2;PEG3;LIG1;MMP2;PDE4D;H2AFX;ARID5B;SLC39A13;NISCH;CLIP2;PTP4A2;MMP16;TAL2;HGS;RARA;SMS;MAPT;PAPPA2;FTO;VCP;NOTCH1;AEBP1;CLCN1;GNAI2;CUX1;IGF2BP1;SFN;RAB6B;SNX5;NGFR;RANBP1;HSD3B7;JUND;IGF2;APEX2;RANBP9;NFKBIA;ASXL2;GNAS;PMP22;DCHS1;TGFBI
MP:0009862_abnormal_aorta_elastic_tissue_morphology	0.000141123	0.0412472	8.79972	78.0172	ACTA2;COL1A1;COL3A1;LOX;ELN
MP:0001698_decreased_embryo_size	0.000156523	0.0433404	1.76978	15.5073	ITGB1;SMG1;NOTCH1;RNASEH2A;EHMT2;NPRL2;CSE1L;GREB1L;SLC2A1;CENPA;HSP90B1;LMNB1;HSPD1;MNT;ZMIZ1;KIF3A;SALL4;TDG;TLK2;TMED2;RICTOR;E4F1;TRPM7;MEST;KDM6A;TLE3;NPM1;KDM2A;LIG1;VEZF1;HSPG2;HIC1;VCAN;VANGL2;COL2A1;COPS5;NR6A1;P4HA1;NASP;PRKAR1A;HGS;CYCS;EIF3E;NES;FGFR1
MP:0001575_cyanosis	0.00016367	0.0430534	2.31307	20.1645	JAG2;CDKN1C;ITGB1;YWHAE;ROBO3;FZD3;PKDCC;EPAS1;PBX3;SOX11;CLIP3;VCAN;COL2A1;CUX1;LOX;RUFY3;CAPRIN1;KIF5A;KIF1B;INSM1;TMEM38B;SNX5;RAI14
MP:0011110_preweaning_lethality,_incomplete_penetrance	0.000177249	0.0444051	1.67313	14.4524	DDR1;CCNT2;RBM26;RIF1;WDR3;LRRK1;NUCKS1;CXCL14;IPO7;PTMS;ELAVL3;ZMIZ1;ADNP2;TNS3;CHRNB2;HSP90AA1;NAV2;SEPT5;SEPT3;PTP4A1;PTP4A2;KCNQ2;TRIM59;RAI14;FTO;ROCK1;SRC;TULP4;CACNA1B;ATP1A3;DLL1;LDHA;FLRT3;IGF2BP1;ANKRD10;RHBDL3;SLC38A2;NGFR;FZD3;EYA1;HNRNPAB;COL1A1;EHD1;ARHGAP33;TBX15;CNOT6;DPY19L1;VANGL2;SBK1;DNAJA2;LHX6;TCF4;TARDBP
MP:0001265_decreased_body_size	0.000191428	0.0457773	1.50173	12.8563	CDKN1C;KDM5C;CELF1;LTN1;SLC4A1;DBH;ARHGAP5;HOXA13;RPS6KA3;ZFP385A;SCD2;KIF1A;CIC;ACP1;MYBL1;KDM6A;PDGFRB;CSNK2A1;RPS7;MMP2;H2AFX;ARID5B;MAPK8IP2;CKAP5;ENAH;NISCH;STX1B;MAF;COL2A1;TBC1D4;TRAF3;COL4A1;DNAJC30;HGS;GPD2;KCNQ2;CANX;DCX;MDFI;PAPPA2;VCP;AKNA;SRC;ADAM22;RPS27L;ATP1A3;KLC1;CLCN1;MNT;LDHA;CLMP;CUX1;ERI1;PCBP4;SCN3A;SNX5;NGFR;ZFHX3;H3F3B;IGF2;RANBP9;ARID3A;COL1A1;EHD1;NFKBIA;TBX15;COL3A1;LI…
MP:0002152_abnormal_brain_morphology	0.000219333	0.0501701	2.37169	19.9813	CHRNB2;DYNC2H1;ITGB1;YWHAE;NOTCH3;VCP;GRN;NPM1;CHRNA4;DCC;ISLR2;HSPG2;VANGL2;COL4A2;COL4A1;FUBP1;STMN1;H1FX;TCF4;ATR;FGFR1
MP:0003984_embryonic_growth_retardation	0.000233805	0.0512519	1.70374	14.245	CDKN1C;ITGB1;NOTCH1;BMPR2;RIF1;LRP1;EHMT2;GREB1L;SLC2A1;HNRNPU;CENPA;HSPD1;GNA13;TRIM28;FLRT3;MED10;TDG;GRB10;HAS2;TMED2;RICTOR;PLCG1;IFT57;MAP4K4;KDM6A;DARS;KDM2A;H3F3B;RPS7;BCL11B;LIG1;MSX2;TAF10;IGF2;CKAP5;EIF3M;MYL7;COPS5;NR6A1;P4HA1;PRKAR1A;CYCS;TRIM59;EIF3E;TRIP12;MDFI;EIF4G2;FGFR1
MP:0004921_decreased_placenta_weight	0.000257562	0.0542014	5.27983	43.6338	PTP4A2;CELF1;SSR3;GRB10;IGF2BP1;IGF2;MEST
MP:0011495_abnormal_head_shape	0.000277947	0.0562415	4.56634	37.3896	COL2A1;CSNK2A1;EYA1;NFIA;SRC;KIF1B;SOX9;ATR
MP:0030420_short_basicranium	0.000299982	0.058452	10.5597	85.6578	BCL11B;SRC;FGFR3;HAPLN1
MP:0004522_abnormal_orientation_of_cochlear_hair_cell_stereociliary_bundles	0.000329504	0.0619114	7.54262	60.4761	JAG2;VANGL2;EYA1;DCHS1;FAT4
MP:0020508_decreased_dendritic_spine_density	0.000329504	0.0597765	7.54262	60.4761	GRN;KDM5C;DNAJC30;KIF21B;VRK3
MP:0001954_respiratory_distress	0.000362954	0.0636501	2.28611	18.1088	JAG2;CDKN1C;DGKD;EPAS1;DCC;PDS5A;COL1A1;TUBB2B;CYP26B1;COL2A1;TUBB3;COL4A1;COL5A2;GNAS;PLAA;SFN;SOX9;TMEM38B;FGFR3;MDFI;KDM6A
MP:0004924_abnormal_behavior	0.000414996	0.0704289	1.75628	13.6766	PANK3;SRC;STXBP1;NAB2;CACNA1B;ATP1A3;CHD3;COMT;BZW1;TOMM20;PTMS;PPP1R9B;DOCK10;EEF1B2;CLMP;TCTN3;ZMIZ2;SNIP1;RHBDL3;RAB6B;PDZD8;TXNDC5;CHRNB2;WSCD2;TBC1D8;ASNS;NAV2;HSPG2;SEPT5;HIPK3;MYL4;DHX40;BTD;MMP16;SPATA13;DCX;LHX6;PKN1;MAPT;FGFR3
MP:0011096_embryonic_lethality_between_implantation_and_somite_formation,_complete_penetrance	0.000426777	0.0701648	2.02206	15.6897	ITGB1;BMPR2;CSE1L;ODC1;AMD1;PFAS;CENPA;HSP90B1;PPP4C;TRIM28;ZFP281;SALL4;TRPM7;E4F1;TPI1;SSB;PRMT1;TAF10;CDC7;PPHLN1;SSRP1;PPRC1;COPS5;TARDBP;KPNB1;ATR;FGFR1
MP:0003794_delayed_somite_formation	0.000475056	0.0757354	7.03977	53.8689	ITGB1;CYFIP1;NOTCH1;TMED2;KDM6A
MP:0000266_abnormal_heart_morphology	0.000499566	0.0773005	1.83646	13.9604	ITGB1;YWHAE;CDKN1A;VCP;ACADVL;KDM5C;EPAS1;SHOX2;ATN1;PLAT;AEBP1;DBH;PDS5A;CENPA;DLL1;THBS1;CSRP3;DPF2;HAS2;PDLIM5;TXNDC5;NCK1;KDM6A;MYBPC3;RANBP2;PDGFRB;IGF2;PTPN14;DHRS3;CYP51;DPY19L1;NR6A1;ASXL2;MYH6
MP:0000137_abnormal_vertebrae_morphology	0.000513301	0.0771564	2.55992	19.3905	CDKN1C;NOTCH1;LRRK1;ARID5B;UNCX;SOX11;PDS5A;DLL1;TTC28;TBX15;VANGL2;COL2A1;DCHS1;FAT4;FGFR3;FGFR1
MP:0011091_prenatal_lethality,_complete_penetrance	0.000545125	0.0796639	1.8669	14.0288	CYFIP1;EPAS1;EHMT2;SLC2A3;DBH;CENPA;HOXA13;PPP4C;RPS19;SALL4;TRPM7;ECT2;SOX4;TMEM14C;RANBP2;ZFHX3;SREBF2;CYP51;COL1A1;TUBB2B;COL3A1;VANGL2;COL4A1;FASN;GNAS;MCM3;PLAA;RPS20;EIF3E;TARDBP;FGFR3;FGFR1
MP:0005076_abnormal_cell_differentiation	0.000581729	0.0827156	4.12084	30.6982	NFKBIA;TLE3;ZFP281;EYA1;PTPRF;EIF4G2;HSP90B1;LMNB1
MP:0011094_embryonic_lethality_before_implantation,_complete_penetrance	0.000602649	0.0834352	2.44237	18.1082	ITGB1;VCP;CCNT2;TTYH1;SNAP23;DDX20;PRPF19;HNRNPL;CHCHD3;RPS19;NASP;FASN;B3GNT5;POLR1B;SRSF3;TOPBP1;ECT2
MP:0001953_respiratory_failure	0.000633908	0.0855126	2.36117	17.3867	PKDCC;EPAS1;WNT7B;PBX3;UNCX;HSPG2;LMNB1;CLIP3;MYLPF;MORF4L1;GYG;CUX1;CAPRIN1;SFN;KIF1B;INSM1;TMEM38B;SNX5
MP:0001914_hemorrhage	0.000653365	0.0859338	1.99674	14.6428	ITGB1;TRIM71;EPAS1;EHMT2;DLL1;GNA13;CAPNS1;TDG;KIF1B;PDGFRB;NGFR;CSNK2A1;BCL11B;VEZF1;ARID3A;EIF2S2;HSPG2;PRRC2B;COL1A1;ADAM19;COL1A2;VANGL2;COL4A2;LOX;FUBP1;FREM2
MP:0005296_abnormal_humerus_morphology	0.000689167	0.0884319	4.02273	29.2856	CDKN1C;COL1A1;TBX15;SPARC;LRRK1;SOX9;HSPG2;FGFR3
MP:0008438_abnormal_cutaneous_collagen_fibril_morphology	0.000715998	0.0896872	5.27983	38.2357	COL1A1;COL3A1;COL5A1;LOX;COL5A2;BGN
MP:0003795_abnormal_bone_structure	0.00076012	0.0929998	1.89616	13.6183	SRC;NAB2;BZW2;IPO7;PPP1R9B;TTC28;EEF1B2;CUX1;ADNP2;ANKRD10;NGFR;SLC39A13;ARID3A;HSPG2;MPP6;EFR3B;AJAP1;DHX40;NISCH;PTP4A1;PPM1A;COL2A1;SBK1;DAAM2;RAD1;PKP4;CNIH2;FGFR3;PTPN5
MP:0000455_abnormal_maxilla_morphology	0.000780253	0.0932935	3.5863	25.6632	NISCH;COL1A1;PKDCC;DAAM2;LRRK1;RBBP7;IFT57;FGFR3;TTC28
MP:0001364_decreased_anxiety-related_response	0.000818993	0.0957494	2.37767	16.8991	CHRNB2;DDR1;KDM5C;S100A1;CACNA1B;ATP1A3;PLAT;ARID3A;MAPK8IP2;VRK3;SEPT5;PCSK1N;TUBA1A;DLG4;TCF4;MAPT;SYNPO
MP:0005306_abnormal_phalanx_morphology	0.000897587	0.102657	3.51989	24.6948	JAG2;TBX15;COL2A1;SALL4;SOX11;SFN;HOXA13;CYP51;FGFR1
MP:0011862_decreased_cranium_length	0.000904462	0.101242	6.21157	43.5317	RPS6KA3;MMP16;SOX9;PFAS;PAPPA2
MP:0008784_craniorachischisis	0.000904462	0.0991328	6.21157	43.5317	VANGL2;CSNK2A1;AMT;PKN2;FGFR1
MP:0006207_embryonic_lethality_during_organogenesis	0.000904462	0.0971097	6.21157	43.5317	NOTCH1;CAPNS1;SALL4;DBH;TMEM14C
MP:0000063_decreased_bone_mineral_density	0.000916934	0.0964798	1.79161	12.5314	FTO;PANK3;SPARC;NAB2;ZBTB45;FOXO3;DLL1;TTC28;RPS6KA3;RIC8B;TNKS2;CREB3L1;ADNP2;GSE1;TBC1D16;MSX2;MMP2;PBX3;IGF2;SLC39A13;NISCH;COL1A1;PTP4A1;DHX40;COL1A2;COL2A1;LIN28A;PRKAR1A;SMS;GNAS;PKP4;FGFR3;EIF4G2
MP:0002961_abnormal_axon_guidance	0.00111035	0.11454	3.75455	25.5425	ENAH;ROBO3;NGFR;GAP43;TUBB3;DCC;EPHA8;EPHB1
MP:0000131_abnormal_long_bone_epiphysis_morphology	0.00112949	0.114274	4.87369	33.0728	CDKN1C;COL2A1;BGN;SLC39A13;HSPG2;HAPLN1
MP:0004401_increased_cochlear_outer_hair_cell_number	0.00120386	0.1195	5.86648	39.4358	JAG2;NOTCH1;VANGL2;EYA1;FGFR3
MP:0009456_impaired_cued_conditioning_behavior	0.00128919	0.1256	3.67293	24.4387	KDM5C;FZD3;SRC;FUCA1;KIF21B;MAPT;COMT;SLC6A1
MP:0008148_abnormal_sternocostal_joint_morphology	0.00130524	0.124852	4.10654	27.273	BMPR2;VANGL2;EYA1;HOXC4;PDS5A;MDFI;FGFR1
MP:0011101_prenatal_lethality,_incomplete_penetrance	0.00136473	0.128212	1.80507	11.9077	BMPR2;EPAS1;SETD7;AEBP1;PDS5A;CXCL14;THBS1;PNP;RAD21;SALL4;KIF1A;HNRNPA1;KDM6A;VEZF1;NAP1L1;SREBF2;COL2A1;COL4A2;COL4A1;FASN;FUBP1;GPD2;KCNQ2;ASXL2;GNAS;MCM3;CYCS;FREM2;ATR;FGFR1
MP:0011085_postnatal_lethality,_complete_penetrance	0.00145434	0.134233	1.71106	11.1787	CDKN1C;VCP;ELN;SHOX2;ADAM22;RPS27L;SLC4A1;LDHA;MNT;ZIC1;KIF1A;JAG2;ARNT2;HSD3B7;SMARCC2;IGF2;RGMB;MYT1;NFKBIA;STX1B;NFASC;GAP43;MAF;LIN28A;COL4A2;TRAF3;NOVA2;TBC1D24;GNAS;LHX6;DCHS1;TCF4;UNC79;MYH6;FGFR1
MP:0000160_kyphosis	0.00146192	0.132606	2.19739	14.3446	ZFP106;NOTCH3;VCP;WDR37;UNCX;SLC39A13;THBS1;CLCN1;SOD1;COL1A1;COL1A2;COL5A2;ZIC1;PLAA;SFN;FAT4;FGFR3;ATR
MP:0003461_abnormal_response_to_novel_object	0.00151839	0.135394	3.27714	21.269	GRN;TUBA1A;S100A1;SRC;ATP1A3;SRGAP3;COMT;SLC6A1;VRK3
MP:0001544_abnormal_cardiovascular_system_physiology	0.00153125	0.134265	2.31445	15.0015	ITGB1;ROCK1;EPAS1;ELN;MMP2;FHL1;CACNA1G;CYP51;SOD1;COL1A1;CSRP3;VCAN;COL5A2;PKN1;PDLIM5;MYH6
MP:0000746_weakness	0.00158319	0.136544	2.69608	17.3852	COL1A1;BTD;MAF;AKNA;FGF14;COL4A1;GNAS;PLAA;CYCS;LHX6;UNC79;TNS1
MP:0011088_neonatal_lethality,_incomplete_penetrance	0.00164059	0.139212	1.87407	12.0178	CDKN1C;ADAM22;DBH;HAPLN1;MNT;CUX1;GYG;ZIC1;SCD2;KIF1A;SNX5;SMARCC2;RANBP9;ARID5B;EEF2;COL1A1;VANGL2;COL2A1;MAF;LIN28A;B3GNT5;KCNQ2;COL5A2;RARA;GNAS;FREM2
MP:0002887_decreased_susceptibility_to_pharmacologically_induced_seizures	0.0017048	0.142364	4.52557	28.8474	MAPK10;SLC7A8;CKB;MAPT;CACNA1G;PPP1R9B
MP:0004174_abnormal_spine_curvature	0.00171782	0.14121	3.22159	20.5109	ITGB1;TBX15;WDR37;NR6A1;SMS;SFN;DCHS1;HSPG2;FGFR3
MP:0000443_abnormal_snout_morphology	0.00181757	0.147111	3.8904	24.5494	KLHDC2;HSP90AA1;COL2A1;DAAM2;LRRK1;FGFR3;FGFR1
MP:0012085_midface_hypoplasia	0.00182141	0.145189	7.03977	44.4079	COL2A1;BCL11B;FGFR3;FGFR1
MP:0002885_abnormal_AMPA-mediated_synaptic_currents	0.00182141	0.143022	7.03977	44.4079	STX1B;DLG4;VRK3;PPP1R9B
MP:0030006_decreased_retinal_apoptosis	0.00190029	0.147021	10.5597	66.1642	DDIT4;PLAT;TGFBI
MP:0006083_abnormal_blood_vessel_elastic_tissue_morphology	0.00190029	0.14489	10.5597	66.1642	LOX;SLC2A10;ELN
MP:0012279_wide_sternum	0.00190029	0.14282	10.5597	66.1642	DCHS1;FAT4;FGFR3
MP:0014114_abnormal_cognition	0.00190029	0.140809	10.5597	66.1642	COMT;TARDBP;TRIM67
MP:0004686_decreased_length_of_long_bones	0.00207719	0.151779	2.6127	16.138	COL1A1;CDKN1C;RPS6KA3;PKDCC;COL2A1;SRC;MMP2;CREB3L2;SLC39A13;HSPG2;FGFR3;HAPLN1
MP:0000133_abnormal_long_bone_metaphysis_morphology	0.00212607	0.153223	3.79065	23.3257	COL2A1;LRRK1;BGN;SLC39A13;HSPG2;FGFR3;HAPLN1
MP:0003419_delayed_endochondral_bone_ossification	0.00224554	0.159646	3.37909	20.6084	CDKN1C;TBX15;LASP1;COL2A1;PKDCC;SRC;PDS5A;FGFR3
MP:0001700_abnormal_embryo_turning	0.00226745	0.159054	2.58604	15.7467	VANGL2;NR6A1;TRIM28;KIF3A;TDG;GREB1L;TMED2;STRAP;PKN2;RAD1;RBBP7;CKAP5
MP:0002231_abnormal_primitive_streak_morphology	0.00247877	0.17159	4.22386	25.3432	RPS6KA6;NR6A1;VANGL2;PRKAR1A;MAP4K4;FGFR1
MP:0004384_small_interparietal_bone	0.00253298	0.173065	6.49825	38.8489	RPS6KA3;MNT;MSX2;FGFR3
MP:0000859_abnormal_somatosensory_cortex_morphology	0.00253298	0.170846	6.49825	38.8489	ARHGAP33;TUBA1A;MAPT;EPHB1
MP:0004259_small_placenta	0.00255487	0.170141	3.31284	19.7768	NPM1;EHMT2;SSR3;GRB10;TLK2;IGF2;RICTOR;MEST
MP:0009546_absent_gastric_milk_in_neonates	0.00263875	0.173531	2.67026	15.8545	CDKN1C;MNT;PKDCC;PEG3;BCL11B;GNAS;AFAP1;HOXC4;FGFR3;DHRS3;UNC79
MP:0002177_abnormal_outer_ear_morphology	0.00295241	0.191761	4.08761	23.8109	DDR1;EYA1;COL4A2;GNAS;KIF1B;FGFR1
MP:0002109_abnormal_limb_morphology	0.00317593	0.203763	2.48463	14.292	COL1A1;ITGB1;CYP26B1;PKDCC;COL2A1;SRC;DPF2;KIF1B;HOXA13;FREM2;CYP51;FGFR1
MP:0008160_increased_diameter_of_humerus	0.00320863	0.203381	9.05114	51.9708	COL2A1;PKDCC;HSPG2
MP:0014115_cognitive_inflexibility	0.00320863	0.20096	9.05114	51.9708	COMT;TARDBP;TRIM67
MP:0000165_abnormal_long_bone_hypertrophic_chondrocyte_zone	0.00327276	0.202565	3.18782	18.2411	COL2A1;PKDCC;MSX2;ARID5B;SLC39A13;HSPG2;FGFR3;HAPLN1
MP:0000167_decreased_chondrocyte_number	0.00341437	0.208872	6.03409	34.2722	TBX15;MSX2;CREB3L2;FGFR3
MP:0014101_decreased_chondrocyte_proliferation	0.00341437	0.206471	6.03409	34.2722	COL2A1;HSPG2;FGFR3;TNS3
MP:0001730_embryonic_growth_arrest	0.00354096	0.211693	1.84694	10.4229	ITGB1;TRIM71;SMG1;NPM1;NOTCH1;BMPR2;TTYH1;PRMT1;DCTN1;EHMT2;AMD1;HSP90B1;COL1A1;MYL7;COPS5;TRIM28;NASP;SALL4;TDG;TRPM7;PLCG1;TOPBP1;FGFR1
MP:0009435_abnormal_miniature_inhibitory_postsynaptic_currents	0.00378106	0.223508	3.43803	19.1765	STX1B;CACNA1B;ATP1A3;EIF4EBP2;LHFPL4;LHX6;PLAA
MP:0010123_increased_bone_mineral_content	0.00388387	0.227034	1.967	10.9186	USP15;PANK3;WDR37;EYA1;STXBP1;FUCA1;LRRK1;CHD3;BZW2;THBS1;EFR3B;COL1A2;SBK1;RBBP4;DLG4;PKP4;CKB;PTPN5;PTPN3
MP:0000065_abnormal_bone_marrow_cavity_morphology	0.00388413	0.224554	4.59116	25.4849	COL2A1;SRC;LRRK1;IGF2;HSPG2
MP:0002882_abnormal_neuron_morphology	0.00403423	0.230697	2.41364	13.3062	ARHGAP33;NGFR;VCP;TUBA1A;RUFY3;LTN1;ADAM22;PMP22;ISLR2;NEFM;LMNB1;PPP1R9B
MP:0011099_lethality_throughout_fetal_growth_and_development,_complete_penetrance	0.00408352	0.231004	1.91994	10.5612	ITGB1;TRIM71;PBRM1;NPM1;BMPR2;XRCC4;LIG1;EPAS1;SHOX2;VEZF1;HOXA13;MORF4L1;COL4A2;COL4A1;LHX2;TLK2;RICTOR;INSM1;SOX4;FGFR1
MP:0002084_abnormal_developmental_patterning	0.00409254	0.229052	2.52514	13.8847	KDM5C;RPS6KA6;NR6A1;PRKAR1A;KIF3A;SALL4;PKN2;RBBP7;KDM6A;HSP90B1;FGFR1
MP:0000807_abnormal_hippocampus_morphology	0.00409254	0.226641	2.52514	13.8847	TUBA1A;VANGL2;NFIA;COL4A1;ST8SIA2;DCX;LHX6;KIF1B;SOX11;PPP1R9B;TRIM67
MP:0002190_disorganized_myocardium	0.00409824	0.224592	3.83988	21.1086	MYBPC3;PDGFRB;MORF4L1;NOTCH1;SALL4;MYH6
MP:0000445_short_snout	0.00438412	0.237782	2.08586	11.3257	PDGFRB;MMP2;ARID5B;HSPG2;PFAS;HIC1;HAPLN1;NISCH;TUBB2B;COL2A1;IGF2BP1;SFN;SOX9;FGFR3;FREM2;FGFR1
MP:0009866_abnormal_aorta_wall_morphology	0.00448322	0.240676	5.63182	30.4536	COL3A1;LOX;SLC2A10;ELN
MP:0001175_abnormal_lung_morphology	0.00448462	0.238319	2.14047	11.5738	FZD3;CDKN1A;PKDCC;WNT7B;SETD7;THBS1;LMNB1;PCSK1N;COL3A1;VANGL2;CUX1;DKC1;ADNP2;TNS3;FREM2
MP:0000550_abnormal_forelimb_morphology	0.0046319	0.243684	3.01705	16.216	COL1A1;CYP26B1;GOLPH3;COL2A1;COL1A2;HSPG2;HIC1;FGFR1
MP:0003425_abnormal_optic_vesicle_formation	0.00471785	0.245748	4.39986	23.5674	COL2A1;NR6A1;CSNK2A1;MSX2;LHX2
MP:0002196_absent_corpus_callosum	0.00478072	0.246582	3.72694	19.9137	ENAH;TUBB2B;NFIA;TUBB3;DCC;ATR
MP:0012175_flat_face	0.00495383	0.25303	7.91975	42.0348	SFN;HSPG2;HAPLN1
MP:0003075_altered_response_to_CNS_ischemic_injury	0.00495383	0.250597	7.91975	42.0348	CDKN1A;PLAT;KCNK2
MP:0004134_abnormal_chest_morphology	0.00495383	0.24821	7.91975	42.0348	COL1A1;COL2A1;HSPG2
MP:0006394_abnormal_vertebral_epiphyseal_plate_morphology	0.00495383	0.245869	7.91975	42.0348	LASP1;VANGL2;FGFR3
MP:0008941_reticulocytopenia	0.00495383	0.243571	7.91975	42.0348	NPM1;RPS19;SLC4A1
MP:0006135_artery_stenosis	0.00495383	0.241316	7.91975	42.0348	RRAS;ELN;DLL1
MP:0006203_eye_hemorrhage	0.00495383	0.239102	7.91975	42.0348	PDGFRB;COL4A1;PRRC2B
MP:0002270_abnormal_pulmonary_alveolus_morphology	0.00506954	0.242462	2.34659	12.4006	MORF4L1;PKDCC;BMPR2;COL2A1;DKC1;SSR3;GRB10;CSF2RB;CIC;TNS3;SNX5;LMNB1
MP:0003960_increased_lean_body_mass	0.00509895	0.241672	1.79241	9.46166	FTO;NOTCH3;USP15;EYA1;DENND5B;FUCA1;IGF2;PBX3;NUCKS1;BZW2;DLL1;EFR3B;PTPN14;COL1A1;DLG4;ENC1;GRB10;GNAS;GSG1L;PKP4;H1FX;MAPT;CKB
MP:0005404_abnormal_axon_morphology	0.00553857	0.260164	2.23212	11.5982	ZFP106;KLC1;HSPG2;GAP43;VCAN;NFASC;HGS;RUFY3;PMP22;NEFL;NEFM;MAPT;EPHB1
MP:0009940_abnormal_hippocampus_pyramidal_cell_morphology	0.00554315	0.258075	3.62046	18.809	DPYSL4;DLG4;ATP1A3;CRMP1;EIF4EBP2;MAPT
MP:0005650_abnormal_limb_bud_morphology	0.00555623	0.256415	3.21381	16.6888	JAG2;TBX15;LRP1;CSNK2A1;MYO18A;SFN;ARID3A
MP:0004272_abnormal_basement_membrane_morphology	0.00567113	0.259442	4.22386	21.8474	PDGFRB;FLRT3;COL4A1;NID1;HSPG2
MP:0005106_abnormal_incus_morphology	0.00575623	0.261065	5.27983	27.2306	EYA1;RARA;FGFR3;FGFR1
MP:0003885_abnormal_rostral-caudal_body_axis_extension	0.00575623	0.258834	5.27983	27.2306	CYFIP1;SALL4;PKN2;FGFR1
MP:0020551_abnormal_postsynaptic_density_morphology	0.00575623	0.25664	5.27983	27.2306	RPS6KA3;NRXN3;LHFPL4;VRK3
MP:0000352_decreased_cell_proliferation	0.00593006	0.262168	1.97268	10.1154	ITGB1;SMG1;RIF1;CACFD1;H2AFX;AEBP1;PRPF19;LMNB1;MORF4L1;PTP4A2;COPS5;ZMIZ1;ERI1;SALL4;IGF2BP1;RICTOR;TOPBP1
MP:0005621_abnormal_cell_physiology	0.00606954	0.266099	1.76634	9.01625	ITGB1;ARNT2;CDKN1A;SMG1;XRCC4;EHMT2;ARID3A;EEF2;HSPG2;EHD1;ATAT1;NFKBIA;MNT;LIN28A;DKC1;HGS;SALL4;IGF2BP1;PMP22;TRPM7;VIM;ATXN7L3;EIF4E
MP:0002100_abnormal_tooth_morphology	0.00615522	0.267625	2.6771	13.6276	RPS6KA3;NGFR;SMG1;SPARC;SRC;LRRK1;PBX3;SLC39A13;RBBP7
MP:0000267_abnormal_heart_development	0.00621421	0.267975	2.01136	10.2196	SMG1;NOTCH1;SHOX2;GREB1L;SOX11;RPS6KA6;VCAN;VANGL2;CAPNS1;FLRT3;SALL4;TDG;TMED2;STRAP;FGFR1;KDM6A
MP:0008058_abnormal_DNA_repair	0.00626778	0.268088	3.14543	15.9547	CUL4A;PNP;COPS5;RIF1;XRCC4;SLX1B;DKC1
MP:0000162_lordosis	0.00639074	0.271143	3.51989	17.7857	COL5A2;SMS;UNCX;KIF1B;THBS1;HAPLN1
MP:0001674_abnormal_germ_layer_development	0.00675248	0.284198	4.06141	20.2983	E4F1;TRIM59;PPRC1;EIF4G2;HSP90B1
MP:0008284_abnormal_hippocampus_pyramidal_cell_layer	0.00675248	0.281943	4.06141	20.2983	YWHAE;APC2;TUBA1A;DPYSL4;DCX
MP:0002169_no_abnormal_phenotype_detected	0.00699442	0.289745	1.24934	6.20004	RIF1;NAB2;FOXI2;ATN1;ALKBH8;TRIM28;RPS18;KIF5A;STMN1;DPF2;SOX9;SOX4;PDGFRB;CHRNB2;SMARCC2;MSX2;S100A1;STX8;SOX11;HIC1;CLIP2;PRKAR1A;DKC1;SRSF3;PKP4;NBL1;KPNB1;ABCG2;NOTCH3;BRSK2;PKDCC;RTN1;NOTCH1;NOTCH4;LDHA;GRK5;ZBTB7B;SCN3A;NGFR;ZFHX3;FZD3;H3F3B;CBX1;COL1A1;EHD1;NFKBIA;H1F0;LIN28B;COL1A2;COPS5;LIN28A;COL5A1;MKRN1;COL5A2;GNAS;ANP32E;LHX6;PLXNB1;CNIH2;FGFR3;EIF4G1;ATR;FGFR1;ITGB1;CDKN1C;KDM5C;BMP…
MP:0000751_myopathy	0.00704504	0.289562	3.0799	15.2622	NOTCH3;VCP;CSRP3;COL4A1;FHL1;STMN1;KLHL31
MP:0004576_abnormal_embryonic_autopod_plate_morphology	0.00717089	0.29245	7.03977	34.7605	JAG2;SFN;HOXA13
MP:0011962_increased_cornea_thickness	0.00717089	0.2902	7.03977	34.7605	MAF;COL4A2;MSX2
MP:0004507_abnormal_ischium_morphology	0.00717089	0.287985	7.03977	34.7605	COL1A1;EYA1;SOX9
MP:0003671_abnormal_eyelid_aperture	0.00717089	0.285803	7.03977	34.7605	EHD1;SFN;SLC39A13
MP:0004506_abnormal_pubis_morphology	0.00717089	0.283654	7.03977	34.7605	COL1A1;EYA1;SOX9
MP:0005356_positive_geotaxis	0.00717089	0.281538	7.03977	34.7605	ZFP106;CANX;SOD1
MP:0003840_abnormal_coronal_suture_morphology	0.00717089	0.279452	7.03977	34.7605	MMP2;FGFR3;LMNB1
MP:0011189_small_embryonic_epiblast	0.00717089	0.277397	7.03977	34.7605	SALL4;TAF10;TRIM59
MP:0012263_decreased_hindbrain_size	0.00717089	0.275372	7.03977	34.7605	ITGB1;CSNK2A1;HGS
MP:0020254_decreased_collagen_level	0.00717089	0.273377	7.03977	34.7605	COL1A1;COL4A1;BGN
MP:0003787_abnormal_imprinting	0.00724909	0.27437	4.96925	24.4829	PEG3;EHMT2;IGF2;GNAS
MP:0008947_increased_neuron_number	0.00724909	0.27241	4.96925	24.4829	NGFR;CDKN1A;MAPT;DLL1
MP:0012089_decreased_midbrain_size	0.00724909	0.270478	4.96925	24.4829	TUBB2B;CSNK2A1;HGS;LMNB1
MP:0001384_abnormal_pup_retrieval	0.00724909	0.268574	4.96925	24.4829	GNAL;PEG3;VRK3;MEST
MP:0002657_chondrodystrophy	0.00724909	0.266696	4.96925	24.4829	COL2A1;MSX2;CREB3L2;HSPG2
MP:0020395_abnormal_response_to_social_novelty	0.00724909	0.264843	4.96925	24.4829	SRC;DNAJC30;VRK3;TRIM67
MP:0003354_astrocytosis	0.00735979	0.267034	2.45574	12.0619	ZFP106;GRN;COL4A1;MGAT5B;FUCA1;CANX;LTN1;ATP1A3;MAPT;SOD1
MP:0005405_axon_degeneration	0.00780995	0.281426	2.76975	13.4398	ZFP106;STXBP1;STMN1;PMP22;NEFM;KIF1A;KLC1;CLCN1
MP:0013292_embryonic_lethality_prior_to_organogenesis	0.00800063	0.286336	1.80507	8.7153	TOP2A;EHMT2;ODC1;ALG14;4933427D14RIK;CDC7;EIF2S2;CKAP5;LSS;PTPN14;ZMIZ2;MED10;JTB;GEMIN5;SOX9;TARDBP;GART;EIF4G2;FGFR1;ABCF1
MP:0000938_motor_neuron_degeneration	0.00836196	0.297245	3.33463	15.9531	ZFP106;VCP;DCTN1;LTN1;MAPT;SOD1
MP:0001697_abnormal_embryo_size	0.00845173	0.29842	1.76696	8.43436	RANBP1;CCNT2;BCL11B;LRP1;EYA1;GREB1L;4933427D14RIK;ARID3A;CKAP5;HNRNPAB;ACAT2;ARHGAP33;GNA13;NR6A1;PRKAR1A;KIF26B;KIF5A;DPF2;MYO18A;KIF1B;FGFR1
MP:0002060_abnormal_skin_morphology	0.00847155	0.297125	2.05327	9.79623	KLHDC2;ATN1;CDC7;PDS5A;COL3A1;GOLPH3;COL1A2;COL5A1;DKC1;GNAS;DACT2;CD248;FREM2;NCK1
MP:0001431_abnormal_eating_behavior	0.00860482	0.299801	2.72507	12.9589	FTO;ZFHX3;MAF;GPD2;NFIC;IGF2BP1;GNAS;TARDBP
MP:0003047_abnormal_thoracic_vertebrae_morphology	0.0088106	0.304951	2.95671	13.9905	TBX15;HOXC4;DCHS1;FAT4;FGFR3;LMNB1;FGFR1
MP:0011089_perinatal_lethality,_complete_penetrance	0.00921474	0.316855	1.72723	8.09545	JAG2;YWHAE;ROBO3;RNASEH2A;LRP1;UNCX;SOX11;ARHGAP5;DLL1;DHRS3;HIC1;MORF4L1;CYP26B1;COL1A2;VANGL2;COL2A1;LOX;TBC1D24;SFN;DCHS1;FGFR3;KDM6A
MP:0002199_abnormal_brain_commissure_morphology	0.00933221	0.31881	3.77131	17.6282	ENAH;ROBO3;TUBB3;KIF1B;ARHGAP5
MP:0002761_abnormal_hippocampal_mossy_fiber_morphology	0.00933221	0.316753	3.77131	17.6282	TUBA1A;GDI1;ST8SIA2;DCX;CKB
MP:0000285_abnormal_heart_valve_morphology	0.00933221	0.314723	3.77131	17.6282	ADAM19;COL2A1;ZMIZ1;MATR3;FREM2
MP:0010763_abnormal_hematopoietic_stem_cell_physiology	0.00933221	0.312718	3.77131	17.6282	LYL1;CDKN1A;NPM1;FUBP1;RPS27L
MP:0004486_decreased_response_of_heart_to_induced_stress	0.00933221	0.310739	3.77131	17.6282	CSRP3;JUND;GRK5;FHL1;ACP1
MP:0000141_abnormal_vertebral_body_morphology	0.00949576	0.314196	3.24913	15.1309	COL1A1;COL2A1;VANGL2;UNCX;HSPG2;MDFI
MP:0006027_impaired_lung_alveolus_development	0.00949576	0.312233	3.24913	15.1309	PKDCC;ELN;MMP2;TMEM38B;FGFR3;LMNB1
MP:0002206_abnormal_CNS_synaptic_transmission	0.00951961	0.311072	2.25546	10.4978	CYFIP1;RIMS1;RPS6KA3;STX1B;FGF14;GRK5;DLG4;GRIK5;EIF4EBP2;ATP1A3;BSN
MP:0000788_abnormal_cerebral_cortex_morphology	0.00959679	0.311659	1.96764	9.14229	YWHAE;RPS7;XRCC4;ASNS;SOX11;ARHGAP33;GAP43;TUBB2B;TUBA1A;COL4A1;LHX2;IGF2BP1;CYCS;LHX6;NEFL
MP:0004180_failure_of_initiation_of_embryo_turning	0.00980583	0.316494	2.89873	13.406	RPS6KA6;NR6A1;HGS;PRKAR1A;FLRT3;IFT57;KDM6A
MP:0003044_impaired_basement_membrane_formation	0.00988679	0.317161	6.3358	29.2496	P4HA1;FLRT3;HSPG2
MP:0001332_abnormal_optic_nerve_innervation	0.00988679	0.315239	6.3358	29.2496	GAP43;DCC;EPHB1
MP:0000756_forelimb_paralysis	0.00988679	0.31334	6.3358	29.2496	BTD;PMP22;CLCN1
MP:0011003_reduced_AMPA-mediated_synaptic_currents	0.00988679	0.311463	6.3358	29.2496	RPS6KA3;DLG4;MAPK8IP2
MP:0001787_pericardial_edema	0.0103825	0.325131	2.46849	11.2752	MYL7;CSNK2A1;KIF3A;TDG;SHOX2;HAS2;PKN2;IFT57;KDM6A
MP:0000260_abnormal_angiogenesis	0.0103825	0.323208	2.46849	11.2752	PDGFRB;GNA13;ANXA2;EPAS1;MMP2;TDG;STRAP;VEZF1;VIM
MP:0001405_impaired_coordination	0.0106142	0.328477	1.56439	7.11106	ZFP106;GCDH;GRN;VCP;SRC;SLC2A1;ATP1A3;KLC1;CACNA1G;ELAVL3;HSPD1;RPS6KA3;KIF1B;TRIM67;APC2;FUCA1;MAPK8IP2;SOD1;MAPK10;CLIP2;FGF14;SLC7A8;DLG4;ANP32E;PMP22;MAPT;VIM;TARDBP;NES;ASTN1
MP:0001585_hemolytic_anemia	0.0108463	0.333698	3.64126	16.4728	PRDX2;LDHA;TPI1;SLC4A1;FOXO3
MP:0004948_abnormal_neuronal_precursor_proliferation	0.0108806	0.332808	2.84299	12.8525	CDKN1A;GAP43;TUBB2B;CRMP1;SOX11;GDPD5;LMNB1
MP:0004322_abnormal_sternebra_morphology	0.0109511	0.333029	4.44617	20.0714	VANGL2;RPS7;SOX11;SOX9
MP:0001614_abnormal_blood_vessel_morphology	0.011262	0.340515	1.93165	8.66597	PDGFRB;NGFR;SLC2A10;SHOX2;VEZF1;DLL1;COL1A1;GNA13;COL3A1;LOX;COL5A1;COL4A1;TMSB4X;HAS2;VIM
MP:0010097_abnormal_retinal_blood_vessel_morphology	0.0113533	0.341312	2.5993	11.6403	PDGFRB;NOTCH3;NOTCH1;FAM162A;NOTCH4;MAPT;ATXN7L3;LSS
MP:0010831_lethality,_incomplete_penetrance	0.0120383	0.35985	2.78934	12.328	TBC1D4;ROCK1;H3F3B;EPAS1;BMYC;ARID3A;SOD1
MP:0004936_impaired_branching_involved_in_ureteric_bud_morphogenesis	0.0120845	0.359189	3.09063	13.6477	GEN1;SIX2;KIF26B;GREB1L;DCHS1;FAT4
MP:0008415_abnormal_neurite_morphology	0.0120845	0.357171	3.09063	13.6477	GRN;RUFY3;LTN1;ISLR2;NAP1L1;HNRNPAB
MP:0002161_abnormal_fertility/fecundity	0.0121888	0.358243	2.406	10.6038	CDKN1C;APC2;COL1A1;ZFHX3;DKC1;SMS;ARID5B;COMT;CENPB
MP:0002945_abnormal_inhibitory_postsynaptic_currents	0.0123991	0.362399	2.55992	11.2384	RIMS1;CHRNA4;NOVA2;DCX;CACNA1B;EIF4EBP2;LHX6;SLC6A1
MP:0000559_abnormal_femur_morphology	0.0123991	0.360396	2.55992	11.2384	COL1A1;COL1A2;SRC;LRRK1;BGN;COL9A1;SLC38A2;FGFR3
MP:0011400_lethality,_complete_penetrance	0.0125198	0.361905	3.51989	15.4187	ITGB1;EEF1A1;BMPR2;VANGL2;INSM1
MP:0001402_hypoactivity	0.0126654	0.364113	1.47917	6.46234	FTO;ZFP106;CYFIP1;GCDH;SPARC;ATP1A3;NUCKS1;SLC6A1;FOXO3;DLL1;CACNA1G;GRK5;FAM162A;ZIC1;IGF2BP1;SRGAP3;KIF1A;SYNPO;PDLIM5;KLHDC2;ZFHX3;FUCA1;NAV2;HIPK3;SOD1;NISCH;COL1A1;ENAH;SLC7A8;TAL2;LOX;DLG4;GNAS;PMP22;LHX6;PLAA
MP:0001061_abnormal_oculomotor_nerve_morphology	0.0131213	0.375171	5.75982	24.9602	NR6A1;COL4A2;TUBB3
MP:0003843_abnormal_sagittal_suture_morphology	0.0131213	0.373143	5.75982	24.9602	MMP2;FGFR3;LMNB1
MP:0000126_brittle_teeth	0.0131213	0.371137	5.75982	24.9602	MSX2;NFIC;SLC39A13
MP:0020234_decreased_basal_metabolism	0.0131213	0.369152	5.75982	24.9602	TBC1D4;NUCKS1;DLL1
MP:0004250_tau_protein_deposits	0.0131213	0.367188	5.75982	24.9602	GRN;HSPA4;KLC1
MP:0004358_bowed_tibia	0.0131856	0.367034	4.22386	18.2836	PKDCC;SOX9;FGFR3;CYP51
MP:0008057_abnormal_DNA_replication	0.0131856	0.365102	4.22386	18.2836	CDKN1A;LIG1;MCM3;ATR
MP:0002018_increased_malignant_tumor_incidence	0.0131856	0.363191	4.22386	18.2836	CDKN1A;DKC1;TGFBI;HIC1
MP:0003560_osteoarthritis	0.0131856	0.361299	4.22386	18.2836	COL1A1;BGN;COL9A1;HSPG2
MP:0005270_abnormal_zygomatic_bone_morphology	0.0131856	0.359427	4.22386	18.2836	EYA1;LRRK1;FGFR3;TTC28
MP:0003056_abnormal_hyoid_bone_morphology	0.0131856	0.357574	4.22386	18.2836	COL2A1;EYA1;RARA;SOX9
MP:0000164_abnormal_cartilage_development	0.0132823	0.35835	2.73769	11.8304	COL2A1;PKDCC;IGF2;SOX9;HSPG2;HAPLN1;FGFR1
MP:0003052_omphalocele	0.0132823	0.356522	2.73769	11.8304	CDKN1C;VANGL2;LRP1;ROCK1;PODXL;IGF2;SOX11
MP:0001302_eyelids_open_at_birth	0.0135139	0.360897	2.52171	10.8535	CYP26B1;DGKD;VANGL2;ROCK1;BCL11B;EYA1;SOX11;DHRS3
MP:0000161_scoliosis	0.0135489	0.360005	3.01705	12.9777	COL1A1;LASP1;COL1A2;UNCX;FGFR3;LMNB1
MP:0000060_delayed_bone_ossification	0.0142196	0.375925	2.34659	9.98037	CDKN1C;COL1A1;BMPR2;PKDCC;IGF2;HSPG2;FGFR3;DHRS3;LMNB1
MP:0000159_abnormal_xiphoid_process_morphology	0.0143597	0.377732	3.40634	14.4542	PKDCC;VANGL2;IGF2;SOX11;SOX9
MP:0002192_hydrops_fetalis	0.0146159	0.382557	2.68791	11.3582	PDGFRB;CSNK2A1;PODXL;LHX2;GNAS;RICTOR;SOX4
MP:0009538_abnormal_synapse_morphology	0.0146159	0.380664	2.68791	11.3582	RPS6KA3;STX1B;GRN;CAPRIN1;NRXN3;KIF21B;CHRDL1
MP:0003051_curly_tail	0.0153238	0.397135	2.31797	9.68531	FZD3;VANGL2;RPS7;SCD2;SOX11;DCHS1;AEBP1;FAT4;MDFI
MP:0002753_dilated_heart_left_ventricle	0.0153238	0.395189	2.31797	9.68531	MYBPC3;CSRP3;VCAN;MYL7;COL1A2;MMP2;SLC4A1;PDLIM5;MYH6
MP:0008151_increased_diameter_of_long_bones	0.0156903	0.402666	4.02273	16.7133	CDKN1C;COL2A1;HSPG2;FGFR3
MP:0004754_abnormal_kidney_collecting_duct_morphology	0.0156903	0.400712	4.02273	16.7133	COL4A1;IGF2BP1;DCHS1;FAT4
MP:0003710_abnormal_physiological_neovascularization	0.0156903	0.398776	4.02273	16.7133	RRAS;EPAS1;H2AFX;THBS1
MP:0003122_maternal_imprinting	0.0156903	0.396859	4.02273	16.7133	PEG3;IGF2;GNAS;MEST
MP:0003717_pallor	0.0158786	0.399701	1.7438	7.22417	PDGFRB;ITGB1;TRIM71;NPM1;LIG1;LRP1;SLC4A1;ARID3A;GNA13;MORF4L1;P4HA1;ZMIZ1;LHX2;FUBP1;COL5A2;DPF2;MYO18A;MCM3
MP:0002416_abnormal_proerythroblast_morphology	0.0163725	0.410171	3.29989	13.5697	PRDX2;NPM1;MCM3;SLC4A1;PLCG1
MP:0002919_enhanced_paired-pulse_facilitation	0.0163725	0.408227	3.29989	13.5697	CYFIP1;RIMS1;GDI1;DLG4;MAPT
MP:0003091_abnormal_cell_migration	0.0168408	0.417922	2.87991	11.7614	EHD1;ABHD2;ARID5B;VIM;TNS3;SORBS3
MP:0000435_shortened_head	0.0168408	0.41596	2.87991	11.7614	TBX15;COL2A1;MAF;SRC;SOX9;CYP51
MP:0004073_caudal_body_truncation	0.0168408	0.414017	2.87991	11.7614	NR6A1;KIF3A;TMED2;DLL1;KDM6A;FGFR1
MP:0001415_increased_exploration_in_new_environment	0.0168408	0.412091	2.87991	11.7614	CHRNA4;S100A1;ST8SIA2;CKB;PTPRF;PPP1R9B
MP:0008854_bleb	0.016888	0.411332	5.27983	21.5478	CEP97;FREM2;FGFR1
MP:0004734_small_thoracic_cavity	0.016888	0.409437	5.27983	21.5478	UNCX;FGFR3;ATR
MP:0004831_long_incisors	0.016888	0.407559	5.27983	21.5478	BCL11B;FGFR3;FGFR1
MP:0002878_abnormal_corticospinal_tract_morphology	0.016888	0.405698	5.27983	21.5478	DCC;HSPD1;SOD1
MP:0000314_schistocytosis	0.016888	0.403854	5.27983	21.5478	PDGFRB;PRDX2;NCKAP1L
MP:0006433_abnormal_articular_cartilage_morphology	0.016888	0.402026	5.27983	21.5478	COL2A1;MMP2;COL9A1
MP:0005423_abnormal_somatic_nervous_system_physiology	0.016888	0.400215	5.27983	21.5478	PBX3;CNTN2;BSN
MP:0004492_abnormal_orientation_of_inner_hair_cell_stereociliary_bundles	0.016888	0.398421	5.27983	21.5478	JAG2;VANGL2;FGFR1
MP:0003720_abnormal_neural_tube_closure	0.0171277	0.402272	2.07422	8.43597	RANBP1;VANGL2;NR6A1;TRIM28;CSNK2A1;FLRT3;KIF3A;GREB1L;STRAP;FGFR1;KDM6A
MP:0002764_short_tibia	0.0172573	0.403514	1.75994	7.14453	ANKIB1;PKDCC;ANKRD27;MSX2;LRRK1;ARID5B;MPP6;SEPT5;TTC28;COL2A1;SLC7A8;SLC22A17;ADNP2;ATXN7L3;FGFR3;FGFR1;PAPPA2
MP:0002398_abnormal_bone_marrow_cell_morphology/development	0.0172964	0.402638	2.41364	9.79275	CSF2RB2;PRDX2;CDKN1A;ISLR;NPM1;DKC1;CREB3L1;ABCG2
MP:0002023_increased_B_cell_derived_lymphoma_incidence	0.0175643	0.407074	2.5936	10.483	TBRG1;SUV39H2;CDKN1A;SMG1;DKC1;PCBP4;SUV39H1
MP:0003635_abnormal_synaptic_transmission	0.0185644	0.428365	3.1999	12.7564	DLG4;STXBP1;CACNA1B;MAPT;BSN
MP:0004148_increased_compact_bone_thickness	0.0185644	0.426494	3.1999	12.7564	VCP;COL2A1;LRRK1;IGF2;HSPG2
MP:0008428_abnormal_spatial_working_memory	0.0187111	0.427997	2.37964	9.46773	TUBA1A;GDI1;RPS7;DLG4;MAPT;SRGAP3;COMT;SLC6A1
MP:0000157_abnormal_sternum_morphology	0.0190144	0.43305	2.23616	8.86093	LASP1;PKDCC;VANGL2;IGF2;ARID5B;UNCX;SOX9;PDS5A;HSPG2
MP:0008161_increased_diameter_of_radius	0.0203547	0.461578	8.44773	32.8992	COL2A1;PKDCC
MP:0008163_increased_diameter_of_ulna	0.0203547	0.459597	8.44773	32.8992	COL2A1;PKDCC
MP:0001063_abnormal_trochlear_nerve_morphology	0.0203547	0.457633	8.44773	32.8992	NR6A1;TUBB3
MP:0000017_big_ears	0.0203547	0.455686	8.44773	32.8992	COL1A1;MSX2
MP:0009300_increased_parametrial_fat_pad_weight	0.0203547	0.453755	8.44773	32.8992	CDKN1A;TBC1D4
MP:0011032_impaired_branching_involved_in_terminal_bronchiole_morphogenesis	0.0203547	0.45184	8.44773	32.8992	VANGL2;LOX
MP:0010813_abnormal_alveolar_lamellar_body_morphology	0.0203547	0.449942	8.44773	32.8992	EPAS1;TMEM38B
MP:0012675_enlarged_floor_plate	0.0203547	0.448059	8.44773	32.8992	VANGL2;DLL1
MP:0011643_abnormal_tendon_collagen_fibril_morphology	0.0203547	0.446192	8.44773	32.8992	COL1A1;BGN
MP:0004846_absent_skeletal_muscle	0.0203547	0.444341	8.44773	32.8992	MYLPF;PRRC2B
MP:0003098_decreased_tendon_stiffness	0.0203547	0.442505	8.44773	32.8992	COL1A1;COL1A2
MP:0010197_abnormal_lymphatic_vessel_endothelial_cell_morphology	0.0203547	0.440684	8.44773	32.8992	CYP26B1;PLXNA1
MP:0008802_abnormal_intestinal_smooth_muscle_morphology	0.0203547	0.438878	8.44773	32.8992	CLMP;IGF2BP1
MP:0004631_abnormal_auditory_cortex_morphology	0.0203547	0.437086	8.44773	32.8992	ARHGAP33;TUBA1A
MP:0001204_decreased_sensitivity_to_skin_irradiation	0.0203547	0.43531	8.44773	32.8992	CDKN1A;THBS1
MP:0013945_abnormal_elbow_joint_morphology	0.0203547	0.433547	8.44773	32.8992	COL2A1;ATP11A
MP:0008060_abnormal_podocyte_slit_diaphragm_morphology	0.0203547	0.431799	8.44773	32.8992	DDR1;COL4A1
MP:0011903_decreased_hematopoietic_stem_cell_proliferation	0.0203547	0.430065	8.44773	32.8992	DKC1;MCM3
MP:0002020_increased_tumor_incidence	0.0205403	0.43225	1.94948	7.57443	TBRG1;RANBP2;ACADVL;CDKN1A;SMG1;DGKD;LIG1;DKC1;PRKAR1A;MCM3;TGFBI;ATR
MP:0004351_short_humerus	0.0206449	0.43272	2.75469	10.689	TBX15;PKDCC;COL2A1;MMP16;FGFR3;PAPPA2
MP:0000097_short_maxilla	0.0206449	0.431003	2.75469	10.689	PKDCC;BCL11B;MMP2;ARID5B;SOX9;PFAS
MP:0005608_cardiac_interstitial_fibrosis	0.0206449	0.4293	2.75469	10.689	MYBPC3;CSRP3;ASXL2;PLAT;SLC4A1;MYH6
MP:0002116_abnormal_craniofacial_bone_morphology	0.0209082	0.433063	2.50568	9.69102	CDKN1C;COL2A1;PKDCC;SRC;SALL4;CREB3L2;FGFR1
MP:0005287_narrow_eye_opening	0.0209409	0.432039	3.10578	12.0071	MSX2;SOAT1;RARA;ATP11A;THBS1
MP:0001157_small_seminal_vesicle	0.0209409	0.430351	3.10578	12.0071	CDKN1A;LASP1;GOLPH3;HOXA13;TXNDC5
MP:0004792_abnormal_synaptic_vesicle_number	0.0209409	0.428677	3.10578	12.0071	STX1B;GDI1;KIF1B;KIF1A;BSN
MP:0001413_abnormal_response_to_new_environment	0.0209409	0.427015	3.10578	12.0071	CHRNB2;MYBPC3;CHRNA4;PBX3;GNAS
MP:0010025_decreased_total_body_fat_amount	0.0211511	0.429636	1.44188	5.55999	FTO;USP15;ODC1;ATN1;AEBP1;BZW2;PFAS;DLL1;PTMS;TTC28;EEF1B2;LDHA;CUX1;TNKS2;ENC1;H1FX;CKB;SOX9;HADH;MARK4;RAB6B;NGFR;EYA1;PBX3;EFR3B;NISCH;COL1A1;COL1A2;LIN28A;DLG4;GNAS;PKP4;PTPN5;UNC79
MP:0006344_small_second_pharyngeal_arch	0.0211945	0.428863	4.87369	18.7833	ITGB1;CSNK2A1;FGFR1
MP:0003822_decreased_left_ventricle_systolic_pressure	0.0211945	0.42722	4.87369	18.7833	PKN1;PDLIM5;MYH6
MP:0008249_abnormal_common_lymphocyte_progenitor_cell_morphology	0.0211945	0.425589	4.87369	18.7833	BCL11A;ARID3A;SOD1
MP:0011105_embryonic_lethality_between_implantation_and_placentation,_incomplete_penetrance	0.0211945	0.423971	4.87369	18.7833	BMPR2;NES;HSPD1
MP:0002906_increased_susceptibility_to_pharmacologically_induced_seizures	0.0212992	0.424451	2.09102	8.04852	FGF14;GDI1;CHRNA4;GRIK5;KCNQ2;CNTN2;LHX6;ATP1A3;BSN;KCNK2
MP:0003385_abnormal_body_wall_morphology	0.0215462	0.427753	3.67293	14.0951	VANGL2;LRP1;ACAT2;RAI14
MP:0002062_abnormal_associative_learning	0.0215462	0.426144	3.67293	14.0951	CHRNB2;RPS6KA3;EIF4EBP2;MAPT
MP:0008840_abnormal_spike_wave_discharge	0.0215462	0.424548	3.67293	14.0951	ATP1A3;LHX6;CACNA1G;ELAVL3
MP:0001711_abnormal_placenta_morphology	0.0218078	0.4281	2.18476	8.35776	CDKN1C;ITGB1;TLE3;FUBP1;SSR3;RICTOR;ARID3A;COMT;ATR
MP:0008271_abnormal_bone_ossification	0.0218078	0.426509	2.18476	8.35776	CDKN1C;RPS6KA3;COL2A1;MSX2;RPS7;BGN;SOX11;HSPG2;FGFR3
MP:0004201_fetal_growth_retardation	0.0226501	0.441342	2.07052	7.84229	VANGL2;XRCC4;CELF1;PSAT1;SSR3;IGF2;IGF2BP1;PDS5A;EEF2;DHRS3
MP:0001178_pulmonary_hypoplasia	0.0227357	0.441374	2.46392	9.32304	COL2A1;VANGL2;LOX;WNT7B;FUBP1;GREB1L;SOX11
MP:0004883_abnormal_vascular_wound_healing	0.0227357	0.439751	2.46392	9.32304	NGFR;ROCK1;RRAS;ELN;TGFB1I1;ABHD2;STMN1
MP:0000245_abnormal_erythropoiesis	0.0229471	0.442215	1.98558	7.49469	NFKBIA;PRDX2;TPI1;LIG1;RPS7;BCL11A;LHX2;NPRL2;MCM3;ARID3A;TMEM14C
MP:0002113_abnormal_skeleton_development	0.0233097	0.447563	2.15993	8.11893	CDKN1C;TBX15;COL2A1;MSX2;MMP2;COL5A2;IGF2;SOX9;PRKACA
MP:0000477_abnormal_intestine_morphology	0.0233097	0.445935	2.15993	8.11893	CDKN1C;COL3A1;PKDCC;GREB1L;IGF2BP1;PLAGL2;DCHS1;AEBP1;FAT4
MP:0006254_thin_cerebral_cortex	0.0234489	0.446974	2.28317	8.56858	ARHGAP33;TUBB2B;FZD3;RPS7;XRCC4;ASNS;SOX11;ARHGAP5
MP:0000150_abnormal_rib_morphology	0.0240817	0.457378	1.9055	7.10048	COL1A1;CDKN1C;VANGL2;COL2A1;COL4A2;LRRK1;SOX11;PDS5A;HSPG2;FGFR3;MDFI;FGFR1
MP:0001469_abnormal_contextual_conditioning_behavior	0.0246705	0.466875	2.42353	8.97226	RPS6KA3;CLIP2;DLG4;ST8SIA2;PLAT;MAPT;SLC6A1
MP:0002187_abnormal_fibula_morphology	0.0249118	0.469753	3.51989	12.9969	COL1A1;LRRK1;HOXA13;FGFR3
MP:0011697_vacuolated_lens	0.0249118	0.468076	3.51989	12.9969	CDKN1C;COL4A2;COL4A1;PRRC2B
MP:0008410_increased_cellular_sensitivity_to_ultraviolet_irradiation	0.0249118	0.46641	3.51989	12.9969	RNF168;CDKN1A;JUND;ATR
MP:0003089_decreased_skin_tensile_strength	0.0249118	0.464756	3.51989	12.9969	COL1A1;COL5A1;LOX;COL5A2
MP:0000452_abnormal_mouth_morphology	0.0260437	0.484154	4.52557	16.5092	DYNC2H1;NGFR;FAM107B
MP:0000023_abnormal_ear_position	0.0260437	0.48245	4.52557	16.5092	TBX15;LRBA;FGFR1
MP:0010909_pulmonary_alveolar_hemorrhage	0.0260437	0.480757	4.52557	16.5092	COL1A1;PLAT;THBS1
MP:0000904_abnormal_superior_colliculus_morphology	0.0260437	0.479076	4.52557	16.5092	CHRNB2;NGFR;TAL2
MP:0010463_aorta_stenosis	0.0260437	0.477407	4.52557	16.5092	COL4A2;LOX;DLL1
MP:0001340_abnormal_eyelid_morphology	0.0262679	0.479845	2.93324	10.6753	ROCK1;LRRK1;SFN;SOX11;FREM2
MP:0001900_impaired_synaptic_plasticity	0.0262679	0.478184	2.93324	10.6753	RIMS1;CLIP2;GRN;DPYSL4;PLAT
MP:0005501_abnormal_skin_physiology	0.0262679	0.476535	2.93324	10.6753	CDKN1A;DGKD;COL5A2;SCD2;THBS1
MP:0009142_decreased_prepulse_inhibition	0.0263639	0.476634	1.70661	6.20483	NOTCH3;DARS;FZD3;ATP1A3;SLC2A3;SLC6A1;COMT;FOXO3;EFR3B;HNRNPAB;HIPK3;FAM162A;KCNQ2;ADNP2;SRGAP3;TRIM67
MP:0009703_decreased_birth_body_size	0.0263805	0.475302	1.78115	6.4747	PKDCC;BCL11B;EPAS1;SHOX2;IGF2;PDS5A;DHRS3;PTP4A2;MNT;GNAS;FAT4;KIF1A;NES;KDM6A
MP:0003203_increased_neuron_apoptosis	0.0265322	0.476402	2.11193	7.66504	APC2;TUBB2B;KDM2A;RPS7;XRCC4;CAPRIN1;SOX11;INSM1;ASTN1
MP:0001719_absent_vitelline_blood_vessels	0.0267152	0.478057	2.38444	8.63769	GNA13;NPM1;BMPR2;MYL7;NOTCH1;HAS2;PKN2
MP:0000135_decreased_compact_bone_thickness	0.02704	0.482228	2.22309	8.02632	COL1A1;COL1A2;MSX2;SRC;CREB3L1;BGN;SLC39A13;FGFR3
MP:0003446_renal_hypoplasia	0.0273784	0.486615	2.58604	9.30457	EYA1;SALL4;SIX2;IGF2BP1;PDS5A;HOXA13
MP:0004007_abnormal_lung_vasculature_morphology	0.0273784	0.484976	2.58604	9.30457	BMPR2;S100A1;SLC2A10;EPAS1;WNT7B;THBS1
MP:0008973_decreased_erythroid_progenitor_cell_number	0.0273784	0.483349	2.58604	9.30457	LIG1;DCC;DKC1;LHX2;NPRL2;ARID3A
MP:0000269_abnormal_heart_looping	0.0273784	0.481732	2.58604	9.30457	KDM2A;MYL7;NR6A1;VANGL2;KIF3A;TMED2
MP:0012307_impaired_spatial_learning	0.0273784	0.480127	2.58604	9.30457	KDM5C;FGF14;ATP1A3;TCF4;KIF21B;TRIM67
MP:0001488_increased_startle_reflex	0.0285514	0.499033	1.91994	6.8274	H3F3B;TNKS2;SRC;GRIK5;SLC2A3;PKN2;COMT;OPLAH;SLC6A1;SEPT5;AJAP1
MP:0009886_failure_of_palatal_shelf_elevation	0.0285767	0.497822	3.37909	12.0132	JAG2;MNT;DHRS3;FGFR1
MP:0000484_abnormal_pulmonary_artery_morphology	0.0285767	0.496179	3.37909	12.0132	PDGFRB;BMPR2;LOX;ELN
MP:0003109_short_femur	0.0286769	0.496281	1.99239	7.07629	COL1A1;TBX15;COL2A1;MSX2;LRRK1;GNAS;BGN;HSPG2;FGFR3;PAPPA2
MP:0001539_decreased_caudal_vertebrae_number	0.0288723	0.498023	2.34659	8.31837	CNOT6;RPS7;DCTN1;SFN;TCF4;SLC38A2;FGFR1
MP:0001691_abnormal_somite_shape	0.0292271	0.502496	2.85396	10.0821	NR6A1;VANGL2;PRKAR1A;HAS2;DLL1
MP:0008277_abnormal_sternum_ossification	0.0292271	0.50086	2.85396	10.0821	VANGL2;SOX11;DCHS1;FAT4;FGFR3
MP:0004252_abnormal_direction_of_heart_looping	0.0292271	0.499233	2.85396	10.0821	DYNC2H1;KIF3A;TMED2;IFT57;DLL1
MP:0002067_abnormal_sensory_capabilities/reflexes/nociception	0.0292271	0.497618	2.85396	10.0821	NGFR;CACNA1B;TBC1D24;ISLR2;CLCN1
MP:0002191_abnormal_artery_morphology	0.0292271	0.496013	2.85396	10.0821	NOTCH3;NOTCH1;SLC2A10;ELN;ATP11A
MP:0008736_micromelia	0.029582	0.50042	7.03977	24.7842	COL2A1;CYP51
MP:0009181_decreased_pancreatic_delta_cell_number	0.029582	0.498816	7.03977	24.7842	INSM1;SOX9
MP:0012129_failure_of_blastocyst_formation	0.029582	0.497223	7.03977	24.7842	MYBBP1A;SRSF3
MP:0004708_short_lumbar_vertebrae	0.029582	0.495639	7.03977	24.7842	COL2A1;FGFR3
MP:0003705_abnormal_hypodermis_morphology	0.029582	0.494066	7.03977	24.7842	COL5A2;GNAS
MP:0010017_visceral_vascular_congestion	0.029582	0.492502	7.03977	24.7842	MORF4L1;EPAS1
MP:0010500_myocardium_hypoplasia	0.029582	0.490948	7.03977	24.7842	KIF3A;TDG
MP:0009263_abnormal_eyelid_fusion	0.029582	0.489405	7.03977	24.7842	BCL11B;SFN
MP:0008846_abnormal_supraoptic_nucleus_morphology	0.029582	0.48787	7.03977	24.7842	ARNT2;GRN
MP:0014106_delayed_chondrocyte_differentiation	0.029582	0.486346	7.03977	24.7842	CYP26B1;PKDCC
MP:0003234_enhanced_NMDA-mediated_synaptic_currents	0.029582	0.484831	7.03977	24.7842	TCF4;MAPK8IP2
MP:0006253_clinodactyly	0.029582	0.483325	7.03977	24.7842	PDGFRB;HOXA13
MP:0004373_bowed_humerus	0.029582	0.481829	7.03977	24.7842	FGFR3;HSPG2
MP:0000738_impaired_muscle_contractility	0.029582	0.480342	7.03977	24.7842	CLIP3;ATP1A1
MP:0003841_abnormal_lambdoid_suture_morphology	0.029582	0.478864	7.03977	24.7842	MMP2;FGFR3
MP:0008503_abnormal_spinal_cord_grey_matter_morphology	0.029582	0.477395	7.03977	24.7842	HGS;NEFL
MP:0010742_increased_Schwann_cell_number	0.029582	0.475935	7.03977	24.7842	PMP22;HSPG2
MP:0011165_abnormal_tooth_root_development	0.029582	0.474484	7.03977	24.7842	RPS6KA3;NFIC
MP:0011436_decreased_urine_magnesium_level	0.029582	0.473041	7.03977	24.7842	GRN;TRPM7
MP:0001399_hyperactivity	0.0307532	0.49028	1.37816	4.79842	FTO;DDR1;SRC;GDI2;CACNA1B;ATP1A3;CHD3;SLC6A1;BZW1;DLL1;PTPRF;PTMS;CACNA1G;PPP1R9B;EEF1B2;TUBA1A;IGF2BP1;CIC;MARK4;RAB6B;PDZD8;TXNDC5;CHRNB2;ANKIB1;TBC1D8;NAV2;VRK3;MYL4;TUBB2B;FGF14;GNAL;MMP16;GNAS;TCF4;VIM;EIF4G2;UNC79
MP:0004395_increased_cochlear_inner_hair_cell_number	0.0314338	0.499617	4.22386	14.614	JAG2;EYA1;FGFR1
MP:0011205_excessive_folding_of_visceral_yolk_sac	0.0314338	0.498112	4.22386	14.614	GNA13;PRKAR1A;FGFR1
MP:0000774_decreased_brain_size	0.0316945	0.500735	1.88872	6.51913	ARHGAP33;TRIM71;DNAJC30;IGF2BP1;PLAA;ASNS;SOX11;KIF1B;ATR;LMNB1;PPP1R9B
MP:0010053_decreased_grip_strength	0.0321896	0.507035	1.47212	5.05838	ZFP106;VCP;SRC;NAB2;FHL1;LTN1;CACNA1B;OPLAH;KLHL31;MLX;ECT2;TRIM67;PBRM1;WDR37;FUCA1;MAPK8IP2;SOD1;NISCH;FGF14;COL4A1;DLG4;DCX;PMP22;PLAA;MAPT;TARDBP
MP:0005108_abnormal_ulna_morphology	0.0325448	0.511099	3.24913	11.1287	TBX15;COL2A1;LRRK1;FGFR3
MP:0004986_abnormal_osteoblast_morphology	0.0325448	0.509578	3.24913	11.1287	COL1A1;ISLR;SPARC;CREB3L1
MP:0010380_abnormal_inner_cell_mass_apoptosis	0.0325448	0.508066	3.24913	11.1287	COPS5;TAF10;ODC1;PRPF19
MP:0003111_abnormal_cell_nucleus_morphology	0.032591	0.507282	2.48463	8.50666	H3F3B;TTYH1;TGFBI;LEMD3;CENPA;LMNB1
MP:0000438_abnormal_cranium_morphology	0.0328269	0.509446	1.7713	6.05165	DDR1;EYA1;MMP2;SOX11;HSPG2;PFAS;LMNB1;TTC28;NISCH;COL1A1;COL2A1;DAAM2;FGFR3
MP:0002111_abnormal_tail_morphology	0.0333549	0.516119	1.87349	6.37089	JAG2;LASP1;VANGL2;COL2A1;COL4A2;DPF2;SFN;SOX9;FGFR3;CYP51;FGFR1
MP:0002896_abnormal_bone_mineralization	0.0333549	0.514605	1.87349	6.37089	DHX40;COL1A1;DDR1;RPS6KA3;PKDCC;COL1A2;PRKAR1A;LRRK1;GSE1;SOX11;SOX9
MP:0000088_short_mandible	0.0335325	0.515832	2.27439	7.72209	TBX15;COL2A1;MMP2;SOX9;HSPG2;PAPPA2;FGFR1
MP:0005090_increased_double-negative_T_cell_number	0.0335325	0.514328	2.27439	7.72209	RNF168;PNP;BCL11B;BCL11A;NCKAP1L;TCF4;ZBTB7B
MP:0009454_impaired_contextual_conditioning_behavior	0.0335325	0.512833	2.27439	7.72209	KDM5C;GRN;HSPA4;FUCA1;ATP1A3;MAPT;COMT
MP:0008280_abnormal_male_germ_cell_apoptosis	0.035076	0.534884	1.8585	6.22642	EHD1;ATAT1;CUL4A;RANBP1;CYP26B1;HSP90AA1;HSPA4;RARA;RANBP9;BMYC;MYBL1
MP:0004509_abnormal_pelvic_girdle_bone_morphology	0.0354228	0.538611	2.43685	8.14003	COL1A1;COL2A1;LRRK1;HSPG2;TTC28;PAPPA2
MP:0002397_abnormal_bone_marrow_morphology	0.0357551	0.542097	2.70761	9.0192	SRC;MGAT5B;TNS3;HSPG2;ATR
MP:0008208_decreased_pro-B_cell_number	0.0357551	0.540539	2.70761	9.0192	LYL1;ARID5B;ARID3A;TCF4;SOX4
MP:0000781_decreased_corpus_callosum_size	0.0357551	0.53899	2.70761	9.0192	CLIP2;FZD3;PLAA;ARHGAP5;TRIM67
MP:0004471_short_nasal_bone	0.0357551	0.53745	2.70761	9.0192	COL2A1;ARID5B;HSPG2;FGFR3;FGFR1
MP:0000753_paralysis	0.0357551	0.535919	2.70761	9.0192	NFASC;HGS;LTN1;ATP1A3;PLAA
MP:0000520_absent_kidney	0.0360399	0.538653	2.23993	7.44357	DYNC2H1;EYA1;NFIA;KIF26B;GREB1L;PDS5A;FREM2
MP:0003055_abnormal_long_bone_epiphyseal_plate_morphology	0.0360399	0.537127	2.23993	7.44357	CDKN1C;COL2A1;ARID5B;TNS3;HSPG2;FGFR3;TM7SF2
MP:0001300_ocular_hypertelorism	0.0368187	0.547184	3.12879	10.3305	TBX15;PFAS;FGFR3;FGFR1
MP:0001264_increased_body_size	0.0368187	0.545642	3.12879	10.3305	COL1A1;ARNT2;SMG1;PTPN3
MP:0008283_small_hippocampus	0.0368187	0.544109	3.12879	10.3305	RPS7;SOX11;PPP1R9B;TRIM67
MP:0001731_abnormal_postnatal_growth	0.0368187	0.542585	3.12879	10.3305	TBX15;MNT;IGF2;PTPN14
MP:0005272_abnormal_temporal_bone_morphology	0.0373594	0.549016	3.95987	13.0168	TBX15;EYA1;FGFR3
MP:0003384_abnormal_ventral_body_wall_morphology	0.0373594	0.547487	3.95987	13.0168	NR6A1;VANGL2;HIC1
MP:0030189_broad_snout	0.0373594	0.545966	3.95987	13.0168	TBX15;MMP2;ARID5B
MP:0008825_abnormal_cardiac_epithelial_to_mesenchymal_transition	0.0373594	0.544454	3.95987	13.0168	NOTCH1;MYL7;HAS2
MP:0006007_abnormal_basal_ganglion_morphology	0.0373594	0.54295	3.95987	13.0168	TUBB2B;LHX2;TUBB3
MP:0030029_wide_cranial_sutures	0.0373594	0.541454	3.95987	13.0168	RPS6KA3;SOX11;HSPG2
MP:0003996_clonic_seizures	0.0373594	0.539966	3.95987	13.0168	CHRNA4;KCNQ2;BSN
MP:0000759_abnormal_skeletal_muscle_morphology	0.0376437	0.542585	2.08586	6.84076	CDKN1C;ITGB1;ADAM19;ZFP106;VCP;EYA1;CLCN1;PRRC2B
MP:0002640_reticulocytosis	0.0376437	0.541102	2.08586	6.84076	PRDX2;LDHA;TPI1;LIG1;MAN2A1;SLC4A1;NCKAP1L;FOXO3
MP:0002114_abnormal_axial_skeleton_morphology	0.0380603	0.5456	1.97994	6.47159	COL2A1;MSX2;UNCX;SFN;DLL1;FGFR3;MDFI;DHRS3;FGFR1
MP:0000281_abnormal_interventricular_septum_morphology	0.0384081	0.54909	2.39087	7.793	PBRM1;VCAN;BMPR2;THBS1;SOX4;DHRS3
MP:0013294_prenatal_lethality_prior_to_heart_atrial_septation	0.0386679	0.551306	2.2065	7.17717	TOP2A;FZD3;RBBP4;DCC;POLR1B;DPF2;PAICS
MP:0002064_seizures	0.0387037	0.550325	1.82923	5.94833	APC2;STX1B;VCP;DGKD;COL2A1;COL4A1;CHRNA4;KCNQ2;PMP22;ATP1A3;TRPM7
MP:0001243_abnormal_dermal_layer_morphology	0.0393294	0.557714	2.63992	8.54219	COL1A1;COL1A2;COL5A1;SLC39A13;THBS1
MP:0030069_broad_face	0.0401313	0.567556	6.03409	19.4032	COL1A1;SRC
MP:0003228_abnormal_sinus_venosus_morphology	0.0401313	0.566034	6.03409	19.4032	CAPNS1;SHOX2
MP:0001021_small_L4_dorsal_root_ganglion	0.0401313	0.564521	6.03409	19.4032	ZFP106;NGFR
MP:0004262_abnormal_physical_strength	0.0401313	0.563015	6.03409	19.4032	ZFP106;LTN1
MP:0010941_abnormal_foramen_magnum_morphology	0.0401313	0.561518	6.03409	19.4032	TBX15;FGFR3
MP:0009884_palatal_shelf_fusion_with_tongue_or_mandible	0.0401313	0.560029	6.03409	19.4032	JAG2;SFN
MP:0030837_abnormal_knee_joint_morphology	0.0401313	0.558547	6.03409	19.4032	COL1A2;COL9A1
MP:0008845_abnormal_paraventricular_hypothalamic_nucleus_morphology	0.0401313	0.557073	6.03409	19.4032	ARNT2;GRN
MP:0009387_abnormal_epidermal_pigmentation	0.0401313	0.555607	6.03409	19.4032	RPS19;RPS20
MP:0008129_absent_brain_internal_capsule	0.0401313	0.554149	6.03409	19.4032	FZD3;ISLR2
MP:0000861_disorganized_barrel_cortex	0.0401313	0.552698	6.03409	19.4032	RIMS1;GAP43
MP:0009436_fragmentation_of_sleep/wake_states	0.0401313	0.551255	6.03409	19.4032	CHRNB2;CACNA1B
MP:0011642_abnormal_bone_collagen_fibril_morphology	0.0401313	0.54982	6.03409	19.4032	COL1A1;BGN
MP:0012306_enhanced_spatial_learning	0.0401313	0.548392	6.03409	19.4032	CHRNB2;MAPT
MP:0012051_spasticity	0.0401313	0.546971	6.03409	19.4032	PMP22;HSPD1
MP:0020338_abnormal_hippocampal_pyramidal_neuron_dendrite_morphology	0.0401313	0.545558	6.03409	19.4032	KIF21B;VRK3
MP:0010867_abnormal_bone_trabecula_morphology	0.0413997	0.561351	3.01705	9.60773	FARP2;COL1A1;SRC;IGF2
MP:0004145_abnormal_muscle_electrophysiology	0.0413997	0.559908	3.01705	9.60773	ZFP106;GYG;HSPG2;CLCN1
MP:0000018_small_ears	0.0413997	0.558472	3.01705	9.60773	SFN;HIC1;FREM2;FGFR1
MP:0004101_abnormal_brain_interneuron_morphology	0.0413997	0.557044	3.01705	9.60773	TUBB2B;DCX;LHX6;TARDBP
MP:0000558_abnormal_tibia_morphology	0.0415488	0.557623	2.34659	7.46424	COL1A1;SPARC;LRRK1;IGF2;COL9A1;FGFR3
MP:0000955_abnormal_spinal_cord_morphology	0.0425704	0.569881	2.0356	6.42556	DYNC2H1;ZFP106;FZD3;KIF3A;CANX;H1FX;IFT57;ATR
MP:0002718_abnormal_inner_cell_mass_morphology	0.0431134	0.575685	2.57553	8.09725	ITGB1;SALL4;TAF10;TRIM59;ECT2
MP:0006113_abnormal_heart_septum_morphology	0.0438116	0.583526	3.72694	11.6573	COL1A1;CSRP3;IGF2
MP:0002993_arthritis	0.0438116	0.582053	3.72694	11.6573	COL1A1;MMP2;PLAT
MP:0008714_increased_lung_carcinoma_incidence	0.0438116	0.580587	3.72694	11.6573	RANBP2;CDKN1A;DKC1
MP:0005136_decreased_growth_hormone_level	0.0438116	0.579128	3.72694	11.6573	ZFHX3;JUND;INSM1
MP:0006204_embryonic_lethality_before_implantation	0.0438116	0.577676	3.72694	11.6573	GTF3C1;SF3A1;FASN
MP:0003123_paternal_imprinting	0.0438116	0.576232	3.72694	11.6573	CDKN1C;GNAS;GRB10
MP:0009926_decreased_transitional_stage_T2_B_cell_number	0.0438116	0.574795	3.72694	11.6573	NFKBIA;KDELR1;ARID3A
MP:0011954_shortened_PQ_interval	0.0438116	0.573365	3.72694	11.6573	UCK2;GSTA4;TOMM20
MP:0001489_decreased_startle_reflex	0.0445129	0.581098	1.62456	5.0556	FZD3;CACFD1;CACNA1B;NAV2;COMT;FOXO3;HIPK3;TTC28;EEF1B2;DLG4;TCF4;CKB;ECT2;MARK4;TRIM67
MP:0003077_abnormal_cell_cycle	0.0462204	0.601895	1.83646	5.6459	ITGB1;YWHAE;CDKN1A;NPM1;JUND;TRIM28;H3F3B;MCM3;IGF2BP1;ATR
MP:0002792_abnormal_retinal_vasculature_morphology	0.0462204	0.600409	1.83646	5.6459	PDGFRB;DHX40;ARHGAP33;FAM162A;COL4A1;NOTCH4;DDIT4;MAPT;ATXN7L3;LSS
MP:0005352_small_cranium	0.0462883	0.59981	2.91301	8.95129	MNT;COL2A1;EYA1;FGFR1
MP:0003085_abnormal_egg_cylinder_morphology	0.0462883	0.598336	2.91301	8.95129	BMPR2;COPS5;PRMT1;FGFR1
MP:0005508_abnormal_skeleton_morphology	0.0467262	0.602516	1.77338	5.43266	COL1A1;CLIP2;TBX15;SPARC;COL2A1;IGF2;RARA;ARID5B;HSPG2;FGFR3;HAPLN1
MP:0000480_increased_rib_number	0.0471086	0.605962	2.51421	7.68165	RPS7;HOXC4;SOX11;ATP11A;FGFR1
MP:0012114_absent_inner_cell_mass_proliferation	0.0471086	0.604484	2.51421	7.68165	PRMT5;COPS5;TAF10;PRPF19;TARDBP
MP:0003604_single_kidney	0.0471086	0.603013	2.51421	7.68165	GEN1;EYA1;SALL4;KIF26B;PDS5A
MP:0000928_incomplete_rostral_neuropore_closure	0.0472922	0.603894	2.11193	6.44437	TRIM71;FZD3;NR6A1;CSNK2A1;FLRT3;AMT;IFT57
MP:0002966_decreased_circulating_alkaline_phosphatase_level	0.0479055	0.610244	1.9877	6.03968	COL1A1;GCDH;NGFR;LDHA;LRRK1;TWF1;PDZD8;LMNB1
MP:0002066_abnormal_motor_capabilities/coordination/movement	0.0481236	0.611541	1.67409	5.07917	NOTCH3;ANKRD27;HSPA4;SRC;LTN1;SLC2A1;ATP1A3;FGF14;VANGL2;GNAS;PMP22;SRGAP3;TARDBP
MP:0005017_decreased_B_cell_number	0.0482342	0.61147	1.53285	4.64713	CHRNB2;WDR37;KDELR1;H2AFX;APEX2;ARID3A;DOCK10;NFKBIA;LYL1;RRAS;CUX1;DKC1;FUBP1;B3GNT5;CYCS;NCKAP1L;SFN;MYBL1
MP:0009937_abnormal_neuron_differentiation	0.0485354	0.61381	1.82063	5.50825	NGFR;LHX6;SOX11;NEFM;INSM1;GDPD5;NES;DLL1;HNRNPAB;PTPRF
MP:0000547_short_limbs	0.0499581	0.630287	1.88192	5.6393	COL1A1;CDKN1C;CYP26B1;PKDCC;COL2A1;CREB3L2;SFN;HSPG2;FGFR3
MP:0000428_abnormal_craniofacial_morphology	0.0500834	0.630355	1.66395	4.98197	DYNC2H1;ITGB1;RANBP1;PKDCC;AKAP6;HSPG2;DHRS3;TBX15;CYP26B1;PSAT1;DPF2;FGFR3;FGFR1
MP:0001286_abnormal_eye_development	0.0504183	0.633056	2.08219	6.22033	SMG1;NPM1;COL2A1;CSNK2A1;MSX2;LHX2;FREM2
MP:0000556_abnormal_hindlimb_morphology	0.0504183	0.631549	2.08219	6.22033	CYP26B1;FZD3;COL2A1;PKDCC;HSPG2;THBS1;HIC1
MP:0000528_delayed_kidney_development	0.0507787	0.634552	3.51989	10.4902	COL4A1;GNAS;IGF2BP1
MP:0004374_bowed_radius	0.0507787	0.633049	3.51989	10.4902	SOX9;FGFR3;CYP51
MP:0001724_abnormal_extraembryonic_endoderm_formation	0.0507787	0.631552	3.51989	10.4902	TRIM28;HAS2;HSP90B1
MP:0002805_abnormal_conditioned_taste_aversion_behavior	0.0507787	0.630063	3.51989	10.4902	CACNA1B;SLC6A1;PPP1R9B
MP:0006086_decreased_body_mass_index	0.0507787	0.62858	3.51989	10.4902	GPD2;GNAS;PFAS
MP:0008948_decreased_neuron_number	0.051316	0.63374	2.45574	7.29293	HGS;ISLR2;LHX6;KIF1B;INSM1
MP:0010876_decreased_bone_volume	0.051316	0.632256	2.45574	7.29293	COL1A1;COL1A2;COL2A1;MMP2;FGFR3
MP:0002621_delayed_neural_tube_closure	0.0514834	0.632837	2.81591	8.35338	GEN1;KDM2A;VANGL2;MDFI
MP:0004592_small_mandible	0.0514834	0.631362	2.81591	8.35338	MNT;NFIC;SLC39A13;HAPLN1
MP:0008056_abnormal_retinal_ganglion_cell_morphology	0.0514834	0.629894	2.81591	8.35338	NGFR;GRN;COL4A1;PTPRF
MP:0013501_increased_fibroblast_apoptosis	0.0514834	0.628433	2.81591	8.35338	NPM1;DKC1;SOD1;ATR
MP:0004540_small_maxilla	0.0518571	0.631529	5.27983	15.6244	PKDCC;SLC39A13
MP:0005222_abnormal_somite_size	0.0518571	0.63007	5.27983	15.6244	NOTCH1;VANGL2
MP:0009751_enhanced_behavioral_response_to_alcohol	0.0518571	0.628619	5.27983	15.6244	CACNA1B;UNC79
MP:0004759_decreased_mitotic_index	0.0518571	0.627173	5.27983	15.6244	YWHAE;ATR
MP:0008737_abnormal_spleen_physiology	0.0518571	0.625735	5.27983	15.6244	LIG1;SETD7
MP:0003426_pulmonary_interstitial_fibrosis	0.0518571	0.624303	5.27983	15.6244	DKC1;PLAT
MP:0030049_prominent_forehead	0.0518571	0.622878	5.27983	15.6244	COL2A1;CYCS
MP:0010758_increased_right_ventricle_systolic_pressure	0.0518571	0.621459	5.27983	15.6244	BMPR2;S100A1
MP:0008960_abnormal_axon_pruning	0.0518571	0.620046	5.27983	15.6244	NGFR;EPHB1
MP:0011612_increased_circulating_ghrelin_level	0.0518571	0.61864	5.27983	15.6244	GRN;GNAS
MP:0013258_abnormal_extracellular_matrix_morphology	0.0518571	0.617241	5.27983	15.6244	COL1A1;SETD7
MP:0004495_decreased_synaptic_glutamate_release	0.0518571	0.615848	5.27983	15.6244	GDI1;MAPK8IP2
MP:0008861_abnormal_hair_shedding	0.0518571	0.61446	5.27983	15.6244	FARP2;MSX2
MP:0011620_abnormal_habituation_to_a_new_environment	0.0518571	0.61308	5.27983	15.6244	CHRNB2;ATP1A3
MP:0004609_vertebral_fusion	0.0519196	0.612442	2.22309	6.57602	WDR37;VANGL2;GYG;RPS7;DHRS3;TTC28
MP:0001764_abnormal_homeostasis	0.0519196	0.611072	2.22309	6.57602	TPI1;MGAT5B;COMT;TM7SF2;ABCG2;GALK1
MP:0001566_increased_circulating_phosphate_level	0.0519196	0.609708	2.22309	6.57602	DAAM2;DLG4;GNAS;SLC4A1;ASCC3;PDZD8
MP:0001360_abnormal_social_investigation	0.0526008	0.616332	1.86347	5.48796	CHRNB2;KDM5C;GRN;DLG4;SRC;EIF4EBP2;SRGAP3;MAPK8IP2;VRK3
MP:0001417_decreased_exploration_in_new_environment	0.0526008	0.614962	1.86347	5.48796	NOTCH3;LRP1;ZMIZ2;IGF2BP1;ATP1A3;PLAT;NAV2;ATP1A1;MAPK8IP2
MP:0001525_impaired_balance	0.053439	0.623376	1.73368	5.07831	ROBO3;FGF14;VANGL2;HGS;DLG4;LTN1;GNAS;PLAA;KIF1A;MAPT;VIM
MP:0005567_decreased_circulating_total_protein_level	0.0536718	0.624707	2.05327	6.00553	BOC;ADNP2;SNIP1;GSE1;KIF21B;PEAR1;DLL1
MP:0002085_abnormal_embryonic_tissue_morphology	0.054166	0.629067	1.64402	4.79347	NOTCH1;CSE1L;TAF10;CENPA;CYP26B1;VANGL2;NR6A1;HGS;PRKAR1A;FLRT3;SALL4;HAS2;FGFR1
MP:0000929_open_neural_tube	0.0551691	0.639306	1.67836	4.86279	ITGB1;CYFIP1;VANGL2;TRIM28;HGS;EHMT2;SALL4;TMED2;PKN2;IFT57;FREM2;KDM6A
MP:0004359_short_ulna	0.0557359	0.644454	2.39992	6.92889	TBX15;PKDCC;COL2A1;FGFR3;PAPPA2
MP:0010088_decreased_circulating_fructosamine_level	0.0557359	0.64304	2.39992	6.92889	USP15;PANK3;SLC7A8;AP3S2;COMT
MP:0000554_abnormal_carpal_bone_morphology	0.0569833	0.655993	2.72507	7.80733	SALL4;HOXA13;CYP51;FGFR1
MP:0002643_poikilocytosis	0.0569833	0.654561	2.72507	7.80733	PDGFRB;LIG1;SLC4A1;NCKAP1L
MP:0002747_abnormal_aortic_valve_morphology	0.0569833	0.653135	2.72507	7.80733	ADAM19;NOTCH1;ELN;HSPG2
MP:0000462_abnormal_digestive_system_morphology	0.0569833	0.651715	2.72507	7.80733	CDKN1C;COL1A1;CLMP;TNS3
MP:0001382_abnormal_nursing	0.0569833	0.650301	2.72507	7.80733	TBX15;AFAP1;AEBP1;MYBL1
MP:0009890_cleft_secondary_palate	0.0581562	0.66225	1.82763	5.19893	JAG2;CDKN1C;PKDCC;COL2A1;EYA1;SHOX2;SFN;SOX9;PDS5A
MP:0004132_absent_embryonic_cilia	0.0582463	0.661845	3.33463	9.4806	KIF3A;IFT57;DLL1
MP:0003890_abnormal_embryonic-extraembryonic_boundary_morphology	0.0582463	0.660418	3.33463	9.4806	BMPR2;HSP90B1;FGFR1
MP:0005251_blepharitis	0.0582463	0.658998	3.33463	9.4806	ROCK1;SCD2;SOD1
MP:0000003_abnormal_adipose_tissue_morphology	0.0582463	0.657584	3.33463	9.4806	ACADVL;GNAS;ARID5B
MP:0003157_impaired_muscle_relaxation	0.0582463	0.656176	3.33463	9.4806	MYBPC3;TARDBP;CLCN1
MP:0010308_decreased_tumor_latency	0.0582463	0.654774	3.33463	9.4806	RANBP2;MCM3;FOXO3
MP:0002696_decreased_circulating_glucagon_level	0.0582463	0.653377	3.33463	9.4806	CACNA1B;GNAS;DBH
MP:0004952_increased_spleen_weight	0.0582558	0.652093	1.70818	4.85621	PRDX2;TTC9;LDHA;CDKN1A;NPM1;TPI1;EPAS1;DCC;LRRK1;CYCS;PAPPA2
MP:0000600_liver_hypoplasia	0.059635	0.666114	2.14773	6.05555	LIG1;LHX2;GREB1L;RPS27L;ARID3A;ATP11A
MP:0003641_small_lung	0.059635	0.664703	2.14773	6.05555	PBRM1;VANGL2;EYA1;FUBP1;DCHS1;FAT4
MP:0000825_dilated_lateral_ventricles	0.059635	0.663298	2.14773	6.05555	ATAT1;FZD3;TAL2;NFIA;ARHGAP5;CELSR2
MP:0003988_disorganized_embryonic_tissue	0.0627848	0.696858	2.63992	7.3074	BMPR2;FLRT3;PPRC1;HSP90B1
MP:0003743_abnormal_facial_morphology	0.0637349	0.705915	2.11193	5.8142	ITGB1;BCL11B;EYA1;LRRK1;KIF1B;FREM2
MP:0001177_atelectasis	0.0642052	0.70963	1.97114	5.41209	LOX;EPAS1;ELN;KIF5A;KCNQ2;TMEM38B;KDM6A
MP:0001393_ataxia	0.0645391	0.711824	1.45915	3.99879	NGFR;ROBO3;NOTCH3;DCC;FUCA1;ADAM22;ATP1A3;SLC6A1;CLCN1;STX1B;FGF14;CANX;ZIC1;GNAS;PMP22;PLAA;KIF1A;MAPT;BSN
MP:0006018_abnormal_tympanic_membrane_morphology	0.0646247	0.711277	4.69318	12.8554	NISCH;EYA1
MP:0003763_abnormal_thymus_physiology	0.0646247	0.709792	4.69318	12.8554	CDKN1A;LIG1
MP:0005579_absent_outer_ear	0.0646247	0.708313	4.69318	12.8554	EYA1;FREM2
MP:0003315_abnormal_perineum_morphology	0.0646247	0.706841	4.69318	12.8554	SALL4;SFN
MP:0009328_delayed_heart_looping	0.0646247	0.705374	4.69318	12.8554	KIF3A;PKN2
MP:0000457_maxilla_hypoplasia	0.0646247	0.703914	4.69318	12.8554	COL2A1;SOX11
MP:0008221_abnormal_hippocampal_commissure_morphology	0.0646247	0.702459	4.69318	12.8554	ENAH;NFIA
MP:0011183_abnormal_primitive_endoderm_morphology	0.0646247	0.701011	4.69318	12.8554	SALL4;FGFR1
MP:0004193_abnormal_kidney_papilla_morphology	0.0646247	0.699569	4.69318	12.8554	CDKN1C;COL4A1
MP:0011514_skin_hemorrhage	0.0646247	0.698132	4.69318	12.8554	PDGFRB;HSPG2
MP:0011441_decreased_kidney_cell_proliferation	0.0646247	0.696702	4.69318	12.8554	PDGFRB;FAT4
MP:0003092_decreased_corneal_stroma_thickness	0.0646247	0.695277	4.69318	12.8554	COL5A2;COL8A2
MP:0002888_abnormal_NMDA-mediated_synaptic_currents	0.0646247	0.693858	4.69318	12.8554	DLG4;MAPK8IP2
MP:0009914_abnormal_hyoid_bone_lesser_horn_morphology	0.0646247	0.692445	4.69318	12.8554	EYA1;FGFR1
MP:0030383_small_presphenoid_bone	0.0646247	0.691037	4.69318	12.8554	ARID5B;FGFR3
MP:0005134_decreased_thyroid-stimulating_hormone_level	0.0646247	0.689636	4.69318	12.8554	ZFHX3;INSM1
MP:0011953_prolonged_PQ_interval	0.0646247	0.68824	4.69318	12.8554	KLHDC2;CACNA1G
MP:0004044_aortic_dissection	0.0646247	0.686849	4.69318	12.8554	COL1A1;COL3A1
MP:0011661_persistent_truncus_arteriosus_type_i	0.0646247	0.685465	4.69318	12.8554	BMPR2;SNX17
MP:0014003_additional_anastomosis_between_intracranial_vertebral_arteries	0.0646247	0.684085	4.69318	12.8554	COL4A2;ATP11A
MP:0001463_abnormal_spatial_learning	0.0653461	0.690333	1.59623	4.3546	NGFR;GRN;CACNA1B;ATP1A3;CRMP1;SEPT5;PTPRF;DLG4;DCX;EIF4EBP2;MAPT;CKB;SYNPO
MP:0001513_limb_grasping	0.0655471	0.691069	1.47344	4.01511	ZFP106;NGFR;ANKIB1;HSPA4;ATN1;LTN1;ATP1A3;CLCN1;HSPD1;PPM1A;FGF14;RAB15;ANP32E;PMP22;NEFL;PLAA;TRPM7;TARDBP
MP:0002689_abnormal_molar_morphology	0.0661983	0.696538	3.1679	8.60117	NGFR;RPS6KA3;NFIC
MP:0005269_abnormal_occipital_bone_morphology	0.0661983	0.695148	3.1679	8.60117	TBX15;HSPG2;FGFR3
MP:0008267_abnormal_hippocampus_CA3_region_morphology	0.0661983	0.693763	3.1679	8.60117	GDI1;DCX;SOX11
MP:0000711_thymus_cortex_hypoplasia	0.0661983	0.692384	3.1679	8.60117	CUX1;ARID5B;RPS27L
MP:0008028_pregnancy-related_premature_death	0.0661983	0.69101	3.1679	8.60117	ADAM19;B3GNT5;CENPB
MP:0003076_increased_susceptibility_to_ischemic_brain_injury	0.0661983	0.689642	3.1679	8.60117	NOTCH3;TMBIM6;KCNK2
MP:0001982_decreased_chemically-elicited_antinociception	0.0661983	0.688279	3.1679	8.60117	CHRNB2;CHRNA4;CACNA1B
MP:0008546_abnormal_vesicle-mediated_transport	0.0661983	0.686921	3.1679	8.60117	KIF5A;PLAA;KLC1
MP:0009378_abnormal_endoplasmic_reticulum_morphology	0.0661983	0.685569	3.1679	8.60117	COL1A1;COL8A2;ABCG2
MP:0011275_abnormal_behavioral_response_to_light	0.0671733	0.6943	1.77639	4.79711	EEF1B2;STXBP1;GSG1L;KIF1B;CHD3;NAV2;FOXO3;RAB6B;PTMS
MP:0002151_abnormal_neural_tube_morphology	0.0678746	0.700173	1.55616	4.18622	ITGB1;DCTN1;AMT;CENPA;DLL1;VANGL2;COL2A1;NR6A1;FLRT3;DCHS1;PKN2;FAT4;IFT57;FGFR1
MP:0008143_abnormal_dendrite_morphology	0.0679756	0.699843	1.9452	5.22988	ARHGAP33;GRN;TUBA1A;DPYSL2;CAPRIN1;KIF21B;MAPT
MP:0006379_abnormal_spermatocyte_morphology	0.0679965	0.698691	2.07731	5.58443	CUL4A;EHD1;HSPA4;RANBP9;EIF2S3Y;MYBL1
MP:0001231_abnormal_epidermis_stratum_basale_morphology	0.0688842	0.706432	2.55992	6.84862	NFKBIA;MORF4L1;CYP26B1;SFN
MP:0009434_paraparesis	0.0688842	0.705058	2.55992	6.84862	LTN1;PLAA;MAPT;CLCN1
MP:0002207_abnormal_long_term_potentiation	0.0688842	0.703689	2.55992	6.84862	NCAN;NOVA2;CRMP1;EIF4EBP2
MP:0003658_abnormal_capillary_morphology	0.0688842	0.702325	2.55992	6.84862	P4HA1;ZMIZ1;VEZF1;NID1
MP:0003049_abnormal_lumbar_vertebrae_morphology	0.0688842	0.700967	2.55992	6.84862	IGF2;SOX11;DCHS1;FAT4
MP:0004647_decreased_lumbar_vertebrae_number	0.0688842	0.699613	2.55992	6.84862	LASP1;STX8;DLL1;FGFR1
MP:0001473_reduced_long_term_potentiation	0.0698628	0.708185	1.70317	4.53252	RIMS1;GRN;FGF14;DPYSL4;PPP1R1A;CACNA1B;NRXN3;PLAT;MAPT;SYNPO
MP:0001636_irregular_heartbeat	0.0702678	0.710921	2.24674	5.96608	ACADVL;SHOX2;HAS2;HSPG2;MYH6
MP:0000565_oligodactyly	0.0702678	0.709556	2.24674	5.96608	COL1A1;CYP26B1;HOXA13;FREM2;FGFR1
MP:0008918_microgliosis	0.0702678	0.708197	2.24674	5.96608	ZFP106;GRN;ATP1A3;MAPT;SOD1
MP:0011396_abnormal_sleep_behavior	0.0718761	0.723021	1.91994	5.05484	LRP1;BZW2;FOXO3;PTPN5;PPP1R9B;AJAP1;ABCG2
MP:0002590_increased_mean_corpuscular_volume	0.0743911	0.746893	1.636	4.25102	TOP2A;LDHA;USP15;NPM1;TPI1;RPS7;TBC1D4;SLC4A1;FOXO3;ALKBH8;RAI14
MP:0005631_decreased_lung_weight	0.0746163	0.747726	3.01705	7.83043	LOX;SNX5;ATR
MP:0005104_abnormal_tarsal_bone_morphology	0.0746163	0.746304	3.01705	7.83043	HOXA13;CYP51;FGFR1
MP:0003119_abnormal_digestive_system_development	0.0746163	0.744888	3.01705	7.83043	CDKN1C;VANGL2;TRIM28
MP:0003237_abnormal_lens_epithelium_morphology	0.0746163	0.743477	3.01705	7.83043	CDKN1C;SPARC;COL4A2
MP:0002950_abnormal_neural_crest_cell_migration	0.0746163	0.742072	3.01705	7.83043	CAPNS1;PKN2;FGFR1
MP:0004214_abnormal_long_bone_diaphysis_morphology	0.0746163	0.740672	3.01705	7.83043	SRC;BGN;FGFR3
MP:0006271_abnormal_involution_of_the_mammary_gland	0.0746163	0.739277	3.01705	7.83043	AFAP1;AEBP1;PTPRF
MP:0002685_abnormal_spermatogonia_proliferation	0.0746163	0.737887	3.01705	7.83043	RANBP9;TAF4B;EIF2S3Y
MP:0000930_wavy_neural_tube	0.0752766	0.743021	2.48463	6.4267	ITGB1;KIF3A;HGS;MDFI
MP:0006126_abnormal_cardiac_outflow_tract_development	0.0755324	0.744149	2.19993	5.68285	ADAM19;MYL7;TDG;HAS2;HSPG2
MP:0000074_abnormal_neurocranium_morphology	0.0759065	0.746438	1.89532	4.88662	COL1A1;TBX15;MNT;COL2A1;MSX2;ARID5B;FGFR3
MP:0000238_absent_pre-B_cells	0.0783092	0.768628	4.22386	10.7586	CYCS;SOX4
MP:0020527_small_thalamus	0.0783092	0.767196	4.22386	10.7586	CYCS;TRIM67
MP:0008009_delayed_cellular_replicative_senescence	0.0783092	0.76577	4.22386	10.7586	CDKN1A;PCBP4
MP:0003932_abnormal_molar_crown_morphology	0.0783092	0.76435	4.22386	10.7586	NGFR;RPS6KA3
MP:0005301_abnormal_corneal_endothelium_morphology	0.0783092	0.762934	4.22386	10.7586	MAF;COL8A2
MP:0004343_small_scapula	0.0783092	0.761524	4.22386	10.7586	TBX15;SOX9
MP:0000566_synostosis	0.0783092	0.760119	4.22386	10.7586	FGFR3;CYP51
MP:0003279_aneurysm	0.0783092	0.758719	4.22386	10.7586	COL1A1;HSPG2
MP:0000533_kidney_hemorrhage	0.0783092	0.757324	4.22386	10.7586	PDGFRB;COL2A1
MP:0002748_abnormal_pulmonary_valve_morphology	0.0783092	0.755935	4.22386	10.7586	ADAM19;HSPG2
MP:0012183_decreased_paraxial_mesoderm_size	0.0783092	0.75455	4.22386	10.7586	PRKAR1A;FGFR1
MP:0008158_increased_diameter_of_femur	0.0783092	0.753171	4.22386	10.7586	COL2A1;FGFR3
MP:0004807_abnormal_paired-pulse_inhibition	0.0783092	0.751797	4.22386	10.7586	RIMS1;STX1B
MP:0003790_absent_CD4-positive,_alpha_beta_T_cells	0.0783092	0.750427	4.22386	10.7586	BCL11A;ZBTB7B
MP:0000022_abnormal_ear_shape	0.0783092	0.749063	4.22386	10.7586	FREM2;FGFR1
MP:0009713_enhanced_conditioned_place_preference_behavior	0.0783092	0.747703	4.22386	10.7586	CHRNA4;ATP1A3
MP:0009895_decreased_palatine_bone_horizontal_plate_size	0.0783092	0.746349	4.22386	10.7586	EYA1;ARID5B
MP:0006197_ocular_hypotelorism	0.0783092	0.744999	4.22386	10.7586	DYNC2H1;IFT57
MP:0003387_aorta_coarctation	0.0783092	0.743654	4.22386	10.7586	MATR3;ATP11A
MP:0000805_abnormal_visual_cortex_morphology	0.0783092	0.742314	4.22386	10.7586	ARHGAP33;TUBA1A
MP:0014023_abnormal_intestine_placement	0.0783092	0.740979	4.22386	10.7586	CLMP;COL4A2
MP:0000745_tremors	0.0802633	0.758106	1.36829	3.45144	ZFP106;KLHDC2;NGFR;FUCA1;ATP1A3;SLC6A1;CACNA1G;SOD1;CCNB1;BTD;MAF;NFIA;GRK5;DLG4;CANX;GNAS;PMP22;NEFL;PLAA;TRPM7;MAPT;RHBDL3;ECT2
MP:0002086_abnormal_extraembryonic_tissue_morphology	0.0804908	0.758893	1.71238	4.31453	GNA13;NR6A1;TRIM28;HGS;HNRNPU;CYCS;EIF3E;HSP90B1;FGFR1
MP:0002874_decreased_hemoglobin_content	0.0806518	0.759051	1.54242	3.88322	TPI1;EPAS1;ASNS;SLC4A1;COMT;SOD1;DOCK10;PRDX2;LDHA;COL4A2;COL4A1;DKC1;MCM3
MP:0001688_abnormal_somite_development	0.0809513	0.760508	1.77847	4.47091	NOTCH1;VANGL2;HGS;KIF3A;STRAP;PKN2;DLL1;FGFR1
MP:0001622_abnormal_vasculogenesis	0.0810044	0.759651	2.15503	5.41614	MYL7;NOTCH1;CAPNS1;TDG;PLCG1
MP:0001577_anemia	0.081512	0.76305	1.4477	3.62938	PDGFRB;ITGB1;NPM1;NOTCH1;LIG1;SLC4A1;FOXO3;NFKBIA;COL4A1;DKC1;MAN2A1;LHX2;FUBP1;TLK2;IGF2BP1;TMEM14C;KDM6A
MP:0005599_increased_cardiac_muscle_contractility	0.0819566	0.76585	2.41364	6.03787	MYBPC3;CSRP3;PDE4D;MYH6
MP:0000757_herniated_abdominal_wall	0.0834807	0.77871	2.87991	7.15121	CDKN1C;LRP1;AEBP1
MP:0006030_abnormal_otic_vesicle_development	0.0834807	0.777331	2.87991	7.15121	VANGL2;CSNK2A1;EYA1
MP:0000552_abnormal_radius_morphology	0.0834807	0.775958	2.87991	7.15121	TBX15;LRRK1;SFN
MP:0010103_small_thoracic_cage	0.0834807	0.774589	2.87991	7.15121	COL2A1;SOX9;FGFR3
MP:0003271_abnormal_duodenum_morphology	0.0834807	0.773226	2.87991	7.15121	CDKN1C;PCSK1N;DENND5B
MP:0006397_disorganized_long_bone_epiphyseal_plate	0.0834807	0.771867	2.87991	7.15121	COL2A1;HSPG2;FGFR3
MP:0005459_decreased_percent_body_fat/body_weight	0.0843567	0.778597	1.84794	4.56941	FTO;COL1A1;COL2A1;GNAS;ARID5B;SOX9;PFAS
MP:0011704_decreased_fibroblast_proliferation	0.0848505	0.781783	1.75994	4.34154	ITGB1;PDGFRB;NPM1;JUND;LIG1;DKC1;EIF3E;SOD1
MP:0000812_abnormal_dentate_gyrus_morphology	0.0866508	0.796975	1.94948	4.76816	APC2;ATAT1;TUBA1A;ATP1A3;SOX11;MAPT
MP:0000120_malocclusion	0.0866815	0.795866	2.11193	5.16476	EHD1;MSX2;SLC39A13;FGFR3;ATR
MP:0001745_increased_circulating_corticosterone_level	0.0866815	0.79448	2.11193	5.16476	TRAF3;DLG4;PLAT;DBH;ATP1A1
MP:0003871_abnormal_myelin_sheath_morphology	0.0866815	0.793098	2.11193	5.16476	HGS;CANX;PMP22;NEFM;HSPG2
MP:0000433_microcephaly	0.0887755	0.810847	1.82513	4.41981	RPS6KA6;COL2A1;EYA1;SFN;TCF4;LMNB1;ATR
MP:0001436_abnormal_suckling_behavior	0.0888579	0.810193	1.7418	4.2164	CDKN1C;GNAL;LOX;BCL11B;DCC;ZIC1;GNAS;EIF2S1
MP:0005105_abnormal_middle_ear_ossicle_morphology	0.0889177	0.809335	2.34659	5.67886	NISCH;EYA1;FGFR3;FGFR1
MP:0001685_abnormal_endoderm_development	0.0889177	0.807938	2.34659	5.67886	TRIM28;FLRT3;TRIM59;HSP90B1
MP:0001693_failure_of_primitive_streak_formation	0.0889177	0.806545	2.34659	5.67886	BMPR2;TRIM59;HSP90B1;FGFR1
MP:0003140_dilated_heart_atrium	0.0889177	0.805156	2.34659	5.67886	PDGFRB;VCAN;MYH6;CYP51
MP:0000837_abnormal_hypothalamus_morphology	0.0889177	0.803773	2.34659	5.67886	ARNT2;GRN;PEG3;CYCS
MP:0008813_decreased_common_myeloid_progenitor_cell_number	0.0889177	0.802394	2.34659	5.67886	DKC1;RPS27L;ARID3A;SOD1
MP:0000358_abnormal_cell_morphology	0.0914559	0.823886	1.66732	3.98805	DYNC2H1;COL1A1;ATAT1;CLIP2;P4HA1;DKC1;PRKAR1A;DDIT4;VIM
MP:0009431_decreased_fetal_weight	0.0917118	0.82478	1.91994	4.58693	PTP4A2;LIN28A;SSR3;IGF2BP1;IGF2;MEST
MP:0001701_incomplete_embryo_turning	0.0917118	0.823372	1.91994	4.58693	KDM2A;NR6A1;VANGL2;KIF3A;HAS2;MDFI
MP:0004599_abnormal_vertebral_arch_morphology	0.0925609	0.829579	2.07052	4.92761	TBX15;COL2A1;VANGL2;RPS7;ARID5B
MP:0002884_abnormal_pharyngeal_arch_morphology	0.0925609	0.828168	2.07052	4.92761	ITGB1;NR6A1;CSNK2A1;CKAP5;CENPA
MP:0000947_convulsive_seizures	0.0925609	0.826762	2.07052	4.92761	TAL2;ADAM22;PMP22;ATP1A3;BSN
MP:0002836_abnormal_chorion_morphology	0.0927709	0.827234	2.75469	6.54962	NR6A1;WNT7B;FGFR1
MP:0005107_abnormal_stapes_morphology	0.0927709	0.825834	2.75469	6.54962	EYA1;FGFR3;FGFR1
MP:0004608_abnormal_cervical_axis_morphology	0.0927709	0.824439	2.75469	6.54962	TBX15;PKDCC;FGFR1
MP:0002724_enhanced_wound_healing	0.0927709	0.823049	2.75469	6.54962	SPARC;PRKAR1A;DACT2
MP:0004768_abnormal_axonal_transport	0.0927709	0.821663	2.75469	6.54962	KIF1B;NEFM;KLC1
MP:0008965_increased_basal_metabolism	0.0927709	0.820282	2.75469	6.54962	FTO;GNAS;DLL1
MP:0008128_abnormal_brain_internal_capsule_morphology	0.0927709	0.818906	2.75469	6.54962	TUBB2B;CANX;EPHB1
MP:0008432_abnormal_long_term_spatial_reference_memory	0.0927709	0.817534	2.75469	6.54962	GRN;CACNA1B;VRK3
MP:0011925_abnormal_heart_echocardiography_feature	0.0927709	0.816167	2.75469	6.54962	MYBPC3;CSRP3;PKN1
MP:0008039_increased_NK_T_cell_number	0.0927709	0.814805	2.75469	6.54962	USP15;LAMC3;SMS
MP:0000919_cranioschisis	0.0927954	0.813661	3.83988	9.12877	CYCS;KDM6A
MP:0010117_abnormal_lateral_plate_mesoderm_morphology	0.0927954	0.812307	3.83988	9.12877	TRIM28;FGFR1
MP:0001752_abnormal_hypothalamus_secretion	0.0927954	0.810957	3.83988	9.12877	GRN;CACNA1B
MP:0010259_anterior_polar_cataracts	0.0927954	0.809613	3.83988	9.12877	COL4A2;COL4A1
MP:0005274_abnormal_viscerocranium_morphology	0.0927954	0.808272	3.83988	9.12877	MNT;FGFR1
MP:0004260_enlarged_placenta	0.0927954	0.806936	3.83988	9.12877	CDKN1C;GRB10
MP:0008273_abnormal_intramembranous_bone_ossification	0.0927954	0.805605	3.83988	9.12877	CDKN1C;FGFR3
MP:0003236_abnormal_lens_capsule_morphology	0.0927954	0.804277	3.83988	9.12877	SPARC;COL4A1
MP:0004380_short_frontal_bone	0.0927954	0.802955	3.83988	9.12877	RPS6KA3;FGFR3
MP:0004601_abnormal_vertebral_spinous_process_morphology	0.0927954	0.801636	3.83988	9.12877	HGS;MDFI
MP:0002802_abnormal_discrimination_learning	0.0927954	0.800322	3.83988	9.12877	DLG4;CACNA1B
MP:0008234_absent_spleen_marginal_zone	0.0927954	0.799012	3.83988	9.12877	B3GNT5;SFN
MP:0011278_increased_ear_pigmentation	0.0927954	0.797706	3.83988	9.12877	RPS19;RPS20
MP:0009749_enhanced_behavioral_response_to_addictive_substance	0.0927954	0.796405	3.83988	9.12877	ATP1A3;ATP1A1
MP:0005216_abnormal_pancreatic_alpha_cell_morphology	0.0927954	0.795108	3.83988	9.12877	TLE3;HADH
MP:0011198_absent_proamniotic_cavity	0.0927954	0.793815	3.83988	9.12877	PRMT1;HSP90B1
MP:0002899_fatigue	0.0927954	0.792527	3.83988	9.12877	ACADVL;GNAI2
MP:0010698_abnormal_impulsive_behavior_control	0.0927954	0.791242	3.83988	9.12877	KDM5C;COMT
MP:0004102_abnormal_dorsal_striatum_morphology	0.0927954	0.789962	3.83988	9.12877	VANGL2;TRIM67
MP:0012055_abnormal_phrenic_nerve_innervation_pattern_to_diaphragm	0.0927954	0.788686	3.83988	9.12877	CLIP3;LMNB1
MP:0010098_abnormal_retinal_blood_vessel_pattern	0.0927954	0.787413	3.83988	9.12877	PDGFRB;COL4A1
MP:0009455_enhanced_cued_conditioning_behavior	0.0927954	0.786145	3.83988	9.12877	CYFIP1;COMT
MP:0011496_abnormal_head_size	0.0927954	0.784882	3.83988	9.12877	FGFR3;ATR
MP:0013242_abnormal_amino_acid_metabolism	0.0927954	0.783622	3.83988	9.12877	GCDH;NPRL2
MP:0004753_abnormal_miniature_excitatory_postsynaptic_currents	0.0929733	0.783866	1.72403	4.09533	STX1B;CAPRIN1;CACNA1B;NRXN3;EIF4EBP2;MAPT;MAPK8IP2;CHRDL1
MP:0005012_decreased_eosinophil_cell_number	0.0933225	0.785552	1.80287	4.27585	DLG4;LRRK1;CSF2RB;CDC7;PKN1;ARHGEF5;GNAI2
MP:0000062_increased_bone_mineral_density	0.0959797	0.806628	1.5267	3.578	COL1A1;USP15;PANK3;COL1A2;FUCA1;LRRK1;PBX3;ATP11A;BZW2;CKAP5;DLL1;TBC1D16
MP:0003886_abnormal_embryonic_epiblast_morphology	0.0961529	0.806795	2.28317	5.34676	BMPR2;SALL4;TAF10;FGFR1
MP:0001951_abnormal_breathing_pattern	0.0961529	0.80551	2.28317	5.34676	ROBO3;FZD3;KIF5A;FGFR3
MP:0002557_abnormal_social/conspecific_interaction	0.0961529	0.804229	2.28317	5.34676	SPATA13;SLC6A1;VRK3;SEPT5
MP:0004809_increased_hematopoietic_stem_cell_number	0.0961529	0.802953	2.28317	5.34676	CDKN1A;NPM1;MAN2A1;MCM3
MP:0000288_abnormal_pericardium_morphology	0.0961529	0.80168	2.28317	5.34676	NR6A1;LRP1;CSNK2A1;HSPG2
MP:0002058_neonatal_lethality	0.0961529	0.800412	2.28317	5.34676	KIF26B;AKAP6;TMEM38B;FGFR1
MP:0009403_increased_variability_of_skeletal_muscle_fiber_size	0.0961529	0.799147	2.28317	5.34676	ZFP106;VCP;CSRP3;HSPG2
MP:0000130_abnormal_trabecular_bone_morphology	0.0963376	0.799419	1.59995	3.74372	COL1A1;SPARC;COL2A1;MSX2;MMP2;LRRK1;BGN;SLC39A13;HSPG2;FGFR3
MP:0001915_intracranial_hemorrhage	0.0969293	0.803063	1.89128	4.41383	PDGFRB;COL1A1;COL4A1;TMSB4X;ZFP385A;HSPG2
MP:0004046_abnormal_mitosis	0.0969293	0.8018	1.89128	4.41383	RANBP2;RIF1;TTYH1;E4F1;PDS5A;CENPA
MP:0001706_abnormal_left-right_axis_patterning	0.0986394	0.814666	2.0307	4.70369	ITGB1;DYNC2H1;KIF3A;IFT57;HSP90B1
MP:0000939_decreased_motor_neuron_number	0.0986394	0.813389	2.0307	4.70369	ZFP106;NGFR;NEFM;GDPD5;SOD1
MP:0002804_abnormal_motor_learning	0.0986394	0.812116	2.0307	4.70369	CHRNA4;SRC;PLAT;MAPT;VIM
MP:0001823_thymus_hypoplasia	0.0992169	0.815594	1.51756	3.50623	PDGFRB;PNP;BCL11B;XRCC4;CUX1;KDELR1;BCL11A;FUBP1;ARID5B;CYCS;RPS27L;NCKAP1L
MP:0002135_abnormal_kidney_morphology	0.101268	0.831157	1.3874	3.17712	CDKN1C;NOTCH3;NDUFB9;SMG1;PBRM1;H3F3B;EYA1;ARID5B;NUCKS1;ALKBH8;MAF;NFIA;COL4A1;DKC1;SIX2;DPF2;GNAS;TNS1
MP:0000913_abnormal_brain_development	0.101526	0.831974	1.68955	3.86474	VANGL2;COL2A1;NR6A1;HGS;TCF4;DLL1;HIC1;KDM6A
MP:0000572_abnormal_autopod_morphology	0.102301	0.837025	1.86347	4.2484	DYNC2H1;JAG2;COL1A1;COL2A1;COL4A2;HOXA13
MP:0005587_abnormal_Meckel's_cartilage_morphology	0.102465	0.837064	2.63992	6.01434	ATP11A;SOX9;HAPLN1
MP:0001255_decreased_body_height	0.102465	0.835766	2.63992	6.01434	HGS;LRRK1;DLL1
MP:0000282_abnormal_interatrial_septum_morphology	0.102465	0.834472	2.63992	6.01434	COL4A2;DCHS1;FAT4
MP:0003667_increased_hemangiosarcoma_incidence	0.102465	0.833182	2.63992	6.01434	CDKN1A;PRKAR1A;FOXO3
MP:0005630_increased_lung_weight	0.102465	0.831896	2.63992	6.01434	CSRP3;LDHA;GRB10
MP:0002746_abnormal_semilunar_valve_morphology	0.102465	0.830615	2.63992	6.01434	BMPR2;HSPG2;SOX4
MP:0000951_sporadic_seizures	0.102465	0.829337	2.63992	6.01434	SLC2A1;CNTN2;NID1
MP:0004860_dilated_kidney_collecting_duct	0.102465	0.828063	2.63992	6.01434	GRN;COL4A1;DCHS1
MP:0011708_decreased_fibroblast_cell_migration	0.102465	0.826793	2.63992	6.01434	ITGB1;EHD1;ARID5B
MP:0010507_shortened_RR_interval	0.102465	0.825527	2.63992	6.01434	LIN28B;H1FX;BZW2
MP:0005294_abnormal_heart_ventricle_morphology	0.102798	0.826943	1.75994	4.00385	YWHAE;ADAM19;CSRP3;GREB1L;IGF2;THBS1;MYH6
MP:0001154_seminiferous_tubule_degeneration	0.102798	0.82568	1.75994	4.00385	EHD1;MGAT5B;RARA;ARID5B;RANBP9;TAF4B;BMYC
MP:0004355_short_radius	0.103655	0.831291	2.22309	5.03905	TBX15;PKDCC;COL2A1;PAPPA2
MP:0004989_decreased_osteoblast_cell_number	0.103655	0.830026	2.22309	5.03905	SPARC;MMP2;BGN;IGF2
MP:0008182_decreased_marginal_zone_B_cell_number	0.104914	0.83883	1.99239	4.49208	DOCK10;NFKBIA;PNP;SFN;ARID3A
MP:0001722_pale_yolk_sac	0.105962	0.845925	1.67282	3.75494	GNA13;NOTCH1;NR6A1;ZMIZ1;MYO18A;ARID3A;LEMD3;KDM6A
MP:0001935_decreased_litter_size	0.10705	0.853322	1.3399	2.99394	YWHAE;CELF1;PDE4D;SLC2A3;EIF2S2;CXCL14;THBS1;SOD1;COL1A1;RNF168;ATAT1;CUL4A;TPST1;LIN28A;TRIM28;GSTA4;B3GNT5;GPD2;CHST15;FREM2;TNS1
MP:0005325_abnormal_renal_glomerulus_morphology	0.107372	0.85459	1.6108	3.59442	PDGFRB;CDKN1C;COL4A1;MAN2A1;IGF2BP1;ARID5B;NCKAP1L;COMT;TNS1
MP:0002608_increased_hematocrit	0.107724	0.856099	1.73924	3.87534	DOCK10;MAPK10;PANK3;GYG;EPAS1;PKP4;SNX5
MP:0006144_increased_systemic_arterial_systolic_blood_pressure	0.107826	0.855614	1.83646	4.09024	CDKN1C;COL3A1;CLMP;ELN;HNRNPA1;DLL1
MP:0004265_abnormal_placental_transport	0.107977	0.855521	3.51989	7.8347	IGF2;SLC2A3
MP:0005249_abnormal_palatine_bone_morphology	0.107977	0.854235	3.51989	7.8347	PKDCC;FGFR1
MP:0009266_abnormal_mesendoderm_development	0.107977	0.852952	3.51989	7.8347	COL2A1;SALL4
MP:0003104_acrania	0.107977	0.851673	3.51989	7.8347	FREM2;HIC1
MP:0003235_abnormal_alisphenoid_bone_morphology	0.107977	0.850398	3.51989	7.8347	RARA;FGFR1
MP:0004452_abnormal_pterygoid_process_morphology	0.107977	0.849127	3.51989	7.8347	EYA1;SOX11
MP:0000431_absent_palatine_bone_horizontal_plate	0.107977	0.84786	3.51989	7.8347	JAG2;CYP51
MP:0006198_enophthalmos	0.107977	0.846596	3.51989	7.8347	COL2A1;SLC39A13
MP:0010363_increased_fibrosarcoma_incidence	0.107977	0.845337	3.51989	7.8347	DKC1;PRKAR1A
MP:0004220_abnormal_peripheral_nervous_system_regeneration	0.107977	0.84408	3.51989	7.8347	NGFR;PTPRF
MP:0003548_pulmonary_hypertension	0.107977	0.842828	3.51989	7.8347	BMPR2;S100A1
MP:0011452_decreased_susceptibility_to_dopaminergic_neuron_neurotoxicity	0.107977	0.841579	3.51989	7.8347	MAPK10;SNCG
MP:0003893_increased_hepatocyte_proliferation	0.107977	0.840335	3.51989	7.8347	COL1A1;IGF2
MP:0000301_decreased_atrioventricular_cushion_size	0.107977	0.839093	3.51989	7.8347	ADAM19;VCAN
MP:0011636_disorganized_mitochondrial_cristae	0.107977	0.837856	3.51989	7.8347	HSPD1;SOD1
MP:0002999_abnormal_bone_healing	0.107977	0.836622	3.51989	7.8347	COL1A1;COL9A1
MP:0009865_abnormal_aorta_smooth_muscle_morphology	0.107977	0.835391	3.51989	7.8347	COL3A1;LOX
MP:0004190_abnormal_direction_of_embryo_turning	0.107977	0.834165	3.51989	7.8347	IFT57;DLL1
MP:0002635_reduced_sensorimotor_gating	0.107977	0.832942	3.51989	7.8347	FZD3;SLC6A1
MP:0002260_abnormal_thyroid_cartilage_morphology	0.107977	0.831722	3.51989	7.8347	EYA1;RARA
MP:0009977_abnormal_cerebellar_granule_cell_migration	0.107977	0.830506	3.51989	7.8347	APC2;ASTN1
MP:0002465_abnormal_eosinophil_physiology	0.107977	0.829294	3.51989	7.8347	CSF2RB;GNAI2
MP:0002136_abnormal_kidney_physiology	0.111379	0.854179	1.95549	4.29194	PDGFRB;GRN;COL4A1;ARID5B;SLC4A1
MP:0002427_disproportionate_dwarf	0.111379	0.852935	1.95549	4.29194	COL2A1;IGF2BP1;HSPG2;FGFR3;HAPLN1
MP:0011703_increased_fibroblast_proliferation	0.111415	0.851965	2.16608	4.75347	CDKN1A;PCBP4;ACP1;FGFR3
MP:0000787_abnormal_telencephalon_morphology	0.111415	0.850728	2.16608	4.75347	FZD3;TUBB2B;LHX2;HSPG2
MP:0001239_abnormal_epidermis_stratum_granulosum_morphology	0.111415	0.849495	2.16608	4.75347	NFKBIA;BCL11B;DKC1;SFN
MP:0008525_decreased_cranium_height	0.111415	0.848266	2.16608	4.75347	TBX15;PFAS;HSPG2;FGFR3
MP:0001916_intracerebral_hemorrhage	0.112541	0.855603	2.53432	5.53607	COL4A1;CYCS;PLAT
MP:0006280_abnormal_digit_development	0.112541	0.854368	2.53432	5.53607	ITGB1;JAG2;HOXA13
MP:0006398_increased_long_bone_epiphyseal_plate_size	0.112541	0.853137	2.53432	5.53607	COL2A1;SRC;FGFR3
MP:0000061_fragile_skeleton	0.112541	0.85191	2.53432	5.53607	COL1A1;COL1A2;CREB3L1
MP:0000940_abnormal_motor_neuron_innervation_pattern	0.112541	0.850686	2.53432	5.53607	ALCAM;MAPT;SOD1
MP:0009712_impaired_conditioned_place_preference_behavior	0.112541	0.849465	2.53432	5.53607	CHRNA4;CACNA1B;PLAT
MP:0008963_increased_carbon_dioxide_production	0.112541	0.848248	2.53432	5.53607	FTO;GNAS;MARK4
MP:0008263_abnormal_hippocampus_CA1_region_morphology	0.112541	0.847035	2.53432	5.53607	DPYSL4;EIF4EBP2;MAPT
MP:0004748_increased_susceptibility_to_age-related_hearing_loss	0.112541	0.845824	2.53432	5.53607	COL1A1;NGFR;SOD1
MP:0005584_abnormal_enzyme/coenzyme_activity	0.112813	0.846662	1.48206	3.23388	LDHA;ACADVL;DGKD;PNP;TPI1;LOX;FUCA1;GNAS;ATP1A3;DLL1;MYH6;DHRS3
MP:0003400_kinked_neural_tube	0.118033	0.884572	1.91994	4.10251	ITGB1;CYFIP1;NOTCH1;KDM6A;FGFR1
MP:0001648_abnormal_apoptosis	0.118033	0.883314	1.91994	4.10251	CYP26B1;EHMT2;CYCS;E4F1;CENPA
MP:0002081_perinatal_lethality	0.118033	0.882059	1.91994	4.10251	PDGFRB;RPS7;ISLR2;DLL1;UNC79
MP:0002795_dilated_cardiomyopathy	0.118033	0.880808	1.91994	4.10251	MYBPC3;CSRP3;HNRNPA1;PDLIM5;MYH6
MP:0004016_decreased_bone_mass	0.119424	0.889929	2.11193	4.48802	COL1A1;RPS6KA3;VCP;BTD
MP:0001780_decreased_brown_adipose_tissue_amount	0.119424	0.88867	2.11193	4.48802	CDKN1C;GNAS;ARID5B;PDS5A
MP:0005659_decreased_susceptibility_to_diet-induced_obesity	0.120266	0.893673	1.57086	3.32715	FTO;COL1A1;RANBP2;CACNA1B;ARID5B;AEBP1;HADH;MARK4;CACNA1G
MP:0012113_decreased_inner_cell_mass_proliferation	0.122975	0.912513	2.43685	5.10708	COPS5;SALL4;TEX10
MP:0009541_increased_thymocyte_apoptosis	0.122975	0.911228	2.43685	5.10708	PNP;BCL11B;RPS27L
MP:0002925_abnormal_cardiovascular_development	0.122975	0.909946	2.43685	5.10708	SMG1;EYA1;KDM6A
MP:0004181_abnormal_carotid_artery_morphology	0.123755	0.914435	3.24913	6.78888	TDG;ATP11A
MP:0001292_abnormal_lens_vesicle_development	0.123755	0.913152	3.24913	6.78888	MAF;MSX2
MP:0004361_bowed_ulna	0.123755	0.911873	3.24913	6.78888	SOX9;FGFR3
MP:0004733_abnormal_thoracic_cavity_morphology	0.123755	0.910598	3.24913	6.78888	CREB3L2;NCKAP1L
MP:0006099_thin_cerebellar_granule_layer	0.123755	0.909326	3.24913	6.78888	HGS;ASTN1
MP:0010902_abnormal_pulmonary_alveolar_sac_morphology	0.123755	0.908058	3.24913	6.78888	FUBP1;SNX5
MP:0003990_decreased_neurotransmitter_release	0.123755	0.906793	3.24913	6.78888	CHRNA4;DLG4
MP:0002837_dystrophic_cardiac_calcinosis	0.123755	0.905532	3.24913	6.78888	MYBPC3;MYH6
MP:0004920_increased_placenta_weight	0.123755	0.904274	3.24913	6.78888	CDKN1C;IGF2
MP:0002273_abnormal_pulmonary_alveolus_epithelial_cell_morphology	0.123755	0.90302	3.24913	6.78888	EPAS1;TMEM38B
MP:0013438_dysmyelination	0.123755	0.901769	3.24913	6.78888	PMP22;CYTH1
MP:0001987_alcohol_preference	0.123755	0.900522	3.24913	6.78888	SLC6A1;UNC79
MP:0011731_decreased_myelin_sheath_thickness	0.123755	0.899278	3.24913	6.78888	PMP22;CYTH1
MP:0001523_impaired_righting_response	0.124743	0.905206	1.55798	3.24294	GCDH;ZIC1;LTN1;GNAS;PMP22;PKP4;BSN;HAPLN1;CLCN1
MP:0004613_fusion_of_vertebral_arches	0.124869	0.904869	1.88565	3.92309	WDR37;VANGL2;COL4A2;RARA;PRRC2B
MP:0003019_increased_circulating_chloride_level	0.124869	0.903624	1.88565	3.92309	MYBPC3;EHD1;SLC4A1;KIF1B;NAV2
MP:0002063_abnormal_learning/memory/conditioning	0.124869	0.902383	1.88565	3.92309	RPS6KA3;SRC;DLG4;CACNA1B;TARDBP
MP:0002797_increased_thigmotaxis	0.124869	0.901145	1.88565	3.92309	ATAT1;GRN;DNAJC30;SRC;ATP1A3
MP:0008082_increased_single-positive_T_cell_number	0.127674	0.920126	2.06042	4.24092	DOCK10;NFKBIA;ARID5B;GNAI2
MP:0006325_impaired_hearing	0.12798	0.921071	1.50852	3.10134	NISCH;COL1A1;NOTCH3;COL2A1;SALL4;COL9A1;PMP22;BSN;FGFR3;FAM107B
MP:0002968_increased_circulating_alkaline_phosphatase_level	0.13081	0.940154	1.36254	2.77141	WDR37;LRBA;FHL1;BZW2;TTC28;COL1A2;DAAM2;CREB3L1;PMP22;GSE1;NMT2;DENR;TRPM7;PKP4;CD248;EIF4G2
MP:0002175_decreased_brain_weight	0.131403	0.943128	1.73583	3.52285	GRN;DNAJC30;SLC2A1;TCF4;TRIM67;ATR
MP:0003231_abnormal_placenta_vasculature	0.131883	0.945282	1.85257	3.75301	PDGFRB;NOTCH1;SSR3;TLK2;COMT
MP:0003651_abnormal_axon_extension	0.131883	0.943996	1.85257	3.75301	NGFR;GAP43;SEMA7A;NFIA;MAPT
MP:0009936_abnormal_dendritic_spine_morphology	0.131883	0.942714	1.85257	3.75301	RPS6KA3;KDM5C;GRN;DLG4;SRGAP3
MP:0004057_thin_myocardium_compact_layer	0.133745	0.954722	2.34659	4.72093	YWHAE;ARID3A;ATP11A
MP:0000049_abnormal_middle_ear_morphology	0.133745	0.953429	2.34659	4.72093	SALL4;HSPG2;FGFR1
MP:0004017_duplex_kidney	0.133745	0.952139	2.34659	4.72093	DYNC2H1;GEN1;NFIA
MP:0000149_abnormal_scapula_morphology	0.133745	0.950852	2.34659	4.72093	TBX15;COL2A1;SOX9
MP:0004399_abnormal_cochlear_outer_hair_cell_morphology	0.133745	0.949569	2.34659	4.72093	JAG2;VANGL2;FGFR3
MP:0004029_spontaneous_chromosome_breakage	0.133745	0.948289	2.34659	4.72093	COPS5;XRCC4;ATR
MP:0002447_abnormal_erythrocyte_morphology	0.134184	0.950122	1.64261	3.29927	PDGFRB;PRDX2;LDHA;DKC1;MAN2A1;MCM3;SLC4A1
MP:0004811_abnormal_neuron_physiology	0.134756	0.952892	1.57901	3.1648	STX1B;GRN;CAPRIN1;KCNQ2;LTN1;ATP1A3;PPP1R9B;SOD1
MP:0004616_lumbar_vertebral_transformation	0.136154	0.961487	2.01136	4.01059	RPS7;ASXL2;RARA;FGFR1
MP:0010124_decreased_bone_mineral_content	0.136316	0.961335	1.28705	2.56481	NGFR;PANK3;SPARC;NAB2;ANO8;BGN;CHD3;PFAS;MPP6;EFR3B;AJAP1;TTC28;NISCH;COL1A1;PTP4A1;RIC8B;COL1A2;TNKS2;NNAT;SMS;ADNP2;PKP4
MP:0000432_abnormal_head_morphology	0.139071	0.979451	1.82063	3.59169	ITGB1;KLHDC2;COL2A1;SFN;FREM2
MP:0000564_syndactyly	0.139908	0.984029	1.56439	3.07681	DYNC2H1;JAG2;COL1A1;SFN;HOXA13;FREM2;CYP51;FGFR1
MP:0006020_decreased_tympanic_ring_size	0.140041	0.983651	3.01705	5.93098	EYA1;FGFR1
MP:0001721_absent_visceral_yolk_sac_blood_islands	0.140041	0.982339	3.01705	5.93098	PLCG1;FGFR1
MP:0002811_macrocytic_anemia	0.140041	0.981031	3.01705	5.93098	TPI1;SLC4A1
MP:0006033_abnormal_external_auditory_canal_morphology	0.140041	0.979727	3.01705	5.93098	EYA1;SFN
MP:0003934_abnormal_pancreas_development	0.140041	0.978426	3.01705	5.93098	TLE3;DLL1
MP:0000492_abnormal_rectum_morphology	0.140041	0.977128	3.01705	5.93098	SALL4;HOXA13
MP:0009687_empty_decidua_capsularis	0.140041	0.975834	3.01705	5.93098	PRMT1;TRIM59
MP:0004142_abnormal_muscle_tone	0.140041	0.974543	3.01705	5.93098	CLMP;TARDBP
MP:0005445_abnormal_neurotransmitter_secretion	0.140041	0.973256	3.01705	5.93098	STXBP1;SLC6A1
MP:0010593_thick_aortic_valve_cusps	0.140041	0.971972	3.01705	5.93098	ADAM19;NOTCH1
MP:0003099_retinal_detachment	0.140041	0.970691	3.01705	5.93098	PDGFRB;SPARC
MP:0002762_ectopic_cerebellar_granule_cells	0.140041	0.969414	3.01705	5.93098	APC2;ASTN1
MP:0002812_spherocytosis	0.140041	0.96814	3.01705	5.93098	PRDX2;SLC4A1
MP:0011276_increased_tail_pigmentation	0.140041	0.966869	3.01705	5.93098	RPS19;RPS20
MP:0004256_abnormal_maternal_decidual_layer_morphology	0.140041	0.965602	3.01705	5.93098	PTP4A2;COMT
MP:0005161_hematuria	0.140041	0.964338	3.01705	5.93098	COL4A1;MAN2A1
MP:0010959_abnormal_oxidative_phosphorylation	0.140041	0.963078	3.01705	5.93098	RPL13A;ABCG2
MP:0003546_decreased_alcohol_consumption	0.140041	0.96182	3.01705	5.93098	CACNA1B;GNAS
MP:0008964_decreased_carbon_dioxide_production	0.140041	0.960566	3.01705	5.93098	FTO;GYG
MP:0020500_persistent_trigeminal_artery	0.140041	0.959316	3.01705	5.93098	ATP11A;PRRC2B
MP:0000208_decreased_hematocrit	0.143062	0.978735	1.41582	2.75303	PRDX2;LDHA;PANK3;TPI1;LIG1;COL4A2;COL4A1;LHX2;DCC;MCM3;SLC4A1;NCKAP1L
MP:0000755_hindlimb_paralysis	0.144041	0.984153	1.68955	3.27377	COL1A1;BTD;PMP22;CYCS;KIF1A;CLCN1
MP:0002493_increased_IgG_level	0.144041	0.982876	1.68955	3.27377	CHRNB2;NFKBIA;CHRNA4;MAN2A1;B3GNT5;GNAI2
MP:0004207_increased_squamous_cell_carcinoma_incidence	0.144826	0.986955	2.26278	4.3722	CDKN1A;SFN;HIC1
MP:0000286_abnormal_mitral_valve_morphology	0.144826	0.985679	2.26278	4.3722	ADAM19;DCHS1;TNS1
MP:0000521_abnormal_kidney_cortex_morphology	0.144826	0.984405	2.26278	4.3722	SIX2;KIF26B;TNS1
MP:0003929_decreased_heart_rate_variability	0.144826	0.983135	2.26278	4.3722	LRP1;PRKAR1A;ADRA1A
MP:0008395_abnormal_osteoblast_differentiation	0.144826	0.981868	2.26278	4.3722	COL1A1;CREB3L1;IGF2
MP:0004808_abnormal_hematopoietic_stem_cell_morphology	0.144826	0.980604	2.26278	4.3722	ARID3A;FOXO3;ATR
MP:0000379_decreased_hair_follicle_number	0.144856	0.979545	1.96459	3.79562	LHX2;SFN;PDS5A;ATR
MP:0000031_abnormal_cochlea_morphology	0.146426	0.98889	1.78977	3.43858	VANGL2;EYA1;DCHS1;FAT4;FGFR3
MP:0001516_abnormal_motor_coordination/balance	0.1505	1	1.53595	2.90877	COL1A1;HGS;CANX;LTN1;PMP22;KIF1B;KIF1A;MAPT
MP:0001303_abnormal_lens_morphology	0.153732	1	1.35629	2.53971	SPARC;MSX2;IGF2;ARID3A;NID1;OPLAH;LSS;COL2A1;MAF;COL4A2;FAM162A;COL4A1;PKN2;RAD1
MP:0009395_increased_nucleated_erythrocyte_cell_number	0.153768	1	1.91994	3.59472	PDGFRB;CAPNS1;LIG1;SLC4A1
MP:0006279_abnormal_limb_development	0.153768	1	1.91994	3.59472	KIF3A;TDG;SFN;HOXA13
MP:0004251_failure_of_heart_looping	0.153768	1	1.91994	3.59472	SMG1;TMED2;KDM6A;FGFR1
MP:0000321_increased_bone_marrow_cell_number	0.153768	1	1.91994	3.59472	NFKBIA;NPM1;LIG1;DCC
MP:0008752_abnormal_tumor_necrosis_factor_level	0.153768	1	1.91994	3.59472	NFKBIA;NGFR;CUX1;PDE4D
MP:0009657_failure_of_chorioallantoic_fusion	0.153943	1	1.75994	3.29316	ITGB1;RPS6KA6;NR6A1;HGS;HNRNPU
MP:0001191_abnormal_skin_condition	0.153943	1	1.75994	3.29316	NFKBIA;COL5A1;SCD2;TWF1;SREBF2
MP:0002639_micrognathia	0.155937	1	1.52211	2.82854	DYNC2H1;PDGFRB;ITGB1;CYP26B1;SOX9;DHRS3;CYP51;ATR
MP:0006000_abnormal_corneal_epithelium_morphology	0.156196	1	2.18476	4.05632	COL8A2;THBS1;SOD1
MP:0001218_thin_epidermis	0.156196	1	2.18476	4.05632	BCL11B;SFN;ATR
MP:0006395_abnormal_epiphyseal_plate_morphology	0.156196	1	2.18476	4.05632	COL2A1;SLC39A13;FGFR3
MP:0004000_impaired_passive_avoidance_behavior	0.156196	1	2.18476	4.05632	CHRNB2;ATP1A3;VRK3
MP:0008207_decreased_B-2_B_cell_number	0.156196	1	2.18476	4.05632	NFKBIA;PNP;ARID3A
MP:0000298_absent_atrioventricular_cushions	0.15675	1	2.81591	5.21818	VCAN;HAS2
MP:0003634_abnormal_glial_cell_morphology	0.15675	1	2.81591	5.21818	NFIA;ADAM22
MP:0004610_small_vertebrae	0.15675	1	2.81591	5.21818	RPS6KA3;FGFR3
MP:0000233_abnormal_blood_flow_velocity	0.15675	1	2.81591	5.21818	ACTA2;LOX
MP:0000813_abnormal_hippocampus_layer_morphology	0.15675	1	2.81591	5.21818	APC2;PPP1R9B
MP:0008227_absent_anterior_commissure	0.15675	1	2.81591	5.21818	FZD3;TUBB2B
MP:0005226_abnormal_vertebral_arch_development	0.15675	1	2.81591	5.21818	LASP1;VANGL2
MP:0008439_abnormal_cortical_plate_morphology	0.15675	1	2.81591	5.21818	TUBB2B;LHX2
MP:0004556_enlarged_allantois	0.15675	1	2.81591	5.21818	NR6A1;FGFR1
MP:0006303_abnormal_retinal_nerve_fiber_layer_morphology	0.15675	1	2.81591	5.21818	GRN;SOD1
MP:0003719_abnormal_pericyte_morphology	0.15675	1	2.81591	5.21818	PDGFRB;NOTCH3
MP:0008067_retinal_ganglion_cell_degeneration	0.15675	1	2.81591	5.21818	PDGFRB;GRN
MP:0002904_increased_circulating_parathyroid_hormone_level	0.15675	1	2.81591	5.21818	COL1A1;GNAS
MP:0010488_abnormal_left_subclavian_artery_morphology	0.15675	1	2.81591	5.21818	PDGFRB;VANGL2
MP:0001236_abnormal_epidermis_stratum_spinosum_morphology	0.15675	1	2.81591	5.21818	DKC1;SFN
MP:0004739_conductive_hearing_loss	0.15675	1	2.81591	5.21818	EYA1;SALL4
MP:0008614_increased_circulating_interleukin-17_level	0.15675	1	2.81591	5.21818	NFKBIA;NCKAP1L
MP:0011178_increased_erythroblast_number	0.15675	1	2.81591	5.21818	DCC;MCM3
MP:0009923_decreased_transitional_stage_T1_B_cell_number	0.15675	1	2.81591	5.21818	KDELR1;ARID3A
MP:0013875_trigeminal_neuroma	0.15675	1	2.81591	5.21818	COL4A2;ATP11A
MP:0000921_demyelination	0.15721	1	1.64566	3.04476	MGAT5B;STMN1;CANX;ADAM22;PMP22;HSPG2
MP:0001783_decreased_white_adipose_tissue_amount	0.15721	1	1.64566	3.04476	RPS6KA3;GPD2;GNAS;ARID5B;AEBP1;CXCL14
MP:0003313_abnormal_locomotor_activation	0.157435	1	1.57272	2.90755	PCSK1N;FGF14;CHRNA4;SPATA13;ATP1A1;MYH6;SOD1
MP:0003961_decreased_lean_body_mass	0.158906	1	1.24537	2.29078	FTO;NGFR;SPARC;GSTO1;IDH1;ATP5A1;ODC1;LRRK1;ZBTB45;EIF2S2;PFAS;EFR3B;DLL1;PTMS;PPP1R9B;TTC28;NISCH;RIC8B;TNKS2;DLG4;SMS;GNAS;GART;EIF4G2
MP:0001921_reduced_fertility	0.160031	1	1.40795	2.57992	TBX15;TUBB2B;LIN28A;RIF1;CUX1;COL4A1;GPD2;B3GNT5;MAPK8IP2;THBS1;CLCN1
MP:0000351_increased_cell_proliferation	0.161617	1	1.73109	3.15496	COL1A1;CDKN1A;JUND;MAPT;PTPRF
MP:0003331_increased_hepatocellular_carcinoma_incidence	0.161617	1	1.73109	3.15496	RANBP2;CDKN1A;PRKAR1A;HIC1;SOD1
MP:0004045_abnormal_cell_cycle_checkpoint_function	0.16288	1	1.87727	3.40677	CUL4A;RNF168;CDKN1A;SETD7
MP:0004615_cervical_vertebral_transformation	0.16288	1	1.87727	3.40677	RPS7;RARA;PDS5A;FGFR1
MP:0005592_abnormal_vascular_smooth_muscle_morphology	0.16288	1	1.87727	3.40677	ADAM19;NOTCH3;ROCK1;ELN
MP:0005598_decreased_ventricle_muscle_contractility	0.163985	1	1.62456	2.93718	MYBPC3;COL1A1;CSRP3;PLAT;SLC4A1;MYH6
MP:0005293_impaired_glucose_tolerance	0.167066	1	1.28428	2.29805	RANBP2;ARNT2;FZD3;ACADVL;IGFBP4;NUCKS1;FOXO3;CXCL14;EFR3B;HIPK3;NISCH;RPS6KA3;PLSCR3;GSTA4;TBC1D4;GNAS;SOX4;ABCG2
MP:0004672_short_ribs	0.16783	1	2.11193	3.76938	COL2A1;HOXC4;FGFR3
MP:0004268_abnormal_optic_stalk_morphology	0.16783	1	2.11193	3.76938	CSNK2A1;COL4A2;ATP11A
MP:0001751_increased_circulating_luteinizing_hormone_level	0.16783	1	2.11193	3.76938	BMYC;AFP;FOXO3
MP:0004321_short_sternum	0.16783	1	2.11193	3.76938	DCHS1;SOX9;FAT4
MP:0003924_diaphragmatic_hernia	0.16783	1	2.11193	3.76938	LRP1;LOX;FREM2
MP:0002396_abnormal_hematopoietic_system_morphology/development	0.16783	1	2.11193	3.76938	MAN2A1;DKC1;ABCG2
MP:0003662_abnormal_long_bone_epiphyseal_plate_proliferative_zone	0.169441	1	1.70317	3.02355	COL2A1;CREB3L2;SLC39A13;HSPG2;FGFR3
MP:0001297_microphthalmia	0.169775	1	1.29147	2.29014	MSX2;RPS7;NPRL2;SYNRG;SOX11;HSPG2;PFAS;THBS1;DHRS3;EHD1;ARHGAP33;PTP4A1;MAF;COL4A2;COL4A1;SFN;FREM2
MP:0002626_increased_heart_rate	0.170883	1	1.604	2.83391	ROCK1;CACNA1B;SLC4A1;HNRNPA1;SOX4;GNAI2
MP:0002875_decreased_erythrocyte_cell_number	0.171183	1	1.34584	2.37544	PANK3;TPI1;RPL32;APEX2;SLC4A1;COMT;FOXO3;SOD1;LDHA;RPS19;COL4A2;COL4A1;GSE1
MP:0002759_abnormal_caudal_vertebrae_morphology	0.172181	1	1.83646	3.23072	JAG2;PKDCC;COL1A2;SOX11
MP:0006093_arteriovenous_malformation	0.173805	1	2.63992	4.61938	COL4A2;PRRC2B
MP:0000963_fused_dorsal_root_ganglion	0.173805	1	2.63992	4.61938	UNCX;DLL1
MP:0006029_abnormal_sclerotome_morphology	0.173805	1	2.63992	4.61938	UNCX;MDFI
MP:0009758_impaired_behavioral_response_to_cocaine	0.173805	1	2.63992	4.61938	PSMC5;DLG4
MP:0010019_liver_vascular_congestion	0.173805	1	2.63992	4.61938	MORF4L1;EPAS1
MP:0003209_abnormal_pulmonary_elastic_fiber_morphology	0.173805	1	2.63992	4.61938	LOX;SLC2A10
MP:0000571_interdigital_webbing	0.173805	1	2.63992	4.61938	RARA;HOXA13
MP:0002957_increased_intestinal_adenocarcinoma_incidence	0.173805	1	2.63992	4.61938	DCC;GNAI2
MP:0009641_kidney_degeneration	0.173805	1	2.63992	4.61938	KIF26B;TNS1
MP:0010572_persistent_right_dorsal_aorta	0.173805	1	2.63992	4.61938	PRRC2B;SOX4
MP:0009750_impaired_behavioral_response_to_addictive_substance	0.173805	1	2.63992	4.61938	CHRNA4;PDLIM5
MP:0002835_abnormal_cranial_suture_morphology	0.173805	1	2.63992	4.61938	FGFR3;ATR
MP:0013502_decreased_fibroblast_apoptosis	0.173805	1	2.63992	4.61938	PDGFRB;DCC
MP:0004008_abnormal_GABA-mediated_receptor_currents	0.173805	1	2.63992	4.61938	STX1B;SLC6A1
MP:0030017_decreased_adipocyte_glucose_uptake	0.173805	1	2.63992	4.61938	TBC1D4;TNKS2
MP:0010975_abnormal_lung_lobe_morphology	0.173805	1	2.63992	4.61938	DYNC2H1;VANGL2
MP:0008489_slow_postnatal_weight_gain	0.173856	1	1.38281	2.41927	PTP4A2;ISLR;CLMP;CELF1;SHOX2;LTN1;GNAS;ARID5B;PLAGL2;SLC4A1;TARDBP
MP:0004984_increased_osteoclast_cell_number	0.17741	1	1.67614	2.89853	FARP2;VCP;LRRK1;HSPG2;FGFR3
MP:0001713_decreased_trophoblast_giant_cell_number	0.179707	1	2.04381	3.50804	EHMT2;TLK2;MDFI
MP:0008146_asymmetric_sternocostal_joints	0.179707	1	2.04381	3.50804	RPS7;ARID5B;SOX11
MP:0003078_aphakia	0.179707	1	2.04381	3.50804	COL4A2;LHX2;ATP11A
MP:0004993_decreased_bone_resorption	0.179707	1	2.04381	3.50804	FARP2;SRC;LRRK1
MP:0001447_abnormal_nest_building_behavior	0.179707	1	2.04381	3.50804	TUBA1A;VRK3;PTPRF
MP:0003657_abnormal_erythrocyte_osmotic_lysis	0.179707	1	2.04381	3.50804	MAN2A1;SLC4A1;NCKAP1L
MP:0008049_increased_memory_T_cell_number	0.179707	1	2.04381	3.50804	NFKBIA;CDKN1A;MAN2A1
MP:0001272_increased_metastatic_potential	0.179707	1	2.04381	3.50804	CDKN1A;MCM3;HIC1
MP:0009278_abnormal_bone_marrow_cell_physiology	0.179707	1	2.04381	3.50804	LIG1;DKC1;MMP2
MP:0004357_long_tibia	0.179707	1	2.04381	3.50804	ISLR;ASCC3;FGFR3
MP:0005178_increased_circulating_cholesterol_level	0.181554	1	1.31409	2.2421	FTO;CDKN1A;JUND;H3F3B;LRBA;TGFB1I1;CACFD1;LRRK1;PBX3;SOAT1;GPD2;PLAGL2;LDLRAP1;ABCG2
MP:0003935_abnormal_craniofacial_development	0.181662	1	1.79739	3.06564	EYA1;SFN;HIC1;FREM2
MP:0000897_abnormal_midbrain_morphology	0.181662	1	1.79739	3.06564	CDKN1C;RANBP1;VANGL2;FGFR1
MP:0008174_decreased_follicular_B_cell_number	0.181662	1	1.79739	3.06564	DOCK10;NFKBIA;KDELR1;SFN
MP:0008260_abnormal_autophagy	0.181662	1	1.79739	3.06564	VCP;ROCK1;COL8A2;PMP22
MP:0001973_increased_thermal_nociceptive_threshold	0.18238	1	1.50852	2.56699	ZFP106;GRK5;GRIK5;CACNA1B;ATP1A3;NAV2;SOD1
MP:0000961_abnormal_dorsal_root_ganglion_morphology	0.185517	1	1.64995	2.77952	NGFR;PMP22;NEFL;ISLR2;UNCX
MP:0005221_abnormal_rostral-caudal_axis_patterning	0.185517	1	1.64995	2.77952	BMPR2;NOTCH1;HGS;KDM6A;FGFR1
MP:0002722_abnormal_immune_system_organ_morphology	0.185517	1	1.64995	2.77952	DKC1;ARID5B;SLC4A1;NCKAP1L;FOXO3
MP:0010418_perimembraneous_ventricular_septal_defect	0.188862	1	1.49329	2.48892	PDGFRB;ADAM19;MATR3;ATP11A;PDS5A;SOX4;PRRC2B
MP:0002110_abnormal_digit_morphology	0.188862	1	1.49329	2.48892	COL1A1;NGFR;SALL4;HOXA13;FREM2;CYP51;FGFR1
MP:0009331_absent_primitive_node	0.191138	1	2.48463	4.11146	RPS6KA6;SALL4
MP:0003148_decreased_cochlear_coiling	0.191138	1	2.48463	4.11146	VANGL2;EYA1
MP:0006346_small_pharyngeal_arch	0.191138	1	2.48463	4.11146	NOTCH1;KIF3A
MP:0001676_abnormal_apical_ectodermal_ridge_morphology	0.191138	1	2.48463	4.11146	JAG2;SFN
MP:0003321_tracheoesophageal_fistula	0.191138	1	2.48463	4.11146	DYNC2H1;SOX4
MP:0000248_macrocytosis	0.191138	1	2.48463	4.11146	TPI1;LIG1
MP:0010263_total_cataracts	0.191138	1	2.48463	4.11146	COL4A2;COL4A1
MP:0009655_abnormal_secondary_palate_development	0.191138	1	2.48463	4.11146	SHOX2;FGFR1
MP:0005573_increased_pulmonary_respiratory_rate	0.191138	1	2.48463	4.11146	EPAS1;NUCKS1
MP:0001984_abnormal_olfaction	0.191138	1	2.48463	4.11146	GNAL;NAV2
MP:0004187_cardia_bifida	0.191138	1	2.48463	4.11146	FLRT3;HGS
MP:0001588_abnormal_hemoglobin	0.191138	1	2.48463	4.11146	SLC4A1;TMEM14C
MP:0008907_decreased_total_fat_pad_weight	0.191138	1	2.48463	4.11146	EIF3M;JUND
MP:0008027_abnormal_spinal_cord_white_matter_morphology	0.191138	1	2.48463	4.11146	HGS;KLC1
MP:0005543_decreased_cornea_thickness	0.191138	1	2.48463	4.11146	COL8A2;SLC39A13
MP:0009406_decreased_skeletal_muscle_fiber_number	0.191138	1	2.48463	4.11146	ITGB1;ZFP106
MP:0003130_anal_atresia	0.191138	1	2.48463	4.11146	SALL4;SFN
MP:0011448_decreased_dopaminergic_neuron_number	0.191138	1	2.48463	4.11146	CHRNA4;SNCG
MP:0011493_double_ureter	0.191138	1	2.48463	4.11146	NFIA;GREB1L
MP:0004815_abnormal_somatic_hypermutation_frequency	0.191138	1	2.48463	4.11146	HOXC4;PKN1
MP:0009412_skeletal_muscle_fiber_degeneration	0.191138	1	2.48463	4.11146	ZFP106;KLHL31
MP:0003491_abnormal_voluntary_movement	0.191138	1	2.48463	4.11146	CLCN1;HSPD1
MP:0010865_prenatal_growth_retardation	0.191138	1	2.48463	4.11146	FUBP1;IGF2
MP:0009125_decreased_brown_fat_cell_lipid_droplet_size	0.191138	1	2.48463	4.11146	GPD2;MARK4
MP:0003545_increased_alcohol_consumption	0.191138	1	2.48463	4.11146	SLC6A1;UNC79
MP:0000841_abnormal_hindbrain_morphology	0.19131	1	1.75994	2.9107	RANBP1;VANGL2;RPS7;COL4A2
MP:0004985_decreased_osteoclast_cell_number	0.19131	1	1.75994	2.9107	FARP2;SPARC;MSX2;MMP2
MP:0009346_decreased_trabecular_bone_thickness	0.19131	1	1.75994	2.9107	COL1A1;HGS;CREB3L1;PRKACA
MP:0000153_rib_bifurcation	0.191802	1	1.97994	3.26945	VANGL2;MDFI;FGFR1
MP:0001077_abnormal_spinal_nerve_morphology	0.191802	1	1.97994	3.26945	HGS;UNCX;DLL1
MP:0004607_abnormal_cervical_atlas_morphology	0.191802	1	1.97994	3.26945	TBX15;PKDCC;PDS5A
MP:0000748_progressive_muscle_weakness	0.191802	1	1.97994	3.26945	VCP;KIF1B;SOD1
MP:0003396_abnormal_embryonic_hematopoiesis	0.191802	1	1.97994	3.26945	PDGFRB;NPM1;PLCG1
MP:0005225_abnormal_vertebrae_development	0.191802	1	1.97994	3.26945	COL2A1;DCHS1;FAT4
MP:0000790_abnormal_stratification_in_cerebral_cortex	0.191802	1	1.97994	3.26945	APC2;FUBP1;LMNB1
MP:0000827_dilated_third_ventricle	0.191802	1	1.97994	3.26945	FZD3;NFIA;CELSR2
MP:0008814_decreased_nerve_conduction_velocity	0.191802	1	1.97994	3.26945	NFASC;CANX;PMP22
MP:0001053_abnormal_neuromuscular_synapse_morphology	0.192268	1	1.54532	2.54802	CLIP3;DCTN1;PLAA;MAPT;HSPG2;NES
MP:0001672_abnormal_embryo_development	0.193141	1	1.35065	2.22092	ITGB1;CYP26B1;VANGL2;NR6A1;FLRT3;TMED2;TRIM59;RPL22L1;FREM2;FGFR1;KDM6A
MP:0004261_abnormal_embryonic_neuroepithelium_morphology	0.193756	1	1.62456	2.66616	KDM2A;NOTCH1;VANGL2;FLRT3;TRIM59
MP:0001257_increased_body_length	0.193756	1	1.62456	2.66616	COL1A1;ARNT2;SMG1;FUCA1;BZW2
MP:0011109_lethality_throughout_fetal_growth_and_development,_incomplete_penetrance	0.195607	1	1.32687	2.16498	PDGFRB;CDKN1C;TLE3;NPM1;MAF;LRP1;SALL4;SHOX2;IGF2;VEZF1;HOXA13;FGFR1
MP:0005150_cachexia	0.196468	1	1.43182	2.32993	FTO;ZFP106;NOTCH3;CUX1;HGS;CYCS;MAPT;ATR
MP:0005402_abnormal_action_potential	0.199614	1	1.5267	2.46008	PMP22;ATP1A3;NEFM;TCF4;HSPG2;CACNA1G
MP:0001153_small_seminiferous_tubules	0.199614	1	1.5267	2.46008	PTP4A2;HSPA4;H2AFX;RNF17;RANBP9;MYBL1
MP:0001146_abnormal_testis_morphology	0.200238	1	1.36254	2.1913	PTP4A2;CDKN1A;COL4A2;HMGB2;RARA;PLAT;CD248;MYBL1;PDK1;TXNDC5
MP:0002032_increased_sarcoma_incidence	0.201115	1	1.72403	2.76513	RANBP2;DGKD;PRKAR1A;HIC1
MP:0000783_abnormal_forebrain_morphology	0.202587	1	1.41979	2.26681	RANBP1;VANGL2;COL2A1;COL4A2;DLG4;CENPA;PRRC2B;TRIM67
MP:0000297_abnormal_atrioventricular_cushion_morphology	0.204094	1	1.91994	3.05112	ADAM19;MYL7;COL4A2
MP:0000270_abnormal_heart_tube_morphology	0.204094	1	1.91994	3.05112	MYL7;CSNK2A1;FGFR1
MP:0001850_increased_susceptibility_to_otitis_media	0.204094	1	1.91994	3.05112	NISCH;SALL4;FGFR1
MP:0001750_increased_circulating_follicle_stimulating_hormone_level	0.204094	1	1.91994	3.05112	TAF4B;AFP;FOXO3
MP:0002417_abnormal_megakaryocyte_morphology	0.204094	1	1.91994	3.05112	NPM1;DCC;ZFP385A
MP:0004255_abnormal_spongiotrophoblast_layer_morphology	0.204094	1	1.91994	3.05112	CDKN1C;PBRM1;COMT
MP:0002801_abnormal_long_term_object_recognition_memory	0.204094	1	1.91994	3.05112	ATP1A3;ASNS;MAPT
MP:0000454_abnormal_jaw_morphology	0.204094	1	1.91994	3.05112	EYA1;SFN;SLC39A13
MP:0010402_ventricular_septal_defect	0.205127	1	1.31312	2.08014	PDGFRB;YWHAE;VCAN;VANGL2;LIN28A;SALL4;SOX11;MATR3;PDS5A;SOX4;DHRS3;CYP51
MP:0008770_decreased_survivor_rate	0.206438	1	1.29505	2.04328	GRN;RANBP9;SLC4A1;AEBP1;GAP43;CLMP;B3GNT5;COL5A2;GNAS;IGF2BP1;PMP22;PLAA;PDLIM5
MP:0009768_impaired_somite_development	0.208683	1	2.34659	3.67697	CYFIP1;NR6A1
MP:0004068_dilated_dorsal_aorta	0.208683	1	2.34659	3.67697	NGFR;ZMIZ1
MP:0000864_abnormal_cerebellum_vermis_morphology	0.208683	1	2.34659	3.67697	ZIC1;FGFR1
MP:0002861_abnormal_tail_bud_morphology	0.208683	1	2.34659	3.67697	NR6A1;TMED2
MP:0002823_abnormal_rib_development	0.208683	1	2.34659	3.67697	VANGL2;HOXC4
MP:0005205_abnormal_eye_anterior_chamber_morphology	0.208683	1	2.34659	3.67697	COL4A2;COL8A2
MP:0001354_increased_aggression_towards_males	0.208683	1	2.34659	3.67697	GRN;COMT
MP:0010903_abnormal_pulmonary_alveolus_wall_morphology	0.208683	1	2.34659	3.67697	SLC2A10;DKC1
MP:0001144_vagina_atresia	0.208683	1	2.34659	3.67697	CDKN1C;VANGL2
MP:0010029_abnormal_basicranium_morphology	0.208683	1	2.34659	3.67697	COL2A1;HAPLN1
MP:0003830_abnormal_testis_development	0.208683	1	2.34659	3.67697	CDKN1C;GREB1L
MP:0008842_lipofuscinosis	0.208683	1	2.34659	3.67697	GRN;FUCA1
MP:0004771_increased_anti-single_stranded_DNA_antibody_level	0.208683	1	2.34659	3.67697	CDKN1A;THBS1
MP:0005028_abnormal_trophectoderm_morphology	0.208683	1	2.34659	3.67697	TRIM28;CENPA
MP:0002375_abnormal_thymus_medulla_morphology	0.208683	1	2.34659	3.67697	JAG2;BCL11B
MP:0008821_increased_blood_uric_acid_level	0.208683	1	2.34659	3.67697	DLL1;ABCG2
MP:0009661_abnormal_pregnancy	0.208683	1	2.34659	3.67697	NOTCH3;COMT
MP:0002731_megacolon	0.208683	1	2.34659	3.67697	SALL4;GNAI2
MP:0001485_abnormal_pinna_reflex	0.208683	1	2.34659	3.67697	SALL4;FGFR1
MP:0009503_abnormal_mammary_gland_duct_morphology	0.208683	1	2.34659	3.67697	DDR1;TGFB1I1
MP:0011083_lethality_at_weaning,_complete_penetrance	0.211066	1	1.68955	2.62823	TAL2;BCL11B;PMP22;FGFR3
MP:0004810_decreased_hematopoietic_stem_cell_number	0.211066	1	1.68955	2.62823	BCL11A;RPS27L;ARID3A;FOXO3
MP:0005330_cardiomyopathy	0.211066	1	1.68955	2.62823	MYBPC3;ACADVL;CSRP3;MYH6
MP:0005006_abnormal_osteoblast_physiology	0.211066	1	1.68955	2.62823	COL1A1;RPS6KA3;SLC39A13;FGFR3
MP:0001716_abnormal_placenta_labyrinth_morphology	0.214606	1	1.49078	2.29423	CDKN1C;ITGB1;PBRM1;TLK2;RICTOR;TRIP12
MP:0006009_abnormal_neuronal_migration	0.214606	1	1.49078	2.29423	YWHAE;APC2;TUBA1A;CRMP1;LHX6;LMNB1
MP:0001625_cardiac_hypertrophy	0.215046	1	1.39632	2.146	MYBPC3;MORF4L1;CSRP3;GRK5;FUBP1;ELN;SLC4A1;MYH6
MP:0003110_absent_malleus_processus_brevis	0.215386	1	4.22386	6.48501	EYA1
MP:0009707_absent_external_auditory_canal	0.215386	1	4.22386	6.48501	EYA1
MP:0003159_abnormal_esophageal_smooth_muscle_morphology	0.215386	1	4.22386	6.48501	HOXC4
MP:0012083_absent_foregut	0.215386	1	4.22386	6.48501	HGS
MP:0006425_absent_Mullerian_ducts	0.215386	1	4.22386	6.48501	GREB1L
MP:0008381_absent_gonial_bone	0.215386	1	4.22386	6.48501	FGFR1
MP:0012740_abnormal_posterior_primitive_streak_morphology	0.215386	1	4.22386	6.48501	FGFR1
MP:0012536_delayed_optic_fissure_closure	0.215386	1	4.22386	6.48501	RPS7
MP:0004476_absent_palatine_bone	0.215386	1	4.22386	6.48501	MNT
MP:0012686_everted_embryonic_neuroepithelium	0.215386	1	4.22386	6.48501	TRIM71
MP:0008856_fetal_bleb	0.215386	1	4.22386	6.48501	FREM2
MP:0004301_absent_organ_of_Corti_supporting_cells	0.215386	1	4.22386	6.48501	FGFR1
MP:0000119_abnormal_tooth_eruption	0.215386	1	4.22386	6.48501	SRC
MP:0000064_failure_of_bone_resorption	0.215386	1	4.22386	6.48501	COL1A1
MP:0009742_increased_corneal_stroma_thickness	0.215386	1	4.22386	6.48501	MSX2
MP:0004575_small_limb_buds	0.215386	1	4.22386	6.48501	SFN
MP:0011208_small_proamniotic_cavity	0.215386	1	4.22386	6.48501	FGFR1
MP:0000181_abnormal_circulating_LDL_cholesterol_level	0.215386	1	4.22386	6.48501	LDLRAP1
MP:0020408_altered_susceptibility_to_induced_thrombosis	0.215386	1	4.22386	6.48501	ANXA2
MP:0010747_abnormal_enamel_organ_morphology	0.215386	1	4.22386	6.48501	MSX2
MP:0004677_truncated_ribs	0.215386	1	4.22386	6.48501	MDFI
MP:0000578_ulcerated_paws	0.215386	1	4.22386	6.48501	NGFR
MP:0012174_flat_head	0.215386	1	4.22386	6.48501	LMNB1
MP:0009381_abnormal_prostate_gland_dorsolateral_lobe_morphology	0.215386	1	4.22386	6.48501	CDKN1A
MP:0004679_xiphoid_process_foramen	0.215386	1	4.22386	6.48501	HOXC4
MP:0006098_absent_cerebellar_lobules	0.215386	1	4.22386	6.48501	FUBP1
MP:0000044_absent_organ_of_Corti	0.215386	1	4.22386	6.48501	EYA1
MP:0011531_abnormal_syncytiotrophoblast_morphology	0.215386	1	4.22386	6.48501	TLK2
MP:0005327_abnormal_mesangial_cell_morphology	0.215386	1	4.22386	6.48501	PDGFRB
MP:0004314_absent_inner_ear_vestibule	0.215386	1	4.22386	6.48501	EYA1
MP:0030302_abnormal_maxillary_zygomatic_process_morphology	0.215386	1	4.22386	6.48501	FGFR3
MP:0012732_abnormal_perineural_vascular_plexus_morphology	0.215386	1	4.22386	6.48501	ZMIZ1
MP:0008256_abnormal_myometrium_morphology	0.215386	1	4.22386	6.48501	COL1A1
MP:0030438_increased_osteoblast_proliferation	0.215386	1	4.22386	6.48501	FGFR1
MP:0008159_increased_diameter_of_fibula	0.215386	1	4.22386	6.48501	COL2A1
MP:0011209_absent_extraembryonic_coelom	0.215386	1	4.22386	6.48501	TRIM59
MP:0006014_dilated_endolymphatic_sac	0.215386	1	4.22386	6.48501	VANGL2
MP:0010998_pulmonary_alveolar_proteinosis	0.215386	1	4.22386	6.48501	CSF2RB
MP:0010502_ventricle_myocardium_hypoplasia	0.215386	1	4.22386	6.48501	MYL7
MP:0000132_thickened_long_bone_epiphysis	0.215386	1	4.22386	6.48501	SLC39A13
MP:0005444_abnormal_retinol_metabolism	0.215386	1	4.22386	6.48501	DHRS3
MP:0010734_abnormal_paranode_morphology	0.215386	1	4.22386	6.48501	HSPG2
MP:0001665_chronic_diarrhea	0.215386	1	4.22386	6.48501	GNAI2
MP:0002814_hyperchromasia	0.215386	1	4.22386	6.48501	SLC4A1
MP:0004558_delayed_allantois_development	0.215386	1	4.22386	6.48501	TRIM28
MP:0002915_abnormal_synaptic_depression	0.215386	1	4.22386	6.48501	MAPT
MP:0012109_decreased_trophoblast_glycogen_cell_number	0.215386	1	4.22386	6.48501	PTP4A2
MP:0009797_abnormal_mismatch_repair	0.215386	1	4.22386	6.48501	TDG
MP:0009357_abnormal_seizure_response_to_inducing_agent	0.215386	1	4.22386	6.48501	ATP1A3
MP:0002244_abnormal_turbinate_morphology	0.215386	1	4.22386	6.48501	COL1A1
MP:0005488_bronchial_epithelial_hyperplasia	0.215386	1	4.22386	6.48501	THBS1
MP:0005526_decreased_renal_plasma_flow_rate	0.215386	1	4.22386	6.48501	TNS1
MP:0000661_small_prostate_gland_ventral_lobe	0.215386	1	4.22386	6.48501	HOXA13
MP:0000423_delayed_hair_regrowth	0.215386	1	4.22386	6.48501	MSX2
MP:0030083_long_upper_incisors	0.215386	1	4.22386	6.48501	NFIC
MP:0010050_hypermyelination	0.215386	1	4.22386	6.48501	DDIT4
MP:0011505_camptomelia	0.215386	1	4.22386	6.48501	COL1A2
MP:0030441_increased_osteoblast_apoptosis	0.215386	1	4.22386	6.48501	COL1A1
MP:0014103_increased_chondrocyte_apoptosis	0.215386	1	4.22386	6.48501	COL2A1
MP:0003639_abnormal_response_to_vitamins	0.215386	1	4.22386	6.48501	LASP1
MP:0011877_absent_liver	0.215386	1	4.22386	6.48501	NPM1
MP:0004199_increased_fetal_size	0.215386	1	4.22386	6.48501	GRB10
MP:0000478_delayed_intestine_development	0.215386	1	4.22386	6.48501	IGF2BP1
MP:0009165_abnormal_endocrine_pancreas_morphology	0.215386	1	4.22386	6.48501	INSM1
MP:0012142_absent_amniotic_cavity	0.215386	1	4.22386	6.48501	TRIM59
MP:0030798_joint_contracture	0.215386	1	4.22386	6.48501	COL1A1
MP:0006285_absent_inner_ear	0.215386	1	4.22386	6.48501	EYA1
MP:0009882_absent_palatal_shelf	0.215386	1	4.22386	6.48501	COL2A1
MP:0003740_fusion_of_middle_ear_ossicles	0.215386	1	4.22386	6.48501	EYA1
MP:0008307_short_scala_media	0.215386	1	4.22386	6.48501	VANGL2
MP:0011202_abnormal_ectoplacental_cavity_morphology	0.215386	1	4.22386	6.48501	TRIM28
MP:0004125_abnormal_venule_morphology	0.215386	1	4.22386	6.48501	PDGFRB
MP:0004112_abnormal_arteriole_morphology	0.215386	1	4.22386	6.48501	TMSB4X
MP:0004284_abnormal_Descemet_membrane	0.215386	1	4.22386	6.48501	COL8A2
MP:0002892_decreased_superior_colliculus_size	0.215386	1	4.22386	6.48501	TAL2
MP:0010695_abnormal_blood_pressure_regulation	0.215386	1	4.22386	6.48501	PDLIM5
MP:0008035_behavioral_arrest	0.215386	1	4.22386	6.48501	CHRNA4
MP:0008330_absent_somatotrophs	0.215386	1	4.22386	6.48501	INSM1
MP:0008282_enlarged_hippocampus	0.215386	1	4.22386	6.48501	MAPT
MP:0006185_retinal_hemorrhage	0.215386	1	4.22386	6.48501	PDGFRB
MP:0012194_decreased_keratinocyte_migration	0.215386	1	4.22386	6.48501	PPM1A
MP:0006338_abnormal_second_pharyngeal_arch_morphology	0.215386	1	4.22386	6.48501	FGFR1
MP:0005673_decreased_susceptibility_to_graft_versus_host_disease	0.215386	1	4.22386	6.48501	LRBA
MP:0010864_abnormal_enamel_knot_morphology	0.215386	1	4.22386	6.48501	BCL11B
MP:0020431_decreased_platelet_alpha-granule_number	0.215386	1	4.22386	6.48501	ZFP385A
MP:0000794_abnormal_parietal_lobe_morphology	0.215386	1	4.22386	6.48501	ARHGAP33
MP:0030160_abnormal_auditory_bulla_morphology	0.215386	1	4.22386	6.48501	FGFR1
MP:0009046_muscle_twitch	0.215386	1	4.22386	6.48501	CLCN1
MP:0004302_abnormal_Deiters_cell_morphology	0.215386	1	4.22386	6.48501	FGFR3
MP:0030079_small_incisors	0.215386	1	4.22386	6.48501	BCL11B
MP:0013182_increased_spinal_cord_apoptosis	0.215386	1	4.22386	6.48501	ZFP106
MP:0003965_abnormal_pituitary_hormone_level	0.215386	1	4.22386	6.48501	ARNT2
MP:0011437_glomerulus_hemorrhage	0.215386	1	4.22386	6.48501	PDGFRB
MP:0003942_abnormal_urinary_system_development	0.215386	1	4.22386	6.48501	HOXA13
MP:0002333_abnormal_lung_compliance	0.215386	1	4.22386	6.48501	SETD7
MP:0008191_abnormal_follicular_B_cell_physiology	0.215386	1	4.22386	6.48501	DOCK10
MP:0003397_increased_muscle_weight	0.215386	1	4.22386	6.48501	GRB10
MP:0002869_increased_anti-insulin_autoantibody_level	0.215386	1	4.22386	6.48501	NFKBIA
MP:0008069_abnormal_joint_mobility	0.215386	1	4.22386	6.48501	COL2A1
MP:0008638_increased_circulating_interleukin-1_alpha_level	0.215386	1	4.22386	6.48501	NFKBIA
MP:0008504_abnormal_adrenal_chromaffin_cell_morphology	0.215386	1	4.22386	6.48501	STX1B
MP:0010074_stomatocytosis	0.215386	1	4.22386	6.48501	SLC4A1
MP:0004687_split_vertebrae	0.215386	1	4.22386	6.48501	ASXL2
MP:0009794_sebaceous_gland_hyperplasia	0.215386	1	4.22386	6.48501	SCD2
MP:0006051_brainstem_hemorrhage	0.215386	1	4.22386	6.48501	COL4A1
MP:0010732_abnormal_node_of_Ranvier_morphology	0.215386	1	4.22386	6.48501	HSPG2
MP:0010836_decreased_CD4-positive,_alpha-beta_memory_T_cell_number	0.215386	1	4.22386	6.48501	NFKBIA
MP:0010186_increased_T_follicular_helper_cell_number	0.215386	1	4.22386	6.48501	PNP
MP:0010633_myocardium_hypertrophy	0.215386	1	4.22386	6.48501	COL1A1
MP:0013913_absent_costovertebral_joint	0.215386	1	4.22386	6.48501	COL4A2
MP:0013023_decreased_Ly6C_high_monocyte_number	0.215386	1	4.22386	6.48501	DLG4
MP:0000111_cleft_palate	0.215724	1	1.28295	1.96773	JAG2;CDKN1C;MIDN;PKDCC;SOX11;HSPG2;CKAP5;DHRS3;CYP51;MNT;LASP1;COL2A1;FGFR1
MP:0000067_osteopetrosis	0.21656	1	1.86347	2.8509	COL1A1;SRC;LRRK1
MP:0005097_polychromatophilia	0.21656	1	1.86347	2.8509	PDGFRB;TPI1;SLC4A1
MP:0004890_decreased_energy_expenditure	0.21656	1	1.86347	2.8509	GYG;TBC1D4;NUCKS1
MP:0010373_myeloid_hyperplasia	0.21656	1	1.86347	2.8509	CHRNB2;NPM1;DCC
MP:0001695_abnormal_gastrulation	0.221151	1	1.65642	2.49938	RPS6KA6;DCTN1;SALL4;FGFR1
MP:0004618_thoracic_vertebral_transformation	0.221151	1	1.65642	2.49938	ASXL2;RARA;HOXC4;FGFR1
MP:0005179_decreased_circulating_cholesterol_level	0.224813	1	1.2472	1.86143	NAB2;FHL1;PBX3;AEBP1;CXCL14;DLL1;EFR3B;TTC28;DHX40;ENC1;GNAS;CKB;MARK4;SNX5;TXNDC5
MP:0011260_abnormal_head_mesenchyme_morphology	0.226381	1	2.22309	3.30247	HAS2;FGFR1
MP:0008730_fused_phalanges	0.226381	1	2.22309	3.30247	JAG2;FREM2
MP:0004066_abnormal_primitive_node_morphology	0.226381	1	2.22309	3.30247	KIF3A;DLL1
MP:0000822_abnormal_brain_ventricle_morphology	0.226381	1	2.22309	3.30247	TRIM71;VANGL2
MP:0003993_abnormal_ventral_spinal_root_morphology	0.226381	1	2.22309	3.30247	NEFL;NEFM
MP:0004704_short_vertebral_column	0.226381	1	2.22309	3.30247	COL2A1;FGFR3
MP:0001244_thin_dermal_layer	0.226381	1	2.22309	3.30247	COL5A2;BGN
MP:0006032_abnormal_ureteric_bud_morphology	0.226381	1	2.22309	3.30247	GEN1;GREB1L
MP:0005114_premature_hair_loss	0.226381	1	2.22309	3.30247	MSX2;SFN
MP:0003026_decreased_vasoconstriction	0.226381	1	2.22309	3.30247	ACTA2;ADRA1A
MP:0011481_anterior_iris_synechia	0.226381	1	2.22309	3.30247	MSX2;COL4A1
MP:0011521_decreased_placental_labyrinth_size	0.226381	1	2.22309	3.30247	PTP4A2;SSR3
MP:0000778_abnormal_nervous_system_tract_morphology	0.226381	1	2.22309	3.30247	FZD3;EPHA8
MP:0004964_absent_inner_cell_mass	0.226381	1	2.22309	3.30247	ITGB1;POLR1B
MP:0009754_enhanced_behavioral_response_to_cocaine	0.226381	1	2.22309	3.30247	DLG4;PPP1R9B
MP:0008725_enlarged_heart_atrium	0.226381	1	2.22309	3.30247	CDKN1A;MYL7
MP:0010026_decreased_liver_cholesterol_level	0.226381	1	2.22309	3.30247	DENND5B;SREBF2
MP:0002145_abnormal_T_cell_differentiation	0.227789	1	1.37361	2.03204	LYL1;NOTCH1;BCL11B;CUX1;KDELR1;BCL11A;TCF4;ZBTB7B
MP:0001879_abnormal_lymphatic_vessel_morphology	0.229179	1	1.81023	2.66692	PLXNA1;VEZF1;CYP51
MP:0004624_abnormal_thoracic_cage_morphology	0.229179	1	1.81023	2.66692	COL2A1;UNCX;FGFR1
MP:0004087_abnormal_muscle_fiber_morphology	0.229179	1	1.81023	2.66692	THBS1;KLHL31;SOD1
MP:0004893_decreased_adiponectin_level	0.229179	1	1.81023	2.66692	PLSCR3;TBC1D4;NUCKS1
MP:0002092_abnormal_eye_morphology	0.22998	1	1.26521	1.85956	DYNC2H1;PDGFRB;SPARC;MSX2;ATP11A;PFAS;PRRC2B;PCSK1N;COL4A1;COL8A2;MYO18A;EPHB1;NCK1
MP:0003054_spina_bifida	0.23136	1	1.62456	2.378	ITGB1;VANGL2;MDFI;FGFR1
MP:0001696_failure_to_gastrulate	0.23136	1	1.62456	2.378	BMPR2;COPS5;TRIM59;EIF4G2
MP:0002988_decreased_urine_osmolality	0.23136	1	1.62456	2.378	GRN;COL4A1;GNAS;SLC4A1
MP:0008866_chromosomal_instability	0.23136	1	1.62456	2.378	RNF168;LIG1;H2AFX;MCM3
MP:0005290_decreased_oxygen_consumption	0.23136	1	1.62456	2.378	GYG;TBC1D4;GPD2;GNAS
MP:0001240_abnormal_epidermis_stratum_corneum_morphology	0.23136	1	1.62456	2.378	NFKBIA;CYP26B1;BCL11B;SFN
MP:0000706_small_thymus	0.236643	1	1.39467	2.01001	KLHDC2;NOTCH3;COL4A2;CUX1;BCL11A;LRRK1;ARHGAP5
MP:0005566_decreased_blood_urea_nitrogen_level	0.236699	1	1.50852	2.17373	PSAT1;ENC1;PBX3;TARDBP;ATXN7L3
MP:0001718_abnormal_visceral_yolk_sac_morphology	0.237778	1	1.43995	2.06838	GNA13;MYL7;NR6A1;COL5A1;HAS2;FGFR1
MP:0000601_small_liver	0.237778	1	1.43995	2.06838	PBRM1;LIG1;LHX2;FUBP1;RPS27L;EIF3E
MP:0002566_abnormal_sexual_interaction	0.241683	1	1.59391	2.26356	JUND;PMP22;MAPT;AFP
MP:0002027_increased_lung_adenocarcinoma_incidence	0.241683	1	1.59391	2.26356	SMG1;PCBP4;TGFBI;HIC1
MP:0001092_abnormal_trigeminal_ganglion_morphology	0.241931	1	1.75994	2.49754	NGFR;NOTCH1;COL4A2
MP:0004988_increased_osteoblast_cell_number	0.241931	1	1.75994	2.49754	COL1A1;ISLR;FGFR1
MP:0005281_increased_fatty_acid_level	0.241931	1	1.75994	2.49754	HSD3B7;PLSCR3;HADH
MP:0002971_abnormal_brown_adipose_tissue_morphology	0.241931	1	1.75994	2.49754	CDKN1C;ACADVL;GNAS
MP:0004620_cervical_vertebral_fusion	0.241931	1	1.75994	2.49754	EYA1;PDS5A;DHRS3
MP:0001182_lung_hemorrhage	0.241931	1	1.75994	2.49754	COL1A1;WNT7B;HSPG2
MP:0001958_emphysema	0.241931	1	1.75994	2.49754	NISCH;LOX;ELN
MP:0001458_abnormal_object_recognition_memory	0.241931	1	1.75994	2.49754	MAPT;SLC6A1;TARDBP
MP:0008898_abnormal_acrosome_morphology	0.241931	1	1.75994	2.49754	EHD1;TAF4B;SMAP2
MP:0005092_decreased_double-positive_T_cell_number	0.243775	1	1.38164	1.9502	NFKBIA;PNP;BCL11B;CUX1;TRAF3;ARID5B;NCKAP1L
MP:0004837_abnormal_neural_fold_formation	0.244179	1	2.11193	2.97751	PKN2;FGFR1
MP:0010872_increased_trabecular_bone_mass	0.244179	1	2.11193	2.97751	SRC;PLXNA1
MP:0006382_abnormal_lung_epithelium_morphology	0.244179	1	2.11193	2.97751	VANGL2;EYA1
MP:0003225_axonal_dystrophy	0.244179	1	2.11193	2.97751	HGS;KLC1
MP:0005666_abnormal_adipose_tissue_physiology	0.244179	1	2.11193	2.97751	ACADVL;ARHGAP5
MP:0011409_increased_renal_glomerulus_basement_membrane_thickness	0.244179	1	2.11193	2.97751	DDR1;PKN1
MP:0005574_decreased_pulmonary_respiratory_rate	0.244179	1	2.11193	2.97751	SOX11;COMT
MP:0000714_increased_thymocyte_number	0.244179	1	2.11193	2.97751	NFKBIA;GNAI2
MP:0009504_abnormal_mammary_gland_epithelium_morphology	0.244179	1	2.11193	2.97751	SFN;MYBL1
MP:0003920_abnormal_heart_right_ventricle_morphology	0.244179	1	2.11193	2.97751	VCAN;TDG
MP:0005438_abnormal_glycogen_homeostasis	0.244179	1	2.11193	2.97751	GYG;TBC1D4
MP:0004780_abnormal_surfactant_secretion	0.244179	1	2.11193	2.97751	EPAS1;TMEM38B
MP:0005030_absent_amnion	0.244179	1	2.11193	2.97751	TRIM59;HSP90B1
MP:0004111_abnormal_coronary_artery_morphology	0.244179	1	2.11193	2.97751	TDG;SOX4
MP:0009358_environmentally_induced_seizures	0.244179	1	2.11193	2.97751	ATP1A3;LHX6
MP:0011501_increased_glomerular_capsule_space	0.244179	1	2.11193	2.97751	COL4A1;TNS1
MP:0008111_abnormal_granulocyte_differentiation	0.244179	1	2.11193	2.97751	NFKBIA;NPM1
MP:0001898_abnormal_long_term_depression	0.244179	1	2.11193	2.97751	CYFIP1;RIMS1
MP:0010484_bicuspid_aortic_valve	0.244179	1	2.11193	2.97751	COL4A2;MATR3
MP:0003186_abnormal_redox_activity	0.244179	1	2.11193	2.97751	ZFP106;RPL13A
MP:0001260_increased_body_weight	0.245704	1	1.2155	1.70611	KLHDC2;ARNT2;CDKN1A;SMG1;ACADVL;PEG3;IGF2;NUCKS1;COL1A1;TTC9;GAP43;COL2A1;PSAT1;GRB10;TARDBP;SNX5
MP:0001147_small_testis	0.250179	1	1.18316	1.63936	CDKN1A;HSP90AA1;PEG3;H2AFX;GREB1L;ATN1;RANBP9;ARID5B;PLAT;CENPB;NKAPL;RNF168;CUL4A;PTP4A2;CYP26B1;RNF17;TAF4B;MYBL1;PDK1;TXNDC5
MP:0003345_decreased_rib_number	0.252107	1	1.56439	2.15558	BMPR2;VANGL2;UNCX;MDFI
MP:0001441_increased_grooming_behavior	0.252107	1	1.56439	2.15558	GRN;DLG4;EIF4EBP2;VRK3
MP:0001859_kidney_inflammation	0.252107	1	1.56439	2.15558	GRN;COL4A1;ARID5B;FOXO3
MP:0020516_abnormal_visceral_yolk_sac_mesenchyme_morphology	0.252546	1	3.51989	4.84393	FGFR1
MP:0004106_lymphatic_vessel_hyperplasia	0.252546	1	3.51989	4.84393	PTPN14
MP:0002338_abnormal_pulmonary_ventilation	0.252546	1	3.51989	4.84393	CHRNB2
MP:0003445_sirenomelia	0.252546	1	3.51989	4.84393	MAP4K4
MP:0000589_thin_tail	0.252546	1	3.51989	4.84393	COL1A1
MP:0009073_absent_Wolffian_ducts	0.252546	1	3.51989	4.84393	GREB1L
MP:0004342_scapular_bone_foramen	0.252546	1	3.51989	4.84393	TBX15
MP:0002251_abnormal_nasopharynx_morphology	0.252546	1	3.51989	4.84393	SFN
MP:0009905_absent_tongue	0.252546	1	3.51989	4.84393	CYP51
MP:0012728_abnormal_somite_border_morphology	0.252546	1	3.51989	4.84393	DLL1
MP:0011760_abnormal_ureteric_bud_tip_morphology	0.252546	1	3.51989	4.84393	GREB1L
MP:0003824_decreased_left_ventricle_developed_pressure	0.252546	1	3.51989	4.84393	PKN1
MP:0004573_absent_limb_buds	0.252546	1	3.51989	4.84393	FGFR1
MP:0005610_increased_circulating_antidiuretic_hormone_level	0.252546	1	3.51989	4.84393	GRN
MP:0011843_abnormal_kidney_collecting_duct_epithelium_morphology	0.252546	1	3.51989	4.84393	COL4A1
MP:0003147_absent_cochlea	0.252546	1	3.51989	4.84393	EYA1
MP:0000884_delaminated_Purkinje_cell_layer	0.252546	1	3.51989	4.84393	MSX2
MP:0000867_abnormal_cerebellum_anterior_vermis_morphology	0.252546	1	3.51989	4.84393	MSX2
MP:0005224_abnormal_left-right_axis_symmetry_of_the_somites	0.252546	1	3.51989	4.84393	NOTCH1
MP:0010224_abnormal_heart_ventricle_outflow_tract_morphology	0.252546	1	3.51989	4.84393	LRP1
MP:0020560_abnormal_pontine_nuclei_morphology	0.252546	1	3.51989	4.84393	DCC
MP:0010261_sutural_cataracts	0.252546	1	3.51989	4.84393	COL4A1
MP:0009302_increased_renal_fat_pad_weight	0.252546	1	3.51989	4.84393	NUCKS1
MP:0004626_vertebral_compression	0.252546	1	3.51989	4.84393	FGFR3
MP:0002883_chromatolysis	0.252546	1	3.51989	4.84393	ZFP106
MP:0004962_decreased_prostate_gland_weight	0.252546	1	3.51989	4.84393	CDKN1A
MP:0003154_abnormal_soft_palate_morphology	0.252546	1	3.51989	4.84393	CDKN1C
MP:0013317_abnormal_seminal_vesicle_development	0.252546	1	3.51989	4.84393	CDKN1C
MP:0004922_abnormal_common_crus_morphology	0.252546	1	3.51989	4.84393	EYA1
MP:0009658_increased_placenta_apoptosis	0.252546	1	3.51989	4.84393	SSR3
MP:0011525_abnormal_placenta_intervillous_maternal_lacunae_morphology	0.252546	1	3.51989	4.84393	FUBP1
MP:0003164_decreased_posterior_semicircular_canal_size	0.252546	1	3.51989	4.84393	EYA1
MP:0001348_abnormal_lacrimal_gland_physiology	0.252546	1	3.51989	4.84393	THBS1
MP:0010605_thick_pulmonary_valve_cusps	0.252546	1	3.51989	4.84393	ADAM19
MP:0004645_decreased_vertebrae_number	0.252546	1	3.51989	4.84393	RPS7
MP:0004376_absent_frontal_bone	0.252546	1	3.51989	4.84393	HSPG2
MP:0010211_abnormal_acute_phase_protein_level	0.252546	1	3.51989	4.84393	PLAT
MP:0009394_increased_uterine_NK_cell_number	0.252546	1	3.51989	4.84393	COMT
MP:0005109_abnormal_talus_morphology	0.252546	1	3.51989	4.84393	SOX11
MP:0011617_abnormal_habituation	0.252546	1	3.51989	4.84393	ATP1A3
MP:0010451_kidney_microaneurysm	0.252546	1	3.51989	4.84393	PDGFRB
MP:0004115_abnormal_sinoatrial_node_morphology	0.252546	1	3.51989	4.84393	SHOX2
MP:0004386_enlarged_interparietal_bone	0.252546	1	3.51989	4.84393	FGFR3
MP:0011171_increased_number_of_Heinz_bodies	0.252546	1	3.51989	4.84393	PRDX2
MP:0006056_increased_vascular_endothelial_cell_number	0.252546	1	3.51989	4.84393	PDGFRB
MP:0008404_increased_cellular_sensitivity_to_methylmethanesulfonate	0.252546	1	3.51989	4.84393	ATR
MP:0006320_abnormal_interscapular_fat_pad_morphology	0.252546	1	3.51989	4.84393	CDKN1C
MP:0011478_abnormal_urine_catecholamine_level	0.252546	1	3.51989	4.84393	FTO
MP:0001462_abnormal_avoidance_learning_behavior	0.252546	1	3.51989	4.84393	DCX
MP:0003240_loss_of_hippocampal_neurons	0.252546	1	3.51989	4.84393	DCX
MP:0013741_absent_thymus_corticomedullary_boundary	0.252546	1	3.51989	4.84393	BCL11B
MP:0004562_abnormal_inner_hair_cell_synaptic_ribbon_morphology	0.252546	1	3.51989	4.84393	BSN
MP:0010746_abnormal_pre-Botzinger_complex_physiology	0.252546	1	3.51989	4.84393	ROBO3
MP:0008041_absent_NK_T_cells	0.252546	1	3.51989	4.84393	KDELR1
MP:0002704_tubular_nephritis	0.252546	1	3.51989	4.84393	MAF
MP:0008488_abnormal_semicircular_canal_ampulla_morphology	0.252546	1	3.51989	4.84393	EYA1
MP:0010922_alveolitis	0.252546	1	3.51989	4.84393	AKNA
MP:0008065_short_endolymphatic_duct	0.252546	1	3.51989	4.84393	EYA1
MP:0008818_abnormal_interfrontal_bone_morphology	0.252546	1	3.51989	4.84393	PFAS
MP:0001727_abnormal_embryo_implantation	0.252546	1	3.51989	4.84393	ITGB1
MP:0002623_abnormal_vestibular_hair_cell_morphology	0.252546	1	3.51989	4.84393	VANGL2
MP:0004338_small_clavicle	0.252546	1	3.51989	4.84393	TBX15
MP:0030108_abnormal_incudostapedial_joint_morphology	0.252546	1	3.51989	4.84393	FGFR1
MP:0002963_decreased_urine_protein_level	0.252546	1	3.51989	4.84393	PRKACA
MP:0014167_ectopic_bone	0.252546	1	3.51989	4.84393	GNAS
MP:0001376_abnormal_mating_receptivity	0.252546	1	3.51989	4.84393	ARID5B
MP:0030388_large_fontanelles	0.252546	1	3.51989	4.84393	RPS6KA3
MP:0012288_abnormal_paradoxical_sleep_pattern	0.252546	1	3.51989	4.84393	ATP1A3
MP:0011243_decreased_fetal_derived_definitive_erythrocyte_cell_number	0.252546	1	3.51989	4.84393	MCM3
MP:0002819_abnormal_dental_pulp_cavity_morphology	0.252546	1	3.51989	4.84393	COL1A1
MP:0002271_abnormal_pulmonary_alveolar_duct_morphology	0.252546	1	3.51989	4.84393	CUX1
MP:0008295_abnormal_adrenal_gland_zona_reticularis_morphology	0.252546	1	3.51989	4.84393	ARID5B
MP:0003499_thyroid_gland_hypoplasia	0.252546	1	3.51989	4.84393	EYA1
MP:0014164_abnormal_ciliary_process_morphology	0.252546	1	3.51989	4.84393	COL2A1
MP:0004871_premaxilla_hypoplasia	0.252546	1	3.51989	4.84393	COL2A1
MP:0003381_vitreal_fibroplasia	0.252546	1	3.51989	4.84393	COL4A1
MP:0006366_absent_zigzag_hairs	0.252546	1	3.51989	4.84393	CUX1
MP:0008291_abnormal_adrenocortical_cell_morphology	0.252546	1	3.51989	4.84393	SOAT1
MP:0004494_abnormal_synaptic_glutamate_release	0.252546	1	3.51989	4.84393	GDI1
MP:0010527_bicuspid_pulmonary_valve	0.252546	1	3.51989	4.84393	MATR3
MP:0008418_abnormal_cutaneous_elastic_fiber_morphology	0.252546	1	3.51989	4.84393	LOX
MP:0010173_increased_mammary_gland_epithelial_cell_proliferation	0.252546	1	3.51989	4.84393	DDR1
MP:0000262_poor_arterial_differentiation	0.252546	1	3.51989	4.84393	NOTCH3
MP:0005654_porphyria	0.252546	1	3.51989	4.84393	ABCG2
MP:0010926_increased_osteoid_volume	0.252546	1	3.51989	4.84393	ISLR
MP:0030484_abnormal_osteocyte_lacuna_morphology	0.252546	1	3.51989	4.84393	COL1A1
MP:0004963_abnormal_blastocoele_morphology	0.252546	1	3.51989	4.84393	ITGB1
MP:0008142_decreased_small_intestinal_villus_size	0.252546	1	3.51989	4.84393	IGF2BP1
MP:0008626_increased_circulating_interleukin-5_level	0.252546	1	3.51989	4.84393	GNAI2
MP:0009137_decreased_brown_fat_lipid_droplet_number	0.252546	1	3.51989	4.84393	ARID5B
MP:0011372_decreased_renal_tubule_apoptosis	0.252546	1	3.51989	4.84393	THBS1
MP:0009845_abnormal_neural_crest_cell_morphology	0.252546	1	3.51989	4.84393	FGFR1
MP:0009199_abnormal_external_male_genitalia_morphology	0.252546	1	3.51989	4.84393	ZFP106
MP:0003617_urinary_bladder_hypoplasia	0.252546	1	3.51989	4.84393	HOXA13
MP:0009252_absent_urinary_bladder	0.252546	1	3.51989	4.84393	HOXA13
MP:0002329_abnormal_blood_gas_level	0.252546	1	3.51989	4.84393	COL1A1
MP:0003417_premature_endochondral_bone_ossification	0.252546	1	3.51989	4.84393	FGFR3
MP:0030410_middle_ear_effusion	0.252546	1	3.51989	4.84393	SALL4
MP:0010738_abnormal_internode_morphology	0.252546	1	3.51989	4.84393	HSPG2
MP:0012739_abnormal_anterior_primitive_streak_morphology	0.252546	1	3.51989	4.84393	MAP4K4
MP:0003627_abnormal_leukocyte_tethering_or_rolling	0.252546	1	3.51989	4.84393	VIM
MP:0008265_abnormal_hippocampus_CA2_region_morphology	0.252546	1	3.51989	4.84393	SOX11
MP:0003838_abnormal_milk_ejection	0.252546	1	3.51989	4.84393	PTPRF
MP:0013818_abnormal_oral_cavity_morphology	0.252546	1	3.51989	4.84393	SFN
MP:0010166_increased_response_to_stress-induced_hyperthermia	0.252546	1	3.51989	4.84393	DLG4
MP:0009871_abnormal_aorta_tunica_adventitia_morphology	0.252546	1	3.51989	4.84393	COL1A1
MP:0004070_abnormal_P_wave	0.252546	1	3.51989	4.84393	HNRNPA1
MP:0005664_decreased_circulating_noradrenaline_level	0.252546	1	3.51989	4.84393	EPAS1
MP:0020394_decreased_neuronal_precursor_proliferation	0.252546	1	3.51989	4.84393	NAP1L1
MP:0009432_increased_fetal_weight	0.252546	1	3.51989	4.84393	IGF2
MP:0030166_increased_inner_canthal_distance	0.252546	1	3.51989	4.84393	MMP2
MP:0009267_abnormal_cerebellum_fissure_morphology	0.252546	1	3.51989	4.84393	PDS5A
MP:0006299_abnormal_latent_inhibition_of_conditioning_behavior	0.252546	1	3.51989	4.84393	SLC6A1
MP:0003707_increased_cell_nucleus_count	0.252546	1	3.51989	4.84393	TTYH1
MP:0009854_impaired_gastric_peristalsis	0.252546	1	3.51989	4.84393	CLMP
MP:0010360_decreased_liver_free_fatty_acids_level	0.252546	1	3.51989	4.84393	DENND5B
MP:0013917_persistent_right_6th_pharyngeal_arch_artery	0.252546	1	3.51989	4.84393	PRRC2B
MP:0012121_sclerocornea	0.252546	1	3.51989	4.84393	FOXO3
MP:0013272_abnormal_translation	0.252546	1	3.51989	4.84393	EIF3E
MP:0012362_increased_large_unstained_cell_number	0.252546	1	3.51989	4.84393	PDZD8
MP:0020396_abnormal_social_recognition	0.252546	1	3.51989	4.84393	SRC
MP:0005169_abnormal_male_meiosis	0.254569	1	1.46662	2.0066	CUL4A;EHD1;CYP26B1;HSP90AA1;RANBP9
MP:0004502_decreased_incidence_of_tumors_by_chemical_induction	0.254569	1	1.46662	2.0066	ITGB1;CACFD1;STRAP;AFP;RALGDS
MP:0004816_abnormal_class_switch_recombination	0.254569	1	1.46662	2.0066	RNF168;RIF1;H2AFX;HOXC4;ARID3A
MP:0003408_increased_width_of_hypertrophic_chondrocyte_zone	0.254793	1	1.71238	2.34134	SOX9;HSPG2;FGFR3
MP:0006386_absent_somites	0.254793	1	1.71238	2.34134	DCTN1;MAP4K4;FGFR1
MP:0003686_abnormal_eye_muscle_morphology	0.254793	1	1.71238	2.34134	COL4A2;ATP11A;PRRC2B
MP:0002622_abnormal_cochlear_hair_cell_morphology	0.254793	1	1.71238	2.34134	VANGL2;FGFR3;FGFR1
MP:0003204_decreased_neuron_apoptosis	0.254793	1	1.71238	2.34134	MAPK10;NGFR;MAPT
MP:0001179_thick_pulmonary_interalveolar_septum	0.254793	1	1.71238	2.34134	PKDCC;EPAS1;TMEM38B
MP:0005333_decreased_heart_rate	0.260749	1	1.31996	1.77428	ACADVL;EPAS1;SHOX2;DLL1;THBS1;HIPK3;CACNA1G;GNAI2
MP:0013293_embryonic_lethality_prior_to_tooth_bud_stage	0.260813	1	1.24231	1.66961	GNA13;NR6A1;EHMT2;DNTTIP1;MYO18A;TRPM7;CDC7;GART;WDR24;LSS;ATR;FGFR1
MP:0000784_forebrain_hypoplasia	0.262028	1	2.01136	2.69383	LHX2;CYCS
MP:0006085_myocardium_necrosis	0.262028	1	2.01136	2.69383	MYH6;SOD1
MP:0003025_increased_vasoconstriction	0.262028	1	2.01136	2.69383	COL3A1;BMPR2
MP:0001491_unresponsive_to_tactile_stimuli	0.262028	1	2.01136	2.69383	KIF1B;KIF1A
MP:0001245_thick_dermal_layer	0.262028	1	2.01136	2.69383	COL1A1;COL3A1
MP:0008236_decreased_susceptibility_to_neuronal_excitotoxicity	0.262028	1	2.01136	2.69383	MAPK10;PPP1R9B
MP:0008347_decreased_gamma-delta_T_cell_number	0.262028	1	2.01136	2.69383	JAG2;RNF168
MP:0014052_increased_male_germ_cell_apoptosis	0.262028	1	2.01136	2.69383	PTP4A2;NKAPL
MP:0009506_abnormal_mammary_gland_alveolus_morphology	0.262028	1	2.01136	2.69383	AFAP1;PTPRF
MP:0009745_abnormal_behavioral_response_to_xenobiotic	0.262028	1	2.01136	2.69383	CACNA1B;SLC6A1
MP:0011380_enlarged_brain_ventricles	0.262623	1	1.53595	2.05362	TUBB2B;RPS7;COL4A1;SRGAP3
MP:0001454_abnormal_cued_conditioning_behavior	0.262623	1	1.53595	2.05362	GDI1;ST8SIA2;PLAT;MAPT
MP:0005642_decreased_mean_corpuscular_hemoglobin_concentration	0.262623	1	1.53595	2.05362	SPARC;TPI1;HAPLN1;RAI14
MP:0003447_decreased_tumor_growth/size	0.262623	1	1.53595	2.05362	MMP2;H2AFX;CD248;RALGDS
MP:0009404_centrally_nucleated_skeletal_muscle_fibers	0.263625	1	1.44653	1.92855	ZFP106;VCP;FHL1;HSPG2;KLHL31
MP:0000116_abnormal_tooth_development	0.267748	1	1.66732	2.19704	SMG1;BCL11B;NFIC
MP:0003702_abnormal_chromosome_morphology	0.267748	1	1.66732	2.19704	H3F3B;TGFBI;CENPA
MP:0005156_bradykinesia	0.267748	1	1.66732	2.19704	HGS;LTN1;UNC79
MP:0002183_gliosis	0.272754	1	1.42698	1.85391	ZFP106;NOTCH3;VCP;STMN1;PLAA
MP:0005560_decreased_circulating_glucose_level	0.272887	1	1.16988	1.51931	USP15;JUND;DBH;BZW2;CXCL14;EFR3B;TTC28;COL1A1;GNA13;TBC1D4;ENC1;SMS;GNAS;KIF1B;PKP4;NACAD;HADH;MARK4;ATR
MP:0005031_abnormal_trophoblast_layer_morphology	0.273219	1	1.50852	1.95728	ITGB1;PDGFRB;TAF10;TLK2
MP:0000026_abnormal_inner_ear_morphology	0.273219	1	1.50852	1.95728	VANGL2;EYA1;HSPG2;FGFR1
MP:0010403_atrial_septal_defect	0.273219	1	1.50852	1.95728	ADAM19;PDS5A;FREM2;DHRS3
MP:0001807_decreased_IgA_level	0.273219	1	1.50852	1.95728	NFKBIA;RIF1;HOXC4;DLL1
MP:0008762_embryonic_lethality	0.273219	1	1.50852	1.95728	NOTCH1;LTN1;KIF1B;MCM5
MP:0001363_increased_anxiety-related_response	0.274013	1	1.2571	1.62742	GRN;DNAJC30;CHRNA4;DLG4;IGF2BP1;SLC2A3;MAPT;ATP1A1;VIM;COMT
MP:0010420_muscular_ventricular_septal_defect	0.277919	1	1.36254	1.74463	PDGFRB;BMPR2;COL4A2;SALL4;MATR3;ATP11A
MP:0003308_abnormal_cochlear_sensory_epithelium_morphology	0.279883	1	1.91994	2.44482	FGFR3;FGFR1
MP:0004086_absent_heartbeat	0.279883	1	1.91994	2.44482	CSNK2A1;TMED2
MP:0010099_abnormal_thoracic_cage_shape	0.279883	1	1.91994	2.44482	COL1A1;FGFR3
MP:0004617_sacral_vertebral_transformation	0.279883	1	1.91994	2.44482	ASXL2;FGFR1
MP:0001282_short_vibrissae	0.279883	1	1.91994	2.44482	MSX2;CUX1
MP:0001847_brain_inflammation	0.279883	1	1.91994	2.44482	MMP2;MGAT5B
MP:0030021_increased_muscle_cell_glucose_uptake	0.279883	1	1.91994	2.44482	TBC1D4;GNAS
MP:0010182_decreased_susceptibility_to_weight_gain	0.279883	1	1.91994	2.44482	DENND5B;GPD2
MP:0009247_meteorism	0.279883	1	1.91994	2.44482	CDKN1C;SOX9
MP:0001938_delayed_sexual_maturation	0.279883	1	1.91994	2.44482	CDKN1C;COL1A1
MP:0004144_hypotonia	0.279883	1	1.91994	2.44482	BTD;ZIC1
MP:0010144_abnormal_tumor_vascularization	0.279883	1	1.91994	2.44482	RRAS;H2AFX
MP:0000952_abnormal_CNS_glial_cell_morphology	0.279883	1	1.91994	2.44482	HGS;IGF2BP1
MP:0008279_arrest_of_spermiogenesis	0.279883	1	1.91994	2.44482	EHD1;H3F3B
MP:0004030_induced_chromosome_breakage	0.279883	1	1.91994	2.44482	SLX1B;ATR
MP:0008536_enlarged_third_ventricle	0.279883	1	1.91994	2.44482	ARNT2;VANGL2
MP:0003484_abnormal_channel_response	0.279883	1	1.91994	2.44482	CACNA1B;TRPM7
MP:0008995_early_reproductive_senescence	0.279883	1	1.91994	2.44482	TAF4B;FOXO3
MP:0009746_enhanced_behavioral_response_to_xenobiotic	0.279883	1	1.91994	2.44482	SLC6A1;SOD1
MP:0005571_decreased_lactate_dehydrogenase_level	0.279883	1	1.91994	2.44482	FTO;LDHA
MP:0013986_abnormal_vitelline_vein_topology	0.279883	1	1.91994	2.44482	ATP11A;PRRC2B
MP:0010845_decreased_effector_memory_CD4-positive,_alpha-beta_T_cell_number	0.279883	1	1.91994	2.44482	DCTN1;DLG4
MP:0000186_decreased_circulating_HDL_cholesterol_level	0.280014	1	1.24966	1.59072	LDHA;H3F3B;DENND5B;DLG4;NAB2;ENC1;NUCKS1;NAV2;SNX5;TTC28
MP:0002825_abnormal_notochord_morphology	0.280776	1	1.62456	2.06352	VANGL2;DLL1;KDM6A
MP:0005033_abnormal_trophoblast_giant_cell_morphology	0.280776	1	1.62456	2.06352	CDKN1C;PBRM1;SSB
MP:0008168_decreased_B-1a_cell_number	0.280776	1	1.62456	2.06352	PNP;SFN;ARID3A
MP:0003070_increased_vascular_permeability	0.280776	1	1.62456	2.06352	PDGFRB;ACTA2;BMPR2
MP:0000603_pale_liver	0.281948	1	1.40795	1.78252	LIG1;NPRL2;FUBP1;MYO18A;TMEM14C
MP:0005166_decreased_susceptibility_to_injury	0.281948	1	1.40795	1.78252	CHRNB2;COL1A1;EPAS1;MGAT5B;SETD7
MP:0000937_abnormal_motor_neuron_morphology	0.283886	1	1.48206	1.86618	KIF5A;ISLR2;NEFM;HSPD1
MP:0004819_decreased_skeletal_muscle_mass	0.283886	1	1.48206	1.86618	ITGB1;TBX15;VCP;DLL1
MP:0010844_increased_effector_memory_CD4-positive,_alpha-beta_T_cell_number	0.283886	1	1.48206	1.86618	PNP;ENC1;NCKAP1L;ATP11A
MP:0004444_small_supraoccipital_bone	0.287949	1	3.01705	3.75614	MSX2
MP:0012131_small_visceral_yolk_sac	0.287949	1	3.01705	3.75614	FGFR1
MP:0009093_oocyte_degeneration	0.287949	1	3.01705	3.75614	FOXO3
MP:0001710_absent_amniotic_folds	0.287949	1	3.01705	3.75614	PRMT1
MP:0001288_abnormal_lens_induction	0.287949	1	3.01705	3.75614	MAF
MP:0004712_notochord_degeneration	0.287949	1	3.01705	3.75614	NOTCH1
MP:0004453_abnormal_pterygoid_bone_morphology	0.287949	1	3.01705	3.75614	FGFR1
MP:0010980_ectopic_ureteric_bud	0.287949	1	3.01705	3.75614	GEN1
MP:0004872_absent_nasal_septum	0.287949	1	3.01705	3.75614	COL2A1
MP:0012093_absent_nodal_flow	0.287949	1	3.01705	3.75614	KIF3A
MP:0012284_increased_sternebra_number	0.287949	1	3.01705	3.75614	HOXC4
MP:0010585_abnormal_conotruncal_ridge_morphology	0.287949	1	3.01705	3.75614	SOX4
MP:0006399_abnormal_long_bone_epiphyseal_ossification_zone_morphology	0.287949	1	3.01705	3.75614	COL2A1
MP:0012081_absent_heart_tube	0.287949	1	3.01705	3.75614	PRKAR1A
MP:0009946_abnormal_olfactory_bulb_layer_morphology	0.287949	1	3.01705	3.75614	APC2
MP:0010976_small_lung_lobe	0.287949	1	3.01705	3.75614	VANGL2
MP:0010981_abnormal_branching_involved_in_ureteric_bud_morphogenesis	0.287949	1	3.01705	3.75614	PLXNB1
MP:0001320_small_pupils	0.287949	1	3.01705	3.75614	MAF
MP:0009485_distended_ileum	0.287949	1	3.01705	3.75614	DENND5B
MP:0010384_increased_renal_carcinoma_incidence	0.287949	1	3.01705	3.75614	DKC1
MP:0000962_disorganized_dorsal_root_ganglion	0.287949	1	3.01705	3.75614	UNCX
MP:0006429_abnormal_hyaline_cartilage_morphology	0.287949	1	3.01705	3.75614	FGFR3
MP:0006432_abnormal_costal_cartilage_morphology	0.287949	1	3.01705	3.75614	FGFR3
MP:0004315_absent_vestibular_saccule	0.287949	1	3.01705	3.75614	EYA1
MP:0003202_abnormal_neuron_apoptosis	0.287949	1	3.01705	3.75614	NGFR
MP:0010617_thick_mitral_valve_cusps	0.287949	1	3.01705	3.75614	DCHS1
MP:0001072_abnormal_vestibulocochlear_nerve_morphology	0.287949	1	3.01705	3.75614	EYA1
MP:0000948_nonconvulsive_seizures	0.287949	1	3.01705	3.75614	ELAVL3
MP:0011932_abnormal_endocrine_pancreas_development	0.287949	1	3.01705	3.75614	INSM1
MP:0012702_increased_embryonic_neuroepithelium_thickness	0.287949	1	3.01705	3.75614	ITGB1
MP:0009130_increased_white_fat_cell_number	0.287949	1	3.01705	3.75614	CDKN1A
MP:0003756_abnormal_hard_palate_morphology	0.287949	1	3.01705	3.75614	CDKN1C
MP:0030350_premature_coronal_suture_closure	0.287949	1	3.01705	3.75614	FGFR1
MP:0004032_abnormal_interventricular_groove_morphology	0.287949	1	3.01705	3.75614	SALL4
MP:0011498_abnormal_glomerular_capsule_parietal_layer_morphology	0.287949	1	3.01705	3.75614	COL4A1
MP:0008222_decreased_hippocampal_commissure_size	0.287949	1	3.01705	3.75614	TRIM67
MP:0009343_dilated_gallbladder	0.287949	1	3.01705	3.75614	THBS1
MP:0011103_embryonic_lethality_at_implantation,_incomplete_penetrance	0.287949	1	3.01705	3.75614	ROCK1
MP:0008138_absent_podocyte_foot_process	0.287949	1	3.01705	3.75614	PODXL
MP:0000081_premature_cranial_suture_closure	0.287949	1	3.01705	3.75614	FGFR1
MP:0009096_decreased_endometrial_gland_number	0.287949	1	3.01705	3.75614	CENPB
MP:0004340_short_scapula	0.287949	1	3.01705	3.75614	HAPLN1
MP:0009656_delayed_chorioallantoic_fusion	0.287949	1	3.01705	3.75614	TMED2
MP:0006116_calcified_aortic_valve	0.287949	1	3.01705	3.75614	NOTCH1
MP:0011207_absent_ectoplacental_cavity	0.287949	1	3.01705	3.75614	PRMT1
MP:0012515_abnormal_heart_apex_morphology	0.287949	1	3.01705	3.75614	MATR3
MP:0011508_glomerular_capillary_thrombosis	0.287949	1	3.01705	3.75614	PDGFRB
MP:0010161_decreased_brain_cholesterol_level	0.287949	1	3.01705	3.75614	SREBF2
MP:0002019_abnormal_tumor_incidence	0.287949	1	3.01705	3.75614	CDKN1A
MP:0010011_ectopic_hippocampus_pyramidal_cells	0.287949	1	3.01705	3.75614	APC2
MP:0003913_increased_heart_right_ventricle_weight	0.287949	1	3.01705	3.75614	S100A1
MP:0004165_abnormal_lateral_geniculate_nucleus_morphology	0.287949	1	3.01705	3.75614	CHRNB2
MP:0013585_thymus_cortex_atrophy	0.287949	1	3.01705	3.75614	GNAS
MP:0004896_abnormal_endometrium_morphology	0.287949	1	3.01705	3.75614	CENPB
MP:0005563_abnormal_hemoglobin_content	0.287949	1	3.01705	3.75614	BCL11A
MP:0001889_delayed_brain_development	0.287949	1	3.01705	3.75614	SMG1
MP:0030137_abnormal_upper_incisor_morphology	0.287949	1	3.01705	3.75614	NFIC
MP:0000256_echinocytosis	0.287949	1	3.01705	3.75614	PRDX2
MP:0004659_abnormal_odontoid_process_morphology	0.287949	1	3.01705	3.75614	TBX15
MP:0005230_ectrodactyly	0.287949	1	3.01705	3.75614	HOXA13
MP:0009420_skeletal_muscle_endomysial_fibrosis	0.287949	1	3.01705	3.75614	VCP
MP:0011426_abnormal_ureter_smooth_muscle_morphology	0.287949	1	3.01705	3.75614	CLMP
MP:0009294_increased_interscapular_fat_pad_weight	0.287949	1	3.01705	3.75614	GNAS
MP:0030281_thin_parietal_bone	0.287949	1	3.01705	3.75614	FGFR3
MP:0005502_abnormal_renal/urinary_system_physiology	0.287949	1	3.01705	3.75614	MAN2A1
MP:0011534_granular_kidney	0.287949	1	3.01705	3.75614	TNS1
MP:0003624_anuria	0.287949	1	3.01705	3.75614	PODXL
MP:0004793_abnormal_synaptic_vesicle_clustering	0.287949	1	3.01705	3.75614	KIF1A
MP:0014091_abnormal_tectorial_membrane_striated-sheet_matrix_morphology	0.287949	1	3.01705	3.75614	COL9A1
MP:0009275_bruising	0.287949	1	3.01705	3.75614	COL4A1
MP:0008987_abnormal_liver_lobule_morphology	0.287949	1	3.01705	3.75614	IGF2BP1
MP:0000084_abnormal_fontanelle_morphology	0.287949	1	3.01705	3.75614	ATR
MP:0030605_abnormal_corneocyte_morphology	0.287949	1	3.01705	3.75614	BCL11B
MP:0004415_abnormal_cochlear_nerve_compound_action_potential	0.287949	1	3.01705	3.75614	FGFR1
MP:0005128_decreased_adrenocorticotropin_level	0.287949	1	3.01705	3.75614	INSM1
MP:0008758_abnormal_T_cell_receptor_beta_chain_V(D)J_recombination	0.287949	1	3.01705	3.75614	BCL11B
MP:0005034_abnormal_anus_morphology	0.287949	1	3.01705	3.75614	SALL4
MP:0002959_increased_urine_microalbumin_level	0.287949	1	3.01705	3.75614	COL4A1
MP:0003030_acidemia	0.287949	1	3.01705	3.75614	SLC4A1
MP:0004267_abnormal_optic_tract_morphology	0.287949	1	3.01705	3.75614	EPHB1
MP:0008061_absent_podocyte_slit_diaphragm	0.287949	1	3.01705	3.75614	PODXL
MP:0003010_decreased_mortality_induced_by_ionizing_radiation	0.287949	1	3.01705	3.75614	CDKN1A
MP:0020474_advanced_circadian_behavior_phase	0.287949	1	3.01705	3.75614	ZFHX3
MP:0011504_abnormal_limb_long_bone_morphology	0.287949	1	3.01705	3.75614	COL2A1
MP:0003223_decreased_cardiomyocyte_apoptosis	0.287949	1	3.01705	3.75614	ACP1
MP:0003708_binucleate	0.287949	1	3.01705	3.75614	SLC4A1
MP:0005406_abnormal_heart_size	0.287949	1	3.01705	3.75614	GNAS
MP:0006411_upturned_snout	0.287949	1	3.01705	3.75614	PFAS
MP:0014117_increased_pancreatic_beta_cell_apoptosis	0.287949	1	3.01705	3.75614	TGFBI
MP:0010589_common_truncal_valve	0.287949	1	3.01705	3.75614	VANGL2
MP:0008753_abnormal_osteocyte_morphology	0.287949	1	3.01705	3.75614	COL1A1
MP:0009552_urinary_bladder_obstruction	0.287949	1	3.01705	3.75614	CCNB1
MP:0006141_abnormal_atrioventricular_node_conduction	0.287949	1	3.01705	3.75614	CACNA1G
MP:0010540_long_stride_length	0.287949	1	3.01705	3.75614	APC2
MP:0006049_semilunar_valve_regurgitation	0.287949	1	3.01705	3.75614	LOX
MP:0002570_alcohol_aversion	0.287949	1	3.01705	3.75614	CACNA1B
MP:0010149_abnormal_synaptic_dopamine_release	0.287949	1	3.01705	3.75614	CHRNA4
MP:0008192_abnormal_germinal_center_B_cell_physiology	0.287949	1	3.01705	3.75614	PKN1
MP:0010119_abnormal_bone_mineral_density	0.287949	1	3.01705	3.75614	DLL1
MP:0001699_increased_embryo_size	0.287949	1	3.01705	3.75614	VEZF1
MP:0003550_short_perineum	0.287949	1	3.01705	3.75614	HOXA13
MP:0011269_increased_excitatory_postsynaptic_current_amplitude	0.287949	1	3.01705	3.75614	EIF4EBP2
MP:0011142_abnormal_lung-associated_mesenchyme_development	0.287949	1	3.01705	3.75614	NISCH
MP:0004156_abnormal_QT_variability	0.287949	1	3.01705	3.75614	HGS
MP:0009428_decreased_tibialis_anterior_weight	0.287949	1	3.01705	3.75614	ZFP106
MP:0011808_abnormal_myoblast_differentiation	0.287949	1	3.01705	3.75614	DLL1
MP:0008285_abnormal_hippocampus_granule_cell_layer	0.287949	1	3.01705	3.75614	APC2
MP:0010924_abnormal_osteoid_morphology	0.287949	1	3.01705	3.75614	ISLR
MP:0009362_abnormal_primary_ovarian_follicle_morphology	0.287949	1	3.01705	3.75614	ATR
MP:0009829_enlarged_eye_anterior_chamber	0.287949	1	3.01705	3.75614	COL8A2
MP:0010132_decreased_DN2_thymocyte_number	0.287949	1	3.01705	3.75614	BCL11A
MP:0011285_increased_circulating_erythropoietin_level	0.287949	1	3.01705	3.75614	EPAS1
MP:0011975_neuronal_cytoplasmic_inclusions	0.287949	1	3.01705	3.75614	GRN
MP:0020155_enhanced_humoral_immune_response	0.287949	1	3.01705	3.75614	MGAT5B
MP:0013026_decreased_Ly6C_low_monocyte_number	0.287949	1	3.01705	3.75614	DLG4
MP:0003068_enlarged_kidney	0.2912	1	1.38943	1.7142	GCDH;NOTCH3;GRN;PLXNB1;TNS1
MP:0001386_abnormal_maternal_nurturing	0.2912	1	1.38943	1.7142	RIMS1;TPST1;GNAL;DLG4;MEST
MP:0004269_abnormal_optic_cup_morphology	0.293858	1	1.58395	1.9398	COL4A2;ATP11A;PRRC2B
MP:0002651_abnormal_sciatic_nerve_morphology	0.293858	1	1.58395	1.9398	NGFR;NFASC;NEFL
MP:0002279_abnormal_diaphragm_morphology	0.293858	1	1.58395	1.9398	CLIP3;LOX;MYT1
MP:0003628_abnormal_leukocyte_adhesion	0.293858	1	1.58395	1.9398	ROCK1;VIM;GNAI2
MP:0010954_abnormal_cellular_respiration	0.293858	1	1.58395	1.9398	ACADVL;GYG;CYCS
MP:0005418_abnormal_circulating_hormone_level	0.293858	1	1.58395	1.9398	FTO;GRN;IGF2
MP:0004787_abnormal_dorsal_aorta_morphology	0.294613	1	1.45651	1.77998	NOTCH1;ZMIZ1;TDG;LEMD3
MP:0006138_congestive_heart_failure	0.294613	1	1.45651	1.77998	CSRP3;GYG;EPAS1;SOX9
MP:0005464_abnormal_platelet_physiology	0.294613	1	1.45651	1.77998	ITGB1;STX8;BAK1;SEPT5
MP:0003997_tonic-clonic_seizures	0.294613	1	1.45651	1.77998	VCP;KCNQ2;TBC1D24;LHX6
MP:0002796_impaired_skin_barrier_function	0.294613	1	1.45651	1.77998	CYP26B1;BCL11B;SCD2;SFN
MP:0010869_decreased_bone_trabecula_number	0.294613	1	1.45651	1.77998	COL1A1;RPS6KA3;COL2A1;COL1A2
MP:0002672_abnormal_pharyngeal_arch_artery_morphology	0.297703	1	1.83646	2.22517	ZMIZ1;VEZF1
MP:0003120_abnormal_tracheal_cartilage_morphology	0.297703	1	1.83646	2.22517	RARA;SOX9
MP:0002824_abnormal_chorioallantoic_fusion	0.297703	1	1.83646	2.22517	NR6A1;WNT7B
MP:0004188_delayed_embryo_turning	0.297703	1	1.83646	2.22517	SMG1;IFT57
MP:0005193_abnormal_anterior_eye_segment_morphology	0.297703	1	1.83646	2.22517	COL2A1;SRC
MP:0010254_nuclear_cataracts	0.297703	1	1.83646	2.22517	MAF;SREBF2
MP:0010018_pulmonary_vascular_congestion	0.297703	1	1.83646	2.22517	MORF4L1;TMEM38B
MP:0005088_increased_acute_inflammation	0.297703	1	1.83646	2.22517	PPM1A;AKNA
MP:0004097_abnormal_cerebellar_cortex_morphology	0.297703	1	1.83646	2.22517	HGS;GNAS
MP:0009050_dilated_proximal_convoluted_tubules	0.297703	1	1.83646	2.22517	COL4A1;TNS1
MP:0004160_retroesophageal_right_subclavian_artery	0.297703	1	1.83646	2.22517	EYA1;COL4A2
MP:0002790_decreased_circulating_follicle_stimulating_hormone_level	0.297703	1	1.83646	2.22517	JUND;LIN28A
MP:0004929_decreased_epididymis_weight	0.297703	1	1.83646	2.22517	ATAT1;BMYC
MP:0003699_abnormal_female_reproductive_system_physiology	0.297703	1	1.83646	2.22517	RANBP9;CENPB
MP:0006309_decreased_retinal_ganglion_cell_number	0.297703	1	1.83646	2.22517	PDGFRB;SOD1
MP:0004491_abnormal_orientation_of_outer_hair_cell_stereociliary_bundles	0.297703	1	1.83646	2.22517	VANGL2;FAT4
MP:0004957_abnormal_blastocyst_morphology	0.297703	1	1.83646	2.22517	SNAP23;FGFR1
MP:0002607_decreased_basophil_cell_number	0.297703	1	1.83646	2.22517	LRRK1;TARDBP
MP:0014021_heterochrony	0.297703	1	1.83646	2.22517	COL4A2;ATP11A
MP:0001634_internal_hemorrhage	0.300505	1	1.37138	1.6488	SMG1;LRP1;TMSB4X;TDG;VEZF1
MP:0008498_decreased_IgG3_level	0.300505	1	1.37138	1.6488	RNF168;RIF1;HOXC4;MYBL1;DLL1
MP:0000333_decreased_bone_marrow_cell_number	0.300505	1	1.37138	1.6488	DKC1;FUBP1;ARID5B;RPS27L;ATR
MP:0009766_increased_sensitivity_to_xenobiotic_induced_morbidity/mortality	0.302943	1	1.28552	1.53518	CDKN1A;ATP1A3;SLC4A1;FOXO3;KCNK2;GNAI2;SOD1
MP:0000166_abnormal_chondrocyte_morphology	0.306978	1	1.54532	1.82499	COL2A1;HSPG2;FGFR3
MP:0008501_increased_IgG2b_level	0.306978	1	1.54532	1.82499	MGAT5B;B3GNT5;PKN1
MP:0005628_decreased_circulating_potassium_level	0.306978	1	1.54532	1.82499	EPAS1;SMS;SNX5
MP:0005498_hyporesponsive_to_tactile_stimuli	0.306978	1	1.54532	1.82499	CACNA1B;KIF1A;SOD1
MP:0008803_abnormal_placental_labyrinth_vasculature_morphology	0.309856	1	1.3538	1.58618	ITGB1;PDGFRB;SSR3;RICTOR;HOXA13
MP:0000598_abnormal_liver_morphology	0.311572	1	1.17833	1.37408	GRN;ONECUT2;LRP1;NAB2;AEBP1;THBS1;SOD1;COL1A1;COL3A1;SOAT1;ADNP2;NCKAP1L;SFN
MP:0000106_abnormal_basisphenoid_bone_morphology	0.315452	1	1.75994	2.03053	EYA1;FGFR1
MP:0004173_abnormal_intervertebral_disk_morphology	0.315452	1	1.75994	2.03053	LASP1;FGFR3
MP:0000277_abnormal_heart_shape	0.315452	1	1.75994	2.03053	SLC4A1;VRK3
MP:0004258_abnormal_placenta_size	0.315452	1	1.75994	2.03053	RANBP1;MYO18A
MP:0009969_abnormal_cerebral_cortex_pyramidal_cell_morphology	0.315452	1	1.75994	2.03053	TUBA1A;DNAJC30
MP:0001442_decreased_grooming_behavior	0.315452	1	1.75994	2.03053	GRN;CHRNA4
MP:0002655_abnormal_keratinocyte_morphology	0.315452	1	1.75994	2.03053	NFKBIA;ROCK1
MP:0001353_increased_aggression_towards_mice	0.315452	1	1.75994	2.03053	KDM5C;CACNA1B
MP:0000069_kyphoscoliosis	0.315452	1	1.75994	2.03053	COL1A1;FGFR3
MP:0001545_abnormal_hematopoietic_system_physiology	0.315452	1	1.75994	2.03053	ANXA2;DKC1
MP:0009413_skeletal_muscle_fiber_atrophy	0.315452	1	1.75994	2.03053	ZFP106;PLAA
MP:0009417_skeletal_muscle_atrophy	0.315452	1	1.75994	2.03053	ZFP106;NOTCH3
MP:0009780_abnormal_chondrocyte_physiology	0.315452	1	1.75994	2.03053	COL2A1;FGFR3
MP:0004859_abnormal_synaptic_plasticity	0.315452	1	1.75994	2.03053	DLG4;CHRDL1
MP:0012764_increased_alpha-beta_T_cell_number	0.315452	1	1.75994	2.03053	COL3A1;NCKAP1L
MP:0000780_abnormal_corpus_callosum_morphology	0.316208	1	1.40795	1.62106	VANGL2;NFIA;TUBB3;CANX
MP:0004994_abnormal_brain_wave_pattern	0.316208	1	1.40795	1.62106	CHRNA4;SLC2A3;BSN;ELAVL3
MP:0009141_increased_prepulse_inhibition	0.316208	1	1.40795	1.62106	TCF4;COMT;SEPT5;PTPN5
MP:0001923_reduced_female_fertility	0.318845	1	1.15617	1.32156	H3F3B;CELF1;PDE4D;FOXO3;CENPB;CLCN1;SOD1;CUL4A;TPST1;LIN28A;NFIA;SCD2;ZBTB7B;FGFR3;TNS1
MP:0000259_abnormal_vascular_development	0.319246	1	1.33667	1.5262	NOTCH1;ANXA2;ZMIZ1;PKN2;LEMD3
MP:0001504_abnormal_posture	0.319461	1	1.29302	1.47549	ITGB1;NGFR;FGF14;HGS;CAPRIN1;GNAS
MP:0020137_decreased_bone_mineralization	0.320119	1	1.50852	1.7183	COL1A1;CREB3L1;HSPG2
MP:0001129_impaired_ovarian_folliculogenesis	0.320119	1	1.50852	1.7183	TAF4B;FOXO3;SOD1
MP:0004875_increased_mean_systemic_arterial_blood_pressure	0.320119	1	1.50852	1.7183	ELN;DLL1;THBS1
MP:0003409_decreased_width_of_hypertrophic_chondrocyte_zone	0.320119	1	1.50852	1.7183	COL2A1;CREB3L2;FGFR3
MP:0005632_decreased_circulating_aspartate_transaminase_level	0.320119	1	1.50852	1.7183	FTO;GCDH;KIF21B
MP:0009744_postaxial_polydactyly	0.321676	1	2.63992	2.99422	FGFR1
MP:0009570_abnormal_right_lung_morphology	0.321676	1	2.63992	2.99422	COL4A2
MP:0011527_disorganized_placental_labyrinth	0.321676	1	2.63992	2.99422	TLK2
MP:0004557_dilated_allantois	0.321676	1	2.63992	2.99422	HGS
MP:0004537_abnormal_palatine_bone_horizontal_plate_morphology	0.321676	1	2.63992	2.99422	FGFR3
MP:0012062_small_tail_bud	0.321676	1	2.63992	2.99422	TMED2
MP:0004447_small_basioccipital_bone	0.321676	1	2.63992	2.99422	TBX15
MP:0002200_abnormal_brain_ventricular_system_morphology	0.321676	1	2.63992	2.99422	VANGL2
MP:0001107_decreased_Schwann_cell_number	0.321676	1	2.63992	2.99422	NGFR
MP:0000776_abnormal_inferior_colliculus_morphology	0.321676	1	2.63992	2.99422	TAL2
MP:0009493_abnormal_cystic_duct_morphology	0.321676	1	2.63992	2.99422	THBS1
MP:0003124_hypospadia	0.321676	1	2.63992	2.99422	HOXA13
MP:0004364_thin_stria_vascularis	0.321676	1	2.63992	2.99422	SOD1
MP:0009951_abnormal_olfactory_bulb_mitral_cell_layer_morphology	0.321676	1	2.63992	2.99422	APC2
MP:0003151_absent_tunnel_of_Corti	0.321676	1	2.63992	2.99422	FGFR3
MP:0010911_abnormal_pulmonary_acinus_morphology	0.321676	1	2.63992	2.99422	LOX
MP:0000378_absent_hair_follicles	0.321676	1	2.63992	2.99422	NGFR
MP:0010897_abnormal_bronchiole_epithelium_morphology	0.321676	1	2.63992	2.99422	LOX
MP:0005575_increased_pulmonary_ventilation	0.321676	1	2.63992	2.99422	CHRNB2
MP:0010755_abnormal_heart_right_ventricle_pressure	0.321676	1	2.63992	2.99422	EPAS1
MP:0000866_cerebellum_vermis_hypoplasia	0.321676	1	2.63992	2.99422	MSX2
MP:0005493_stomach_epithelial_hyperplasia	0.321676	1	2.63992	2.99422	THBS1
MP:0000630_mammary_gland_hyperplasia	0.321676	1	2.63992	2.99422	CDH3
MP:0000384_distorted_hair_follicle_pattern	0.321676	1	2.63992	2.99422	SFN
MP:0004586_pillar_cell_degeneration	0.321676	1	2.63992	2.99422	SOD1
MP:0004055_atrium_hypoplasia	0.321676	1	2.63992	2.99422	HAS2
MP:0003820_increased_left_ventricle_systolic_pressure	0.321676	1	2.63992	2.99422	S100A1
MP:0004539_absent_maxilla	0.321676	1	2.63992	2.99422	EYA1
MP:0010890_decreased_alveolar_lamellar_body_number	0.321676	1	2.63992	2.99422	TMEM38B
MP:0010978_absent_ureteric_bud	0.321676	1	2.63992	2.99422	EYA1
MP:0000847_abnormal_metencephalon_morphology	0.321676	1	2.63992	2.99422	VANGL2
MP:0004600_abnormal_vertebral_transverse_process_morphology	0.321676	1	2.63992	2.99422	RPS7
MP:0004419_absent_parietal_bone	0.321676	1	2.63992	2.99422	HSPG2
MP:0011359_decreased_glomerular_capillary_number	0.321676	1	2.63992	2.99422	PDGFRB
MP:0009698_heart_hemorrhage	0.321676	1	2.63992	2.99422	TMSB4X
MP:0002174_abnormal_gastrulation_movements	0.321676	1	2.63992	2.99422	FGFR1
MP:0011256_abnormal_neural_fold_morphology	0.321676	1	2.63992	2.99422	FGFR1
MP:0000815_abnormal_Ammon_gyrus_morphology	0.321676	1	2.63992	2.99422	TUBA1A
MP:0030245_round_head	0.321676	1	2.63992	2.99422	FGFR3
MP:0003289_abnormal_intestinal_peristalsis	0.321676	1	2.63992	2.99422	CLMP
MP:0011309_abnormal_kidney_arterial_blood_vessel_morphology	0.321676	1	2.63992	2.99422	SLC2A10
MP:0004781_abnormal_surfactant_composition	0.321676	1	2.63992	2.99422	TMEM38B
MP:0011854_cerebral_edema	0.321676	1	2.63992	2.99422	SRGAP3
MP:0002629_hyperactivity_elicited_by_ethanol_administration	0.321676	1	2.63992	2.99422	SLC6A1
MP:0008956_decreased_cellular_hemoglobin_content	0.321676	1	2.63992	2.99422	TMEM14C
MP:0002936_joint_swelling	0.321676	1	2.63992	2.99422	PLAT
MP:0009124_increased_brown_fat_cell_lipid_droplet_size	0.321676	1	2.63992	2.99422	GNAS
MP:0001214_skin_hyperplasia	0.321676	1	2.63992	2.99422	COL1A1
MP:0006282_abnormal_spinal_cord_dorsal_horn_morphology	0.321676	1	2.63992	2.99422	CNTN2
MP:0004210_abnormal_bitter_taste_sensitivity	0.321676	1	2.63992	2.99422	SLC6A1
MP:0000168_abnormal_bone_marrow_development	0.321676	1	2.63992	2.99422	GSTA4
MP:0009480_distended_cecum	0.321676	1	2.63992	2.99422	CLMP
MP:0004328_decreased_vestibular_hair_cell_number	0.321676	1	2.63992	2.99422	EYA1
MP:0005237_abnormal_olfactory_tract_morphology	0.321676	1	2.63992	2.99422	SEMA7A
MP:0009810_increased_urine_uric_acid_level	0.321676	1	2.63992	2.99422	ABCG2
MP:0004591_enlarged_tectorial_membrane	0.321676	1	2.63992	2.99422	COL9A1
MP:0011125_decreased_primary_ovarian_follicle_number	0.321676	1	2.63992	2.99422	RANBP9
MP:0006290_proboscis	0.321676	1	2.63992	2.99422	COL2A1
MP:0008109_abnormal_small_intestinal_microvillus_morphology	0.321676	1	2.63992	2.99422	IGF2BP1
MP:0006200_vitreous_body_deposition	0.321676	1	2.63992	2.99422	MSX2
MP:0012289_abnormal_non-rapid_eye_movement_sleep_pattern	0.321676	1	2.63992	2.99422	ATP1A3
MP:0011176_abnormal_erythroblast_morphology	0.321676	1	2.63992	2.99422	SLC4A1
MP:0010163_hemolysis	0.321676	1	2.63992	2.99422	SLC4A1
MP:0008913_weaving	0.321676	1	2.63992	2.99422	LTN1
MP:0009594_abnormal_corneocyte_envelope_morphology	0.321676	1	2.63992	2.99422	CYP26B1
MP:0005068_abnormal_NK_cell_morphology	0.321676	1	2.63992	2.99422	FOXO3
MP:0006149_decreased_visual_acuity	0.321676	1	2.63992	2.99422	CHRNB2
MP:0009615_abnormal_zinc_homeostasis	0.321676	1	2.63992	2.99422	GRN
MP:0010160_increased_oligodendrocyte_number	0.321676	1	2.63992	2.99422	MGAT5B
MP:0009828_increased_tumor_latency	0.321676	1	2.63992	2.99422	CACFD1
MP:0000413_polyphalangy	0.321676	1	2.63992	2.99422	CYP51
MP:0020220_decreased_tear_production	0.321676	1	2.63992	2.99422	SOD1
MP:0011179_decreased_erythroblast_number	0.321676	1	2.63992	2.99422	CHRNB2
MP:0009728_abnormal_calcaneum_morphology	0.321676	1	2.63992	2.99422	SOX11
MP:0008542_enlarged_cervical_lymph_nodes	0.321676	1	2.63992	2.99422	CDKN1A
MP:0013179_wavy_tail	0.321676	1	2.63992	2.99422	FGFR3
MP:0004348_long_femur	0.321676	1	2.63992	2.99422	FGFR3
MP:0003444_abnormal_neurotransmitter_uptake	0.321676	1	2.63992	2.99422	SLC6A1
MP:0010996_increased_aorta_wall_thickness	0.321676	1	2.63992	2.99422	ELN
MP:0003462_abnormal_response_to_novel_odor	0.321676	1	2.63992	2.99422	GNAL
MP:0008538_decreased_zigzag_hair_amount	0.321676	1	2.63992	2.99422	CDKN1A
MP:0003213_decreased_susceptibility_to_age_related_obesity	0.321676	1	2.63992	2.99422	COL1A1
MP:0010235_abnormal_retina_inner_limiting_membrane_morphology	0.321676	1	2.63992	2.99422	COL4A1
MP:0011385_abnormal_testosterone_level	0.321676	1	2.63992	2.99422	BMYC
MP:0009108_increased_pancreas_weight	0.321676	1	2.63992	2.99422	GRB10
MP:0008162_increased_diameter_of_tibia	0.321676	1	2.63992	2.99422	COL2A1
MP:0009834_abnormal_sperm_annulus_morphology	0.321676	1	2.63992	2.99422	ATAT1
MP:0002800_abnormal_short_term_object_recognition_memory	0.321676	1	2.63992	2.99422	ASNS
MP:0010133_increased_DN3_thymocyte_number	0.321676	1	2.63992	2.99422	RNF168
MP:0013663_increased_myeloid_cell_number	0.321676	1	2.63992	2.99422	LRBA
MP:0013022_increased_Ly6C_high_monocyte_number	0.321676	1	2.63992	2.99422	ATP11A
MP:0010848_decreased_central_memory_CD8_positive,_alpha-beta_T_cell_number	0.321676	1	2.63992	2.99422	NCKAP1L
MP:0001304_cataract	0.32321	1	1.15949	1.30959	CDKN1C;SPARC;GREB1L;ATN1;TBC1D8;OPLAH;BZW1;SREBF2;EHD1;MAF;COL4A2;FAM162A;COL4A1;MAPT
MP:0001433_polyphagia	0.327056	1	1.38487	1.54777	FTO;ARNT2;MARK4;TARDBP
MP:0000914_exencephaly	0.327689	1	1.16335	1.29794	DYNC2H1;ITGB1;TRIM71;GREB1L;AMT;ATP11A;HSPG2;HIC1;PSAT1;SALL4;CYCS;IFT57;KDM6A
MP:0002574_increased_vertical_activity	0.327887	1	1.27996	1.42726	RBM26;BCL11B;CHRNA4;CKB;COMT;TARDBP
MP:0002237_abnormal_nasal_cavity_morphology	0.333096	1	1.68955	1.85736	SFN;ATP11A
MP:0000029_abnormal_malleus_morphology	0.333096	1	1.68955	1.85736	FGFR3;FGFR1
MP:0000729_abnormal_myogenesis	0.333096	1	1.68955	1.85736	ITGB1;DLL1
MP:0000823_abnormal_lateral_ventricle_morphology	0.333096	1	1.68955	1.85736	VANGL2;IGF2BP1
MP:0002691_small_stomach	0.333096	1	1.68955	1.85736	SOX11;TNS3
MP:0001388_abnormal_stationary_movement	0.333096	1	1.68955	1.85736	HGS;CLCN1
MP:0004835_abnormal_miniature_endplate_potential	0.333096	1	1.68955	1.85736	PLAA;HSPG2
MP:0004084_abnormal_cardiac_muscle_relaxation	0.333096	1	1.68955	1.85736	MYBPC3;MYH6
MP:0000761_thin_diaphragm_muscle	0.333096	1	1.68955	1.85736	ADAM19;LMNB1
MP:0001052_abnormal_innervation_pattern_to_muscle	0.333096	1	1.68955	1.85736	CLIP3;NGFR
MP:0008478_increased_spleen_white_pulp_amount	0.333096	1	1.68955	1.85736	TBRG1;B3GNT5
MP:0005601_increased_angiogenesis	0.333096	1	1.68955	1.85736	PPM1A;VASH1
MP:0001391_abnormal_tail_movements	0.333096	1	1.68955	1.85736	COL1A1;VANGL2
MP:0010825_abnormal_lung_saccule_morphology	0.333096	1	1.68955	1.85736	VANGL2;TMEM38B
MP:0009118_increased_white_fat_cell_size	0.333096	1	1.68955	1.85736	PLSCR3;TBC1D4
MP:0001119_abnormal_female_reproductive_system_morphology	0.333263	1	1.47344	1.61905	CDKN1C;ARID5B;CENPB
MP:0009888_palatal_shelves_fail_to_meet_at_midline	0.333263	1	1.47344	1.61905	CDKN1C;SOX11;PDS5A
MP:0000628_abnormal_mammary_gland_development	0.333263	1	1.47344	1.61905	DDR1;CDH3;ARHGAP5
MP:0010466_vascular_ring	0.333263	1	1.47344	1.61905	PDGFRB;VANGL2;EYA1
MP:0005013_increased_lymphocyte_cell_number	0.336341	1	1.26716	1.38073	EPAS1;CDC7;CKB;TARDBP;THBS1;GNAI2
MP:0006042_increased_apoptosis	0.33743	1	1.2155	1.32052	ITGB1;NPM1;RPS19;DCTN1;CACFD1;COL8A2;MCM3;ATR
MP:0008209_decreased_pre-B_cell_number	0.337926	1	1.36254	1.47825	HSPA9;DKC1;MGAT5B;ARID3A
MP:0003232_abnormal_forebrain_development	0.338119	1	1.30366	1.41364	NPM1;COL2A1;NR6A1;VANGL2;KDM6A
MP:0000693_spleen_hyperplasia	0.338119	1	1.30366	1.41364	CDKN1A;LDHA;CYCS;NCKAP1L;FOXO3
MP:0006036_abnormal_mitochondrial_physiology	0.338119	1	1.30366	1.41364	ZFP106;PNP;THBS1;ABCG2;SOD1
MP:0004852_decreased_testis_weight	0.338809	1	1.14601	1.24035	HSP90AA1;HSPA4;BMYC;EIF2S2;EHD1;ATAT1;CUL4A;PTP4A2;ISLR;TAF4B;SNRPE;EIF2S3Y;MYBL1;ATR
MP:0010052_increased_grip_strength	0.340057	1	1.19543	1.28945	DPM1;ABTB2;PPM1A;HSP90AA1;DLG4;ADNP2;COMT;EFR3B;TTC28
MP:0005244_hemopericardium	0.346397	1	1.43995	1.5266	TDG;TMSB4X;HSPG2
MP:0000602_enlarged_liver_sinusoidal_spaces	0.346397	1	1.43995	1.5266	ATP11A;HSPG2;PRRC2B
MP:0000163_abnormal_cartilage_morphology	0.346397	1	1.43995	1.5266	COL2A1;IGF2BP1;HSPG2
MP:0004157_interrupted_aortic_arch	0.346397	1	1.43995	1.5266	BMPR2;EYA1;MATR3
MP:0006055_abnormal_vascular_endothelial_cell_morphology	0.346397	1	1.43995	1.5266	PDGFRB;ADAM19;VEZF1
MP:0006143_increased_systemic_arterial_diastolic_blood_pressure	0.346397	1	1.43995	1.5266	ELN;DLL1;THBS1
MP:0003998_decreased_thermal_nociceptive_threshold	0.346397	1	1.43995	1.5266	COL1A1;SEMA6C;GRK5
MP:0003797_abnormal_compact_bone_morphology	0.346397	1	1.43995	1.5266	COL1A1;COL1A2;MMP2
MP:0005385_cardiovascular_system_phenotype	0.346397	1	1.43995	1.5266	LRP1;BZW2;SEPT5
MP:0011095_embryonic_lethality_between_implantation_and_placentation,_complete_penetrance	0.348809	1	1.34091	1.41229	SMG1;SLC2A3;MATR3;HSP90B1
MP:0002229_neurodegeneration	0.348809	1	1.34091	1.41229	ZFP106;GCDH;GRN;STXBP1
MP:0004098_abnormal_cerebellar_granule_cell_morphology	0.350606	1	1.62456	1.70269	NFIA;ASTN1
MP:0001056_abnormal_cranial_nerve_morphology	0.350606	1	1.62456	1.70269	NR6A1;TUBB3
MP:0002972_abnormal_cardiac_muscle_contractility	0.350606	1	1.62456	1.70269	MYBPC3;PDLIM5
MP:0001404_no_spontaneous_movement	0.350606	1	1.62456	1.70269	GNAS;DLL1
MP:0004227_increased_cellular_sensitivity_to_ionizing_radiation	0.350606	1	1.62456	1.70269	RNF168;RIF1
MP:0004937_dilated_heart	0.350606	1	1.62456	1.70269	VCAN;CSNK2A1
MP:0009781_abnormal_preimplantation_embryo_development	0.350606	1	1.62456	1.70269	MYBBP1A;SRSF3
MP:0008875_abnormal_xenobiotic_pharmacokinetics	0.350606	1	1.62456	1.70269	ATP1A3;COMT
MP:0003037_increased_myocardial_infarction_size	0.350606	1	1.62456	1.70269	PKN1;SOD1
MP:0003138_absent_tympanic_ring	0.353808	1	2.34659	2.43811	FGFR1
MP:0004023_abnormal_chromosome_number	0.353808	1	2.34659	2.43811	CDKN1A
MP:0004574_broad_limb_buds	0.353808	1	2.34659	2.43811	FGFR1
MP:0004683_absent_intervertebral_disk	0.353808	1	2.34659	2.43811	COL2A1
MP:0008149_abnormal_costovertebral_joint_morphology	0.353808	1	2.34659	2.43811	VANGL2
MP:0003230_abnormal_umbilical_artery_morphology	0.353808	1	2.34659	2.43811	HOXA13
MP:0011261_abnormal_limb_mesenchyme_morphology	0.353808	1	2.34659	2.43811	P4HA1
MP:0003163_absent_posterior_semicircular_canal	0.353808	1	2.34659	2.43811	EYA1
MP:0006241_abnormal_placement_of_pupils	0.353808	1	2.34659	2.43811	SNIP1
MP:0004203_abnormal_cranial_flexure_morphology	0.353808	1	2.34659	2.43811	IFT57
MP:0011187_abnormal_parietal_endoderm_morphology	0.353808	1	2.34659	2.43811	COL4A1
MP:0001337_dry_eyes	0.353808	1	2.34659	2.43811	SOAT1
MP:0004589_abnormal_cochlear_hair_cell_development	0.353808	1	2.34659	2.43811	FGFR1
MP:0001048_absent_enteric_neurons	0.353808	1	2.34659	2.43811	SALL4
MP:0005288_abnormal_oxygen_consumption	0.353808	1	2.34659	2.43811	FTO
MP:0005585_increased_tidal_volume	0.353808	1	2.34659	2.43811	CHRNB2
MP:0004791_absent_lower_incisors	0.353808	1	2.34659	2.43811	NFIC
MP:0011364_abnormal_metanephros_morphology	0.353808	1	2.34659	2.43811	PLXNB1
MP:0004297_abnormal_proprioceptive_neuron_morphology	0.353808	1	2.34659	2.43811	NGFR
MP:0001038_abnormal_cholinergic_neuron_morphology	0.353808	1	2.34659	2.43811	NGFR
MP:0020855_decreased_corneal_epithelium_thickness	0.353808	1	2.34659	2.43811	MSX2
MP:0010901_abnormal_pulmonary_alveolar_parenchyma_morphology	0.353808	1	2.34659	2.43811	DKC1
MP:0003017_decreased_circulating_bicarbonate_level	0.353808	1	2.34659	2.43811	SLC4A1
MP:0009038_decreased_inferior_colliculus_size	0.353808	1	2.34659	2.43811	FGFR1
MP:0000453_absent_mouth	0.353808	1	2.34659	2.43811	CSNK2A1
MP:0004427_abnormal_vestibular_labyrinth_morphology	0.353808	1	2.34659	2.43811	EYA1
MP:0004674_thin_ribs	0.353808	1	2.34659	2.43811	COL1A1
MP:0008356_abnormal_gamma-delta_T_cell_differentiation	0.353808	1	2.34659	2.43811	JAG2
MP:0002880_opisthotonus	0.353808	1	2.34659	2.43811	HGS
MP:0011820_decreased_pancreatic_beta_cell_proliferation	0.353808	1	2.34659	2.43811	HIPK3
MP:0002414_abnormal_myeloblast_morphology/development	0.353808	1	2.34659	2.43811	CSF2RB
MP:0003394_increased_cardiac_output	0.353808	1	2.34659	2.43811	ELN
MP:0011951_increased_cardiac_stroke_volume	0.353808	1	2.34659	2.43811	ELN
MP:0002711_decreased_glucagon_secretion	0.353808	1	2.34659	2.43811	DBH
MP:0005141_liver_hyperplasia	0.353808	1	2.34659	2.43811	COL1A1
MP:0008180_abnormal_marginal_zone_B_cell_morphology	0.353808	1	2.34659	2.43811	NFKBIA
MP:0002256_abnormal_laryngeal_cartilage_morphology	0.353808	1	2.34659	2.43811	SOX9
MP:0008801_abnormal_erythroid_progenitor_cell_morphology	0.353808	1	2.34659	2.43811	NCKAP1L
MP:0001241_absent_epidermis_stratum_corneum	0.353808	1	2.34659	2.43811	SFN
MP:0004089_dilated_sarcoplasmic_reticulum	0.353808	1	2.34659	2.43811	KLHL31
MP:0004818_increased_skeletal_muscle_mass	0.353808	1	2.34659	2.43811	CLCN1
MP:0020472_arrhythmic_circadian_behavior_persistence	0.353808	1	2.34659	2.43811	ZFHX3
MP:0030451_abnormal_dentin_mineralization	0.353808	1	2.34659	2.43811	COL1A1
MP:0030494_abnormal_molar_root_morphology	0.353808	1	2.34659	2.43811	SLC39A13
MP:0030279_thin_neurocranium	0.353808	1	2.34659	2.43811	COL1A1
MP:0004716_abnormal_cochlear_nerve_morphology	0.353808	1	2.34659	2.43811	SOD1
MP:0005243_hemothorax	0.353808	1	2.34659	2.43811	LOX
MP:0003201_extremity_edema	0.353808	1	2.34659	2.43811	NGFR
MP:0002832_coarse_hair	0.353808	1	2.34659	2.43811	COL1A1
MP:0004164_abnormal_neurohypophysis_morphology	0.353808	1	2.34659	2.43811	ARNT2
MP:0030927_decreased_telomere_length	0.353808	1	2.34659	2.43811	DKC1
MP:0011710_enhanced_osteoblast_differentiation	0.353808	1	2.34659	2.43811	FGFR3
MP:0008760_abnormal_immunoglobulin_heavy_chain_V(D)J_recombination	0.353808	1	2.34659	2.43811	BCL11A
MP:0002534_abnormal_type_IV_hypersensitivity_reaction	0.353808	1	2.34659	2.43811	LAPTM5
MP:0005195_abnormal_posterior_eye_segment_morphology	0.353808	1	2.34659	2.43811	COL2A1
MP:0008932_abnormal_embryonic_tissue_physiology	0.353808	1	2.34659	2.43811	EEF2
MP:0000917_obstructive_hydrocephaly	0.353808	1	2.34659	2.43811	TAL2
MP:0003881_abnormal_nephron_morphology	0.353808	1	2.34659	2.43811	SIX2
MP:0020316_decreased_vascular_endothelial_cell_proliferation	0.353808	1	2.34659	2.43811	H2AFX
MP:0009755_impaired_behavioral_response_to_alcohol	0.353808	1	2.34659	2.43811	CACNA1B
MP:0003424_premature_neuronal_precursor_differentiation	0.353808	1	2.34659	2.43811	IGF2BP1
MP:0003410_abnormal_artery_development	0.353808	1	2.34659	2.43811	ELN
MP:0005662_increased_circulating_adrenaline_level	0.353808	1	2.34659	2.43811	FTO
MP:0002367_abnormal_thymus_lobule_morphology	0.353808	1	2.34659	2.43811	NCKAP1L
MP:0011628_increased_mitochondria_number	0.353808	1	2.34659	2.43811	KLHL31
MP:0006205_embryonic_lethality_between_implantation_and_somite_formation	0.353808	1	2.34659	2.43811	HGS
MP:0009393_abnormal_resting_posture	0.353808	1	2.34659	2.43811	HGS
MP:0013826_absent_hypoglossal_canal	0.353808	1	2.34659	2.43811	PRRC2B
MP:0014087_retrolental_blood	0.353808	1	2.34659	2.43811	COL4A2
MP:0013847_retropleural_edema	0.353808	1	2.34659	2.43811	PRRC2B
MP:0012361_decreased_large_unstained_cell_number	0.353808	1	2.34659	2.43811	PKN1
MP:0002833_increased_heart_weight	0.354487	1	1.16681	1.21008	MYBPC3;LDHA;CSRP3;COL1A2;TBC1D4;EPAS1;IGF2;PDLIM5;PTPN5;PAPPA2
MP:0002083_premature_death	0.35615	1	1.05914	1.09346	SMG1;CDKN1A;ACADVL;ATN1;SLC4A1;DBH;CSRP3;SALL4;ZIC1;BSN;KDM6A;CHRNB2;RPS7;HSPG2;STX1B;GAP43;COL4A1;HGS;B3GNT5;KCNQ2;RARA;MCM3;DCX;ZFP106;NOTCH3;GRN;ROCK1;SRC;RPS27L;ATP1A3;FOXO3;DLL1;CLCN1;GNAI2;CUX1;MAN2A1;HOXC4;SRGAP3;ZFHX3;SOD1;COL1A1;NFKBIA;COL3A1;NFIA;NFIC;ASXL2;CYCS;TGFBI;FGFR3;ATR
MP:0002910_abnormal_excitatory_postsynaptic_currents	0.357075	1	1.27225	1.31017	RIMS1;STX1B;GDI1;GRIK5;MAPK8IP2
MP:0002840_abnormal_lens_fiber_morphology	0.359505	1	1.40795	1.44037	SPARC;MAF;SREBF2
MP:0011084_lethality_at_weaning,_incomplete_penetrance	0.359505	1	1.40795	1.44037	SFN;FGFR3;NES
MP:0002780_decreased_circulating_testosterone_level	0.359505	1	1.40795	1.44037	LIN28A;CUX1;SRGAP3
MP:0011965_decreased_total_retina_thickness	0.359695	1	1.31996	1.34966	ANKRD27;NAB2;MAPT;ATXN7L3
MP:0000585_kinked_tail	0.360852	1	1.14159	1.1636	JAG2;GEN1;VANGL2;RPS7;SALL4;IGF2BP1;SOX11;SFN;AEBP1;FGFR3;MDFI;CYP51
MP:0003675_kidney_cysts	0.361832	1	1.23025	1.25064	PDGFRB;NFIA;DCHS1;FAT4;HOXA13;TNS1
MP:0005140_decreased_cardiac_muscle_contractility	0.364621	1	1.20191	1.21261	MYBPC3;CSRP3;S100A1;ATP1A1;PKN1;MYH6;SOD1
MP:0000154_rib_fusion	0.36657	1	1.2571	1.26158	VANGL2;EYA1;UNCX;MDFI;FGFR1
MP:0000852_small_cerebellum	0.36657	1	1.2571	1.26158	TUBB2B;HGS;PLAA;SOX11;ASTN1
MP:0003755_abnormal_palate_morphology	0.367955	1	1.56439	1.56407	ARID5B;HIC1
MP:0003727_abnormal_retinal_layer_morphology	0.367955	1	1.56439	1.56407	PDGFRB;SPARC
MP:0000217_abnormal_leukocyte_cell_number	0.367955	1	1.56439	1.56407	PNP;GNAI2
MP:0000279_ventricular_hypoplasia	0.367955	1	1.56439	1.56407	PBRM1;CYP51
MP:0005241_abnormal_retinal_ganglion_layer_morphology	0.367955	1	1.56439	1.56407	ALCAM;SOD1
MP:0010400_increased_liver_glycogen_level	0.367955	1	1.56439	1.56407	GRB10;AFP
MP:0002544_brachydactyly	0.367955	1	1.56439	1.56407	COL2A1;HOXA13
MP:0001209_spontaneous_skin_ulceration	0.367955	1	1.56439	1.56407	NFKBIA;COL5A2
MP:0012765_decreased_alpha-beta_T_cell_number	0.367955	1	1.56439	1.56407	DLG4;NCKAP1L
MP:0002642_anisocytosis	0.370576	1	1.29965	1.29016	PDGFRB;NPM1;LIG1;MAN2A1
MP:0005154_increased_B_cell_proliferation	0.370576	1	1.29965	1.29016	CHRNB2;NFKBIA;SFN;PKN1
MP:0008495_decreased_IgG1_level	0.37242	1	1.19222	1.17759	NFKBIA;RNF168;RIF1;HOXC4;ARID3A;MYBL1;DLL1
MP:0002128_abnormal_blood_circulation	0.372575	1	1.37735	1.35988	NOTCH3;FUBP1;SOX4
MP:0000042_abnormal_organ_of_Corti_morphology	0.372575	1	1.37735	1.35988	VANGL2;FGFR3;FGFR1
MP:0000295_trabecula_carnea_hypoplasia	0.372575	1	1.37735	1.35988	NOTCH1;MYL7;CSNK2A1
MP:0004090_abnormal_sarcomere_morphology	0.372575	1	1.37735	1.35988	VCP;MAPT;KLHL31
MP:0001601_abnormal_myelopoiesis	0.372575	1	1.37735	1.35988	NFKBIA;PNP;CUX1
MP:0011239_abnormal_skin_coloration	0.372575	1	1.37735	1.35988	GCDH;DACT2;GDPD5
MP:0001861_lung_inflammation	0.373428	1	1.1733	1.15573	COL1A1;AKNA;DKC1;MAN2A1;CSF2RB;NCKAP1L;FOXO3;THBS1
MP:0001683_absent_mesoderm	0.381444	1	1.27996	1.23361	BMPR2;TRIM28;TRIM59;EIF4G2
MP:0000527_abnormal_kidney_development	0.381444	1	1.27996	1.23361	SIX2;KIF26B;DCHS1;FAT4
MP:0001194_dermatitis	0.381444	1	1.27996	1.23361	FTO;NFKBIA;FOXO3;HIC1
MP:0002703_abnormal_renal_tubule_morphology	0.381444	1	1.27996	1.23361	CDKN1C;CLMP;DCHS1;FAT4
MP:0020515_abnormal_visceral_yolk_sac_endoderm_morphology	0.384419	1	2.11193	2.01906	FGFR1
MP:0004377_small_frontal_bone	0.384419	1	2.11193	2.01906	RPS6KA3
MP:0004423_abnormal_temporal_bone_squamous_part_morphology	0.384419	1	2.11193	2.01906	RARA
MP:0000078_abnormal_supraoccipital_bone_morphology	0.384419	1	2.11193	2.01906	TBX15
MP:0003162_decreased_lateral_semicircular_canal_size	0.384419	1	2.11193	2.01906	EYA1
MP:0030541_misaligned_incisors	0.384419	1	2.11193	2.01906	FGFR3
MP:0011513_abnormal_vertebral_artery_morphology	0.384419	1	2.11193	2.01906	ATP11A
MP:0005576_decreased_pulmonary_ventilation	0.384419	1	2.11193	2.01906	PKDCC
MP:0008786_abnormal_hindgut_morphology	0.384419	1	2.11193	2.01906	NR6A1
MP:0012176_abnormal_head_development	0.384419	1	2.11193	2.01906	PKN2
MP:0001714_absent_trophoblast_giant_cells	0.384419	1	2.11193	2.01906	SALL4
MP:0001411_spinning	0.384419	1	2.11193	2.01906	COL2A1
MP:0003257_abnormal_abdominal_wall_morphology	0.384419	1	2.11193	2.01906	CDKN1C
MP:0030610_absent_teeth	0.384419	1	2.11193	2.01906	LRRK1
MP:0001278_kinked_vibrissae	0.384419	1	2.11193	2.01906	CUX1
MP:0001855_abnormal_atrial_thrombosis	0.384419	1	2.11193	2.01906	MYH6
MP:0001867_rhinitis	0.384419	1	2.11193	2.01906	CUX1
MP:0004403_absent_cochlear_outer_hair_cells	0.384419	1	2.11193	2.01906	FGFR1
MP:0000430_absent_maxillary_shelf	0.384419	1	2.11193	2.01906	JAG2
MP:0009586_increased_platelet_aggregation	0.384419	1	2.11193	2.01906	2019-09-05
MP:0004652_small_caudal_vertebrae	0.384419	1	2.11193	2.01906	FGFR3
MP:0011723_ectopic_neuron	0.384419	1	2.11193	2.01906	DCC
MP:0010457_pulmonary_artery_stenosis	0.384419	1	2.11193	2.01906	LOX
MP:0004838_abnormal_neural_fold_elevation_formation	0.384419	1	2.11193	2.01906	CSNK2A1
MP:0004796_increased_anti-histone_antibody_level	0.384419	1	2.11193	2.01906	CDKN1A
MP:0002258_abnormal_cricoid_cartilage_morphology	0.384419	1	2.11193	2.01906	RARA
MP:0003303_peritoneal_inflammation	0.384419	1	2.11193	2.01906	GNAI2
MP:0004189_abnormal_alveolar_process_morphology	0.384419	1	2.11193	2.01906	SLC39A13
MP:0011509_dilated_glomerular_capillary	0.384419	1	2.11193	2.01906	COL4A1
MP:0004894_uterus_atrophy	0.384419	1	2.11193	2.01906	CDKN1C
MP:0009175_abnormal_pancreatic_beta_cell_differentiation	0.384419	1	2.11193	2.01906	TLE3
MP:0002583_absent_extraembryonic_ectoderm	0.384419	1	2.11193	2.01906	TRIM59
MP:0004651_increased_thoracic_vertebrae_number	0.384419	1	2.11193	2.01906	FGFR1
MP:0005341_decreased_susceptibility_to_atherosclerosis	0.384419	1	2.11193	2.01906	DENND5B
MP:0005138_decreased_prolactin_level	0.384419	1	2.11193	2.01906	INSM1
MP:0009971_decreased_hippocampus_pyramidal_cell_number	0.384419	1	2.11193	2.01906	TUBA1A
MP:0001443_poor_grooming	0.384419	1	2.11193	2.01906	ARID5B
MP:0003979_increased_circulating_carnitine_level	0.384419	1	2.11193	2.01906	ACADVL
MP:0011422_kidney_medulla_atrophy	0.384419	1	2.11193	2.01906	SLC4A1
MP:0004632_abnormal_cochlear_OHC_efferent_innervation_pattern	0.384419	1	2.11193	2.01906	FGFR3
MP:0010748_abnormal_visual_evoked_potential	0.384419	1	2.11193	2.01906	AIPL1
MP:0004184_abnormal_baroreceptor_physiology	0.384419	1	2.11193	2.01906	CACNA1B
MP:0000680_absent_parathyroid_glands	0.384419	1	2.11193	2.01906	EYA1
MP:0011234_abnormal_retinol_level	0.384419	1	2.11193	2.01906	DHRS3
MP:0009859_eye_opacity	0.384419	1	2.11193	2.01906	PDGFRB
MP:0005435_hemoperitoneum	0.384419	1	2.11193	2.01906	LOX
MP:0003825_abnormal_pillar_cell_morphology	0.384419	1	2.11193	2.01906	FGFR3
MP:0004354_absent_deltoid_tuberosity	0.384419	1	2.11193	2.01906	SOX9
MP:0006400_decreased_molar_number	0.384419	1	2.11193	2.01906	SRC
MP:0003701_elevated_level_of_mitotic_sister_chromatid_exchange	0.384419	1	2.11193	2.01906	RANBP2
MP:0004232_decreased_muscle_weight	0.384419	1	2.11193	2.01906	KLHL31
MP:0009608_abnormal_epidermal_lamellar_body_morphology	0.384419	1	2.11193	2.01906	SCD2
MP:0020849_abnormal_actin_cytoskeleton_morphology	0.384419	1	2.11193	2.01906	CSRP3
MP:0012551_metabolic_acidosis	0.384419	1	2.11193	2.01906	SLC4A1
MP:0011632_dilated_mitochondria	0.384419	1	2.11193	2.01906	SOD1
MP:0010701_fusion_of_atlas_and_odontoid_process	0.384419	1	2.11193	2.01906	RARA
MP:0006365_absent_guard_hair	0.384419	1	2.11193	2.01906	CUX1
MP:0005258_ocular_hypertension	0.384419	1	2.11193	2.01906	COL1A1
MP:0006341_small_first_pharyngeal_arch	0.384419	1	2.11193	2.01906	ITGB1
MP:0002905_decreased_circulating_parathyroid_hormone_level	0.384419	1	2.11193	2.01906	GNAS
MP:0005489_vascular_smooth_muscle_hyperplasia	0.384419	1	2.11193	2.01906	THBS1
MP:0003855_abnormal_forelimb_zeugopod_morphology	0.384419	1	2.11193	2.01906	COL1A1
MP:0009426_decreased_soleus_weight	0.384419	1	2.11193	2.01906	ZFP106
MP:0009757_impaired_behavioral_response_to_morphine	0.384419	1	2.11193	2.01906	PLAT
MP:0003649_decreased_heart_right_ventricle_size	0.384419	1	2.11193	2.01906	HAS2
MP:0004033_supernumerary_teeth	0.384419	1	2.11193	2.01906	RPS6KA3
MP:0014105_abnormal_chondrocyte_differentiation	0.384419	1	2.11193	2.01906	FGFR3
MP:0008884_abnormal_enterocyte_apoptosis	0.384419	1	2.11193	2.01906	DCC
MP:0030136_abnormal_lower_incisor_morphology	0.384419	1	2.11193	2.01906	NFIC
MP:0003121_genetic_imprinting	0.384419	1	2.11193	2.01906	GNAS
MP:0011827_impaired_neuron_differentiation	0.384419	1	2.11193	2.01906	KDM2A
MP:0011121_decreased_primordial_ovarian_follicle_number	0.384419	1	2.11193	2.01906	LIN28A
MP:0003062_abnormal_coping_response	0.384419	1	2.11193	2.01906	HGS
MP:0005545_abnormal_lens_development	0.385119	1	1.50852	1.43944	CDKN1C;MAF
MP:0002233_abnormal_nose_morphology	0.385119	1	1.50852	1.43944	TRIM71;ATR
MP:0011732_decreased_somite_size	0.385119	1	1.50852	1.43944	PRKAR1A;FGFR1
MP:0001106_abnormal_Schwann_cell_morphology	0.385119	1	1.50852	1.43944	ADAM22;PMP22
MP:0003132_increased_pre-B_cell_number	0.385119	1	1.50852	1.43944	NFKBIA;PNP
MP:0001899_absent_long_term_depression	0.385119	1	1.50852	1.43944	PLAT;PPP1R9B
MP:0009858_abnormal_cellular_extravasation	0.385119	1	1.50852	1.43944	VIM;GNAI2
MP:0005657_abnormal_neural_plate_morphology	0.385119	1	1.50852	1.43944	VANGL2;FGFR1
MP:0001362_abnormal_anxiety-related_response	0.385119	1	1.50852	1.43944	CYFIP1;DLG4
MP:0004091_abnormal_Z_line_morphology	0.385119	1	1.50852	1.43944	PDLIM5;KLHL31
MP:0005533_increased_body_temperature	0.385119	1	1.50852	1.43944	GPD2;HADH
MP:0003463_abnormal_single_cell_response	0.385119	1	1.50852	1.43944	CACNA1B;CACNA1G
MP:0002082_postnatal_lethality	0.385252	1	1.12773	1.07569	RIMS1;SMARCC2;CUX1;ERI1;SALL4;CANX;GNAS;PMP22;ARID5B;DBH;TNS3
MP:0002908_delayed_wound_healing	0.385591	1	1.34804	1.28465	PPM1A;SPARC;SORBS3
MP:0010378_increased_respiratory_quotient	0.385591	1	1.34804	1.28465	FTO;MARK4;FGFR1
MP:0000218_increased_leukocyte_cell_number	0.386391	1	1.13545	1.0797	NFKBIA;USP15;NPM1;RIC8B;EPAS1;DCC;NCKAP1L;ATP11A;LSS;THBS1
MP:0001922_reduced_male_fertility	0.391764	1	1.10325	1.03385	CELF1;ATN1;HMGB2;ARID5B;RNF168;ATAT1;CLIP1;LIN28A;CUX1;PRKAR1A;RAD21;SMS;DCX;PMP22
MP:0001541_abnormal_osteoclast_physiology	0.392291	1	1.26086	1.17985	FARP2;COL1A1;LRRK1;FGFR3
MP:0008497_decreased_IgG2b_level	0.392291	1	1.26086	1.17985	NFKBIA;RIF1;HOXC4;DLL1
MP:0005633_increased_circulating_sodium_level	0.395051	1	1.21375	1.12726	DLG4;KIF1B;H1FX;NACAD;AJAP1
MP:0001312_abnormal_cornea_morphology	0.395957	1	1.18426	1.09716	DHX40;MSX2;COL4A1;NAB2;COL5A2;THBS1
MP:0005039_hypoxia	0.402076	1	1.45651	1.32704	COMT;TMEM38B
MP:0008547_abnormal_neocortex_morphology	0.402076	1	1.45651	1.32704	ARHGAP33;LHX2
MP:0004263_abnormal_limb_posture	0.402076	1	1.45651	1.32704	KIF1A;CLCN1
MP:0000708_thymus_hyperplasia	0.402076	1	1.45651	1.32704	TTC9;SOAT1
MP:0006378_abnormal_spermatogonia_morphology	0.402076	1	1.45651	1.32704	EHD1;RANBP9
MP:0002663_absent_blastocoele	0.402076	1	1.45651	1.32704	ITGB1;POLR1B
MP:0009640_abnormal_renal_tubule_epithelium_morphology	0.402076	1	1.45651	1.32704	DDR1;MGAT5B
MP:0006413_increased_T_cell_apoptosis	0.402076	1	1.45651	1.32704	NFKBIA;NOTCH1
MP:0020040_decreased_bone_ossification	0.402076	1	1.45651	1.32704	COL1A1;CREB3L1
MP:0003858_enhanced_coordination	0.402076	1	1.45651	1.32704	CHRNB2;ATP1A3
MP:0011968_decreased_threshold_for_auditory_brainstem_response	0.402076	1	1.45651	1.32704	MED10;BZW1
MP:0001293_anophthalmia	0.402423	1	1.14159	1.03913	EHD1;NPM1;LHX2;SNX17;NPRL2;PFAS;FREM2;NCK1
MP:0005312_pericardial_effusion	0.40311	1	1.24231	1.1287	ITGB1;KIF3A;TDG;CYP51
MP:0005344_increased_circulating_bilirubin_level	0.40311	1	1.24231	1.1287	SMG1;LDHA;TPI1;ABCG2
MP:0005329_abnormal_myocardium_layer_morphology	0.404525	1	1.19996	1.08602	COL1A1;NOTCH1;HSPG2;MEST;MYH6
MP:0002942_decreased_circulating_alanine_transaminase_level	0.404525	1	1.19996	1.08602	FTO;GCDH;LDHA;KIF21B;SNX5
MP:0000689_abnormal_spleen_morphology	0.410398	1	1.09383	0.974194	CDKN1A;SLC2A10;DCC;GDPD5;EIF2S2;MPP6;GOLPH3;DKC1;MAN2A1;B3GNT5;DACT2;SFN;CD248
MP:0002108_abnormal_muscle_morphology	0.411419	1	1.29302	1.14839	NGFR;HSPG2;DLL1
MP:0000458_abnormal_mandible_morphology	0.411419	1	1.29302	1.14839	LRRK1;SFN;PAPPA2
MP:0002007_increased_cellular_sensitivity_to_gamma-irradiation	0.411419	1	1.29302	1.14839	CDKN1A;PNP;XRCC4
MP:0008476_increased_spleen_red_pulp_amount	0.411419	1	1.29302	1.14839	PRDX2;DCC;MYBL1
MP:0003229_abnormal_vitelline_vasculature_morphology	0.411489	1	1.14601	1.01763	GNA13;NPM1;CAPNS1;ZMIZ1;EPAS1;PKN2;LEMD3
MP:0006380_abnormal_spermatid_morphology	0.411489	1	1.14601	1.01763	EHD1;CUL4A;CLIP1;HSPA4;RARA;RANBP9;EIF2S3Y
MP:0000220_increased_monocyte_cell_number	0.411489	1	1.14601	1.01763	NFKBIA;NPM1;WDR37;EPAS1;ATP11A;THBS1;GNAI2
MP:0002989_small_kidney	0.413005	1	1.16253	1.02802	SIX2;KIF26B;ARID5B;DCHS1;FAT4;PTPN14
MP:0005348_increased_T_cell_proliferation	0.413005	1	1.16253	1.02802	NFKBIA;CDKN1A;JUND;LAPTM5;FOXO3;GNAI2
MP:0011733_fused_somites	0.413581	1	1.91994	1.69512	VANGL2
MP:0004204_absent_stapes	0.413581	1	1.91994	1.69512	EYA1
MP:0008023_abnormal_styloid_process_morphology	0.413581	1	1.91994	1.69512	FGFR1
MP:0004596_abnormal_mandibular_angle_morphology	0.413581	1	1.91994	1.69512	TBX15
MP:0011257_abnormal_head_fold_morphology	0.413581	1	1.91994	1.69512	FGFR1
MP:0003874_absent_pharyngeal_arches	0.413581	1	1.91994	1.69512	PKN2
MP:0003873_pharyngeal_arch_hypoplasia	0.413581	1	1.91994	1.69512	TDG
MP:0005353_abnormal_patella_morphology	0.413581	1	1.91994	1.69512	COL9A1
MP:0002249_abnormal_larynx_morphology	0.413581	1	1.91994	1.69512	ATP11A
MP:0000041_absent_endolymphatic_duct	0.413581	1	1.91994	1.69512	EYA1
MP:0002211_abnormal_primary_sex_determination	0.413581	1	1.91994	1.69512	SOX9
MP:0005192_increased_motor_neuron_number	0.413581	1	1.91994	1.69512	DLL1
MP:0002163_abnormal_gland_morphology	0.413581	1	1.91994	1.69512	CDKN1C
MP:0001746_abnormal_pituitary_secretion	0.413581	1	1.91994	1.69512	ARNT2
MP:0000956_decreased_spinal_cord_size	0.413581	1	1.91994	1.69512	HGS
MP:0001690_failure_of_somite_differentiation	0.413581	1	1.91994	1.69512	FGFR1
MP:0009956_abnormal_cerebellar_layer_morphology	0.413581	1	1.91994	1.69512	APC2
MP:0005229_abnormal_intervertebral_disk_development	0.413581	1	1.91994	1.69512	HSPG2
MP:0003878_abnormal_ear_physiology	0.413581	1	1.91994	1.69512	FGFR1
MP:0009308_increased_adenocarcinoma_incidence	0.413581	1	1.91994	1.69512	LIG1
MP:0002798_abnormal_active_avoidance_behavior	0.413581	1	1.91994	1.69512	PLAT
MP:0005639_hemosiderosis	0.413581	1	1.91994	1.69512	PRDX2
MP:0010556_thin_ventricle_myocardium_compact_layer	0.413581	1	1.91994	1.69512	YWHAE
MP:0030466_alveolar_process_atrophy	0.413581	1	1.91994	1.69512	PFAS
MP:0013176_abnormal_tail_position_or_orientation	0.413581	1	1.91994	1.69512	FGFR3
MP:0000580_deformed_nails	0.413581	1	1.91994	1.69512	MSX2
MP:0009250_abnormal_appendicular_skeleton_morphology	0.413581	1	1.91994	1.69512	MSX2
MP:0002050_increased_pheochromocytoma_incidence	0.413581	1	1.91994	1.69512	DKC1
MP:0000405_abnormal_auchene_hair_morphology	0.413581	1	1.91994	1.69512	CDKN1A
MP:0004980_increased_neuronal_precursor_cell_number	0.413581	1	1.91994	1.69512	CDKN1A
MP:0004832_enlarged_ovary	0.413581	1	1.91994	1.69512	FOXO3
MP:0004002_abnormal_jejunum_morphology	0.413581	1	1.91994	1.69512	CDKN1C
MP:0002441_abnormal_granulocyte_morphology	0.413581	1	1.91994	1.69512	NFKBIA
MP:0011376_abnormal_kidney_corticomedullary_boundary_morphology	0.413581	1	1.91994	1.69512	THBS1
MP:0009885_abnormal_palatal_shelf_elevation	0.413581	1	1.91994	1.69512	PKDCC
MP:0003244_loss_of_dopaminergic_neurons	0.413581	1	1.91994	1.69512	GRN
MP:0008226_decreased_anterior_commissure_size	0.413581	1	1.91994	1.69512	ARHGAP5
MP:0011523_thin_placenta_labyrinth	0.413581	1	1.91994	1.69512	FUBP1
MP:0012251_abnormal_diaphragm_development	0.413581	1	1.91994	1.69512	LOX
MP:0003690_abnormal_glial_cell_physiology	0.413581	1	1.91994	1.69512	NAP1L1
MP:0001942_abnormal_lung_volume	0.413581	1	1.91994	1.69512	COL2A1
MP:0002913_abnormal_PNS_synaptic_transmission	0.413581	1	1.91994	1.69512	PLAA
MP:0002969_impaired_social_transmission_of_food_preference	0.413581	1	1.91994	1.69512	CACNA1B
MP:0030934_decreased_primordial_germ_cell_proliferation	0.413581	1	1.91994	1.69512	EIF2S2
MP:0002774_small_prostate_gland	0.413581	1	1.91994	1.69512	HOXA13
MP:0001705_abnormal_proximal-distal_axis_patterning	0.413581	1	1.91994	1.69512	CYP26B1
MP:0008526_decreased_cranium_width	0.413581	1	1.91994	1.69512	TBX15
MP:0002872_polycythemia	0.413581	1	1.91994	1.69512	DCC
MP:0003948_abnormal_gas_homeostasis	0.413581	1	1.91994	1.69512	GNAS
MP:0009422_decreased_gastrocnemius_weight	0.413581	1	1.91994	1.69512	ZFP106
MP:0008976_delayed_female_fertility	0.413581	1	1.91994	1.69512	COL1A1
MP:0005480_increased_circulating_triiodothyronine_level	0.413581	1	1.91994	1.69512	GPD2
MP:0002664_decreased_circulating_adrenocorticotropin_level	0.413581	1	1.91994	1.69512	DDX20
MP:0003390_lymphedema	0.413581	1	1.91994	1.69512	PTPN14
MP:0000583_long_toenails	0.413581	1	1.91994	1.69512	MSX2
MP:0002208_abnormal_germ_cell_morphology	0.413581	1	1.91994	1.69512	EHD1
MP:0008959_abnormal_spongiotrophoblast_cell_morphology	0.413581	1	1.91994	1.69512	TLK2
MP:0003434_decreased_susceptibility_to_induced_choroidal_neovascularization	0.413581	1	1.91994	1.69512	PLAT
MP:0008917_abnormal_oligodendrocyte_physiology	0.413581	1	1.91994	1.69512	NFASC
MP:0003956_abnormal_body_size	0.413581	1	1.91994	1.69512	GNAS
MP:0003194_abnormal_frequency_of_paradoxical_sleep	0.413581	1	1.91994	1.69512	CACNA1B
MP:0008986_abnormal_liver_parenchyma_morphology	0.413581	1	1.91994	1.69512	GRN
MP:0014071_increased_cardiac_muscle_glycogen_level	0.413581	1	1.91994	1.69512	GYG
MP:0011111_lethality_during_fetal_growth_through_weaning,_complete_penetrance	0.413581	1	1.91994	1.69512	GNAI2
MP:0012303_umbilical_vein_stenosis	0.413581	1	1.91994	1.69512	ATP11A
MP:0003083_abnormal_tibialis_anterior_morphology	0.413581	1	1.91994	1.69512	MAPT
MP:0011395_decreased_fetal_cardiomyocyte_proliferation	0.413581	1	1.91994	1.69512	YWHAE
MP:0003241_loss_of_cortex_neurons	0.413581	1	1.91994	1.69512	APC2
MP:0013631_decreased_bone_trabecular_spacing	0.413581	1	1.91994	1.69512	COL1A1
MP:0003061_decreased_aerobic_running_capacity	0.413581	1	1.91994	1.69512	GYG
MP:0008822_decreased_blood_uric_acid_level	0.413581	1	1.91994	1.69512	DLL1
MP:0013630_increased_bone_trabecular_spacing	0.413581	1	1.91994	1.69512	COL1A1
MP:0013985_abnormal_umbilical_vein_topology	0.413581	1	1.91994	1.69512	ATP11A
MP:0013936_abnormal_thymus_topology	0.413581	1	1.91994	1.69512	COL4A2
MP:0000273_overriding_aortic_valve	0.413892	1	1.22431	1.08002	PDGFRB;ADAM19;SNX17;ATP11A
MP:0002078_abnormal_glucose_homeostasis	0.41848	1	1.10572	0.963224	LIN28A;GYG;PLSCR3;TBC1D4;GNAS;SLC2A1;DBH;HADH;MARK4;ABCG2
MP:0000639_abnormal_adrenal_gland_morphology	0.418808	1	1.40795	1.2254	ADAM19;SOAT1
MP:0000024_lowered_ear_position	0.418808	1	1.40795	1.2254	HIC1;FGFR1
MP:0000681_abnormal_thyroid_gland_morphology	0.418808	1	1.40795	1.2254	COL4A2;PRRC2B
MP:0000854_abnormal_cerebellum_development	0.418808	1	1.40795	1.2254	MSX2;ZIC1
MP:0001882_abnormal_lactation	0.418808	1	1.40795	1.2254	DDR1;AFAP1
MP:0003896_prolonged_PR_interval	0.418808	1	1.40795	1.2254	KLHDC2;PBX3
MP:0010090_increased_circulating_creatine_kinase_level	0.418808	1	1.40795	1.2254	COL4A1;LRRK1
MP:0011635_abnormal_mitochondrial_crista_morphology	0.418808	1	1.40795	1.2254	VCP;ABCG2
MP:0013876_absent_ductus_venosus_valve	0.418808	1	1.40795	1.2254	COL4A2;ATP11A
MP:0005157_holoprosencephaly	0.424208	1	1.26716	1.08663	DYNC2H1;COL2A1;HIC1
MP:0001392_abnormal_locomotor_behavior	0.427092	1	1.12851	0.96009	COL1A1;VANGL2;EHMT2;LRRK1;VIM;COMT;TARDBP
MP:0002912_abnormal_excitatory_postsynaptic_potential	0.432817	1	1.1604	0.971767	RIMS1;RPS6KA3;GRN;GDI1;CACNA1B
MP:0008022_dilated_heart_ventricle	0.435298	1	1.36254	1.13326	YWHAE;HNRNPA1
MP:0004981_decreased_neuronal_precursor_cell_number	0.435298	1	1.36254	1.13326	DLL1;NES
MP:0002499_chronic_inflammation	0.435298	1	1.36254	1.13326	NFKBIA;SMG1
MP:0001132_absent_mature_ovarian_follicles	0.435298	1	1.36254	1.13326	ARID5B;TAF4B
MP:0001928_abnormal_ovulation	0.435298	1	1.36254	1.13326	PDE4D;TAF4B
MP:0001970_abnormal_pain_threshold	0.435298	1	1.36254	1.13326	DLG4;NBL1
MP:0003691_abnormal_microglial_cell_physiology	0.435298	1	1.36254	1.13326	GRN;PLAT
MP:0002432_abnormal_CD4-positive,_alpha_beta_T_cell_morphology	0.435298	1	1.36254	1.13326	CDKN1A;ZBTB7B
MP:0020519_renal_glomerular_immunoglobulin_deposits	0.435298	1	1.36254	1.13326	MAN2A1;PKN1
MP:0005602_decreased_angiogenesis	0.43532	1	1.18982	0.989544	PDGFRB;NOTCH1;MMP2;PLAT
MP:0002599_increased_mean_platelet_volume	0.43532	1	1.18982	0.989544	PBRM1;NHP2;PKN1;TARDBP
MP:0004756_abnormal_proximal_convoluted_tubule_morphology	0.436899	1	1.24231	1.0287	COL4A1;DKC1;TNS1
MP:0008470_abnormal_spleen_B_cell_follicle_morphology	0.436899	1	1.24231	1.0287	NPM1;SFN;MYBL1
MP:0000231_hypertension	0.436899	1	1.24231	1.0287	ELN;CACNA1B;COMT
MP:0003918_decreased_kidney_weight	0.436899	1	1.24231	1.0287	EIF3M;IGF2;CXCL14
MP:0001529_abnormal_vocalization	0.436899	1	1.24231	1.0287	FZD3;SRC;EIF4EBP2
MP:0003542_abnormal_vascular_endothelial_cell_development	0.441363	1	1.75994	1.43944	PLCG1
[truncated: 1,138 more rows]
