# Supplementary material for: Depletion of Ric-8B leads to reduced mTORC2 activity
Source: PLoS Genet. 2020 May 11;16(5):e1008255. doi: 10.1371/journal.pgen.1008255 (PMC7252638; doi:10.1371/journal.pgen.1008255)
Supplement: S4 Table — (XLSX) [file pgen.1008255.s010.xlsx]

## Sheet: Sheet1
Term	P-value	Adjusted P-value	Odds Ratio	Combined Score	Genes
nuclear-transcribed mRNA catabolic process, nonsense-mediated decay (GO:0000184)	7.14231e-27	3.64472e-23	7.84966	472.579	RPL4;RPL5;SMG1;RPL3;RPL32;RPL10;RPL34;RPL12;RPL8;RPL10A;SMG8;RPL7;RPS15;RPS4X;RPL7A;RPS16;RPS15A;RPS19;RPL18A;RPS18;RPL36;RPS3;RPS11;RPL18;RPS10;RPS13;RPL19;RPS9;RPL21;RPS7;NCBP1;RPL23;RPL13A;RPS3A;RPL23A;RPS25;RPL27;RPS20;ETF1;EIF3E;PABPC1;EIF4G1
nuclear-transcribed mRNA catabolic process (GO:0000956)	7.88519e-24	2.01191e-20	5.79273	308.156	RPL4;EIF4A2;RPL5;EIF4A1;DDX5;SMG1;RPL3;RPL32;RPL10;RPL34;RPL12;RPL8;RPL10A;SMG8;RPL7;RPS15;RPS4X;RPL7A;RPS16;RPS15A;RPS19;RPL18A;RPS18;RPL36;RPS3;RPS11;RPL18;RPS10;EIF4E;RPS13;RPL19;RPS9;RPL21;RPS7;NCBP1;RPL23;RPL13A;RPS3A;RPL23A;RPS25;CNOT6;XRN1;RPL27;RPS20;ETF1;EIF3E;PABPC1;EIF4G1
SRP-dependent cotranslational protein targeting to membrane (GO:0006614)	2.19238e-23	3.72924e-20	8.21307	428.513	RPL4;RPL5;RPL3;RPL32;RPL10;RPL34;RPL12;RPL10A;RPL8;RPL7;RPS4X;RPS15;RPL7A;RPS16;RPS15A;RPL18A;RPS19;RPS18;RPL36;RPS3;RPS11;RPL18;RPS10;RPS13;RPL19;RPS9;RPL21;RPS7;RPL23;RPL13A;RPS3A;RPL23A;RPS25;RPL27;RPS20
translation (GO:0006412)	7.92947e-23	1.0116e-19	4.89461	249.081	RPL4;RPL5;RPL3;RPL32;RPL34;RPL8;RPL10A;RPL7;RPS15;EEF1B2;RPS4X;RPL7A;RPS16;RPS19;RPL18A;RPS18;RPL36;MRPL9;RPS11;RPS10;RPS13;TSFM;RPS9;RPL21;RPS7;RPL23;DARS2;RPL13A;RPS3A;EEF1A1;LARS2;PPA1;NHP2;RPL27;ETF1;MRRF;RPL10;RPL12;TARS;RPS15A;RPS3;EIF4EBP2;RPL18;RPL19;ABCF1;DARS;RPL23A;EEF2;RPS25;COPS5;QARS;RPS20;RPL22L1;EIF4G1
cotranslational protein targeting to membrane (GO:0006613)	1.22486e-22	1.2501e-19	7.86358	396.749	RPL4;RPL5;RPL3;RPL32;RPL10;RPL34;RPL12;RPL10A;RPL8;RPL7;RPS4X;RPS15;RPL7A;RPS16;RPS15A;RPL18A;RPS19;RPS18;RPL36;RPS3;RPS11;RPL18;RPS10;RPS13;RPL19;RPS9;RPL21;RPS7;RPL23;RPL13A;RPS3A;RPL23A;RPS25;RPL27;RPS20
peptide biosynthetic process (GO:0043043)	4.8005e-22	4.08283e-19	5.55137	272.506	RPL4;RPL5;RPL3;RPL32;RPL10;RPL34;RPL12;TARS;RPL8;RPL10A;RPL7;RPS15;RPS4X;RPL7A;RPS16;RPS15A;RPS19;RPL18A;RPS18;CARNS1;RPL36;RPS3;EIF4EBP2;MRPL9;RPS11;RPL18;RPS10;RPS13;RPL19;ABCF1;DARS;RPS9;RPL21;RPS7;RPL23;RPL13A;RPS3A;RPL23A;EEF1A1;RPS25;COPS5;NHP2;RPL27;RPS20;MRRF;EIF4G1
protein targeting to ER (GO:0045047)	6.19351e-22	4.51507e-19	7.54262	368.331	RPL4;RPL5;RPL3;RPL32;RPL10;RPL34;RPL12;RPL8;RPL10A;RPL7;RPS15;RPS4X;RPL7A;RPS16;RPS15A;RPS19;RPL18A;RPS18;RPL36;RPS3;RPS11;RPL18;RPS10;RPS13;RPL19;RPS9;RPL21;RPS7;RPL23;RPL13A;RPS3A;RPL23A;RPS25;RPL27;RPS20
viral transcription (GO:0019083)	1.89292e-21	1.20745e-18	6.85452	327.071	RPL4;RPL5;CCNT2;RPL3;RPL32;RPL10;RPL34;RPL12;RPL8;RPL10A;RPL7;RPS15;RPS4X;RPL7A;RPS16;RPS15A;RPS19;RPL18A;RPS18;RPL36;RPS3;RPS11;RPL18;RPS10;RPS13;RPL19;RANBP2;RPS9;RPL21;RPS7;RPL23;RPL13A;RPS3A;RPL23A;RPS25;RPL27;RPS20
viral gene expression (GO:0019080)	6.81235e-21	3.8626e-18	6.84951	318.061	RPL4;RPL5;RPL3;RPL32;RPL10;RPL34;RPL12;RPL8;RPL10A;RPL7;RPS15;RPS4X;RPL7A;RPS16;RPS15A;RPS19;RPL18A;RPS18;RPL36;RPS3;RPS11;RPL18;RPS10;RPS13;RPL19;RANBP2;RPS9;RPL21;RPS7;RPL23;RPL13A;RPS3A;RPL23A;RPS25;RPL27;RPS20
rRNA processing (GO:0006364)	8.06432e-21	4.11522e-18	4.99373	231.044	RPL4;RPL5;RPL3;RPL32;RPL10;RPL34;RPL12;WDR3;HEATR1;MAK16;RPL8;RPL10A;RPL7;RPS15;RPS4X;RPL7A;RPS16;RPS15A;RPS19;RPL18A;RPS18;ERI1;RPL36;RPS3;RPS11;RPL18;RPS10;RPS13;RPL19;NOP56;RPS9;NOP58;WDR37;RPL21;RPS7;RPL23;TEX10;RPL13A;RPS3A;RPL23A;RRP1B;WDR55;RPS25;NSA2;DKC1;NHP2;RPL27;RPS20
rRNA metabolic process (GO:0016072)	3.38115e-20	1.56855e-17	4.93835	221.403	RPL4;GTF3C1;RPL5;RPL3;RPL32;RPL10;RPL34;RPL12;WDR3;HEATR1;RPL8;RPL10A;RPL7;RPS15;RPS4X;RPL7A;RPS16;RPS15A;RPS19;RPL18A;RPS18;ERI1;RPL36;RPS3;RPS11;RPL18;RPS10;RPS13;RPL19;NOP56;RPS9;NOP58;RPL21;RPS7;RPL23;TEX10;RPL13A;RPS3A;RPL23A;RRP1B;WDR55;RPS25;XRN1;DKC1;RPL27;RPS20;MAPT
ncRNA processing (GO:0034470)	2.44028e-19	1.03773e-16	4.5388	194.519	RPL4;RPL5;RPL3;RPL32;RPL34;WDR3;RPL8;RPL10A;RPL7;RPS15;RPS4X;RPL7A;RPS16;RPS19;RPL18A;RPS18;RPL36;RPS11;RPS10;RPS13;RPS9;RPL21;RPS7;NCBP1;RPL23;TEX10;RPL13A;RPS3A;DKC1;RPL27;RPL10;RPL12;HEATR1;RPS15A;ERI1;RPS3;RPL18;RPL19;NOP56;NOP58;SSB;INTS2;RPL23A;RRP1B;WDR55;RPS25;LIN28B;LIN28A;RPS20
cellular macromolecule biosynthetic process (GO:0034645)	1.87051e-18	7.34247e-16	3.55815	145.245	RPL4;RPL5;RPL3;RPL32;RPL34;RPL8;RPL10A;RPL7;PTMS;RPS15;EEF1B2;RPS4X;RPL7A;RPS16;RPS19;RPL18A;RPS18;RPL36;MRPL9;TOPBP1;RPS11;RPS10;RPS13;TSFM;RPS9;RPL21;RPS7;RPL23;RPL13A;RPS3A;EEF1A1;NHP2;MCM3;RPL27;MCM5;MRRF;GTF3C1;SET;RNASEH2A;RPL10;RPL12;TARS;TBRG1;RPS15A;RPS3;EIF4EBP2;RPL18;RPL19;ABCF1;DARS;CDC7;NAP1L1;RPL23A;EEF2;RPS25;GOLPH3;COPS5;NASP;RPS20;EIF4G2;ATR;EIF4G1
ribosome biogenesis (GO:0042254)	3.56652e-17	1.3e-14	4.27969	162.082	RPL4;RPL5;RPL3;RPL32;RPL10;RPL34;RPL12;WDR3;HEATR1;RPL8;RPL10A;RPL7;RPS15;RPS4X;RPL7A;RPS16;RPS15A;RPS19;RPL18A;RPS18;ERI1;RPL36;RPS3;RPS11;RPL18;RPS10;RPS13;RPL19;NOP56;NPM1;RPS9;NOP58;RPL21;RPS7;RPL23;TEX10;DDX31;RPL13A;RPS3A;RPL23A;RRP1B;WDR55;RPS25;DKC1;RPL27;RPS20
viral process (GO:0016032)	6.51157e-17	2.21523e-14	4.30031	160.274	RPL4;RPL5;VCP;RPL3;RPL32;RPL10;RPL34;RPL12;NUCKS1;RPL8;RPL10A;RPL7;RPS15;RPS4X;RPL7A;RPS16;RPS15A;RPS19;RPL18A;RPS18;RPL36;RPS3;DENR;RPS11;RPL18;RPS10;RPS13;RPL19;RANBP2;RANBP1;RPS9;SSB;RPL21;RPS7;RPL23;RPL13A;RPS3A;RPL23A;RPS25;NFIA;EIF3L;CHMP2A;RPL27;RPS20;EIF3A
cellular protein metabolic process (GO:0044267)	2.6504e-15	8.45313e-13	2.91751	97.9237	RPL4;RPL5;RPL3;RPL32;RPL34;PLAT;RPL8;RPL10A;PRSS23;CHRDL1;RPL7;RPS15;RPS4X;RPL7A;RPS16;RPS19;RPL18A;RPS18;RPL36;MRPL9;RPS11;RPS10;RPS13;RPS9;RPL21;RPS7;IGFBP4;RPL23;MMP2;ANO8;RPL13A;RPS3A;HSPG2;EEF1A1;VCAN;LOX;NHP2;YME1L1;RPL27;MRRF;PAPPA2;RPL10;RPL12;NOTCH4;TARS;CSF2RB;AFP;DLL1;HSP90B1;RPS15A;RPS3;EIF4EBP2;RPL18;RPL19;ABCF1;JAG2;DARS;ST8SIA2;IGF2;RPL23A;RPS25;HIST1H4A;COPS5;CALU;RPS20;TGFBI;EIF4…
gene expression (GO:0010467)	7.19851e-15	2.16082e-12	3.07563	100.158	RPL4;RPL5;SMG1;RPL3;RPL32;RPL34;HNRNPU;RPL8;RPL10A;RPL7;RPS15;RPS4X;RPL7A;RPS16;RPS19;RPL18A;RPS18;RPL36;MRPL9;RPS11;RPS10;RPS13;RPS9;RPL21;RPS7;NCBP1;RPL23;RPL13A;RPS3A;DHX40;EEF1A1;DKC1;NHP2;SRSF3;RPL27;SRSF6;MRRF;GTF3C1;RPL10;RPL12;DDX20;TARS;HSPD1;RPS15A;U2AF2;RPS3;EIF4EBP2;RPL18;EIF4E;RPL19;ABCF1;RANBP2;DARS;RPL23A;HNRNPL;RPS25;GOLPH3;COPS5;RPS20;EIF4G1
regulation of translation (GO:0006417)	1.57216e-12	4.45707e-10	3.75016	101.924	EIF4A2;TRIM71;CYFIP1;RPL5;RPL10;LTN1;RPS27L;FOXO3;THBS1;RPS4X;RPS6KA3;LARP1;RNF139;ENC1;RPS3;IGF2BP1;EIF4E;SOX4;RANBP2;TSFM;NPM1;NCBP1;RPL13A;LARP4;EEF2;EIF1;HIST1H4A;MEX3A;EIF5;LIN28A;NCL;CAPRIN1;GEMIN5;ETF1;EIF3E;VIM;EIF4G2;EIF4G1
cytoplasmic translation (GO:0002181)	2.42539e-08	6.51409e-06	5.75982	100.997	RPL4;RPL32;RPS7;RPS3A;RPL10A;RPL8;RPL7;EIF3M;RPL18A;RPL36;RPS3;RPL22L1;RPS20;RPL18;RPL19
ribonucleoprotein complex assembly (GO:0022618)	9.63743e-08	2.45899e-05	3.36295	54.3285	RPL5;RPL3;RPL10;CELF1;RPL12;DDX20;RPS27L;PRPF19;RPS15;RPS19;DENR;RPS10;PRMT5;HSP90AA1;NPM1;NCBP1;RPL23A;GEMIN5;STRAP;SNRPE;GEMIN7;MAPT;SRSF6;EIF3A;SNRPB
extracellular matrix organization (GO:0030198)	4.9332e-07	0.000119877	2.75469	40.004	DDR1;ITGB1;SPARC;LAMC3;ELN;NCAN;NID1;THBS1;HAPLN1;CAPNS1;SPOCK2;HAS2;MMP2;BGN;HSPG2;COL1A1;ADAM19;COL3A1;VCAN;COL1A2;COL2A1;MMP16;COL4A2;LOX;COL5A1;COL4A1;COL5A2;COL8A2;COL9A1;TGFBI
ribosomal large subunit biogenesis (GO:0042273)	1.35302e-06	0.000313839	4.61985	62.4289	RPL5;NPM1;RPL3;WDR37;RPL10;RPL12;MAK16;RPL23A;RPL10A;RPL7;WDR55;RPL7A;NSA2;NHP2
negative regulation of apoptotic process (GO:0043066)	2.93671e-06	0.000651567	2.0424	26.0166	ITGB1;DDR1;YWHAE;SET;NOTCH1;RPL10;SRC;GSTP1;DLL1;THBS1;HSP90B1;HSPD1;PRDX2;RPS6KA3;GRK5;MYO18A;NCKAP1L;SFN;SOX9;EPHB1;TXNDC5;MAP4K4;PDGFRB;HSPA9;NGFR;FZD3;NPM1;CSNK2A1;API5;EPHA8;ANXA5;IGF2;ASNS;RPS3A;MAPK8IP2;HIPK3;SOD1;NFKBIA;GOLPH3;COPS5;QARS;DDAH2;YME1L1;TMBIM6;NAA15;FGFR3;FGFR1
nervous system development (GO:0007399)	6.41245e-06	0.00136345	2.03783	24.3669	TRIM71;SRC;DCTN1;NCAN;GSTP1;SHOX2;NAB2;ADAM22;ATN1;STMN3;CRMP1;HAPLN1;RPS6KA3;RPS6KA6;DPYSL4;FLRT3;KIF3A;DPYSL2;SALL4;SPOCK2;ENC1;MARK4;EPHB1;ARNT2;BCL11B;BCL11A;PCDHGA3;ST8SIA2;APLP1;NAV2;ABTB2;NFASC;VCAN;BTD;DLG4;B3GNT5;KCNQ2;DCX;PMP22;DCHS1;FAT4;NES;NBL1;FGFR1
nucleocytoplasmic transport (GO:0006913)	9.18302e-06	0.00187444	4.94282	57.3276	NPM1;SET;NCBP1;MYBBP1A;DDX20;ANP32E;GEMIN5;SNRPE;GEMIN7;HNRNPA1;SNRPB
central nervous system development (GO:0007417)	1.44463e-05	0.00283536	2.51882	28.0724	SRC;NCAN;GSTP1;ADAM22;ATN1;DLL1;HAPLN1;RPS6KA3;RPS6KA6;ZIC1;NNAT;CIC;SOX4;ARNT2;SOX11;HSPG2;VCAN;BTD;QARS;COL4A1;B3GNT5;DDIT4;RARA;DCX;NES;FGFR1
positive regulation of telomerase RNA localization to Cajal body (GO:1904874)	3.84013e-05	0.00725785	8.44773	85.8916	CCT3;CCT6A;CCT2;DKC1;TCP1;NHP2
negative regulation of cellular amide metabolic process (GO:0034249)	5.28811e-05	0.00963759	3.61252	35.5741	TRIM71;ROCK1;RPL13A;LARP1;MEX3A;LIN28A;RNF139;SNRNP70;NCL;CAPRIN1;ENC1;RPS3;IGF2BP1
maturation of LSU-rRNA (GO:0000470)	6.56195e-05	0.0115468	6.42762	61.9085	RPL7A;NSA2;WDR37;MAK16;NHP2;RPL10A;RPL7
skeletal system development (GO:0001501)	6.73855e-05	0.0114623	2.72971	26.2191	IGFBP4;NCAN;SHOX2;IGF2;SOX11;AEBP1;HOXA13;HAPLN1;COL1A1;RPS6KA3;VCAN;COL1A2;COL2A1;CREB3L2;GNAS;SOX9;FGFR3;SOX4;FGFR1
negative regulation of translation (GO:0017148)	7.18364e-05	0.0118252	3.32214	31.6969	TRIM71;RPL13A;CNOT6;LARP1;LIN28A;MEX3A;RNF139;NCL;CAPRIN1;ENC1;RPS3;IGF2BP1;EIF4EBP2;EIF3E
purine ribonucleoside monophosphate metabolic process (GO:0009167)	8.3539e-05	0.0133219	4.75185	44.6208	HSPA8;MYH3;AK3;AK4;PFAS;PAICS;GART;MYH6;MYH7
nucleosome organization (GO:0034728)	9.16245e-05	0.0141685	3.43189	31.9091	PBRM1;NPM1;SMARCC2;SET;H2AFX;HIST1H2BK;HMGB2;CENPA;HIST1H4A;HIST3H2A;NASP;ANP32E;SOX9
positive regulation of response to DNA damage stimulus (GO:2001022)	9.86326e-05	0.0148036	4.22386	38.9614	RNF168;DDX5;TMEM161A;TRIM28;FBXO18;EYA1;H2AFX;RPS3;HIC1;ATR
positive regulation of cellular protein metabolic process (GO:0032270)	0.000103967	0.0151584	3.21381	29.4753	RPL5;HSP90AA1;NPM1;RPS27L;LARP4;EEF2;THBS1;RPS4X;NFKBIA;EIF3E;BAK1;VIM;SOX4;EIF4G1
regulation of mRNA stability (GO:0043488)	0.000125831	0.0178365	2.78317	24.9944	HSPA8;NPM1;SET;HNRNPU;PSMA5;PSMD9;PSMC5;LARP1;XRN1;PCBP4;PSMB1;SERBP1;IGF2BP1;PSMD1;PABPC1;VIM;EIF4G1
regulation of telomerase RNA localization to Cajal body (GO:1904872)	0.000126021	0.0173807	7.03977	63.2106	CCT3;CCT6A;CCT2;DKC1;TCP1;NHP2
negative regulation of programmed cell death (GO:0043069)	0.000131678	0.017683	1.91055	17.071	DDR1;RPL10;SRC;GSTP1;THBS1;HSP90B1;HSPD1;PRDX2;RPS6KA3;GRK5;MYO18A;NCKAP1L;SOX9;EPHB1;TXNDC5;MAP4K4;PDGFRB;HSPA9;NGFR;NPM1;API5;EPHA8;ANXA5;IGF2;ASNS;RPS3A;HIPK3;NFKBIA;PSMC5;GOLPH3;COPS5;DDAH2;YME1L1;TMBIM6;NAA15;FGFR3;FGFR1
positive regulation of cell cycle arrest (GO:0071158)	0.000134922	0.017654	3.30785	29.4756	CDKN1A;NPM1;PRMT1;RPL23;ARID3A;CCNB1;CNOT6;MYBBP1A;PCBP4;SFN;INSM1;PRKACA;SOX4
regulation of telomere maintenance via telomerase (GO:0032210)	0.000139421	0.0177866	4.06141	36.0572	CCT3;CCT6A;CCT2;XRN1;TNKS2;SRC;TCP1;HNRNPU;HNRNPA1;ATR
positive regulation of cell cycle process (GO:0090068)	0.000171522	0.0213482	2.93324	25.4335	GEN1;PDGFRB;NUMA1;RPL23;IGF2;WIZ;CDC7;CCNB1;MYBBP1A;RAD21;PKP4;PKN2;INSM1;PRKACA;ECT2
axon guidance (GO:0007411)	0.000193184	0.0234718	2.52369	21.5823	CYFIP1;NGFR;ROBO3;EPHA8;DCC;SRC;NRXN3;RANBP9;ENAH;GAP43;ALCAM;TUBB3;KIF3A;KIF5A;GRB10;PLXNA1;PLXNB1;PLCG1;EPHB1
regulation of microtubule polymerization (GO:0031113)	0.000227187	0.0269613	4.69318	39.3746	CLIP3;CLIP1;NUMA1;DCTN1;STMN1;RPS3;MAPT;TUBB4A
positive regulation of cell growth (GO:0030307)	0.000230804	0.026768	2.98657	25.0094	SEMA7A;CSNK2A1;NCBP1;ISLR2;AKAP6;RIMS1;RPS6KA3;RUFY3;ADNP2;PLAA;MAPT;EIF4G2;HIST1H1B;EIF4G1
positive regulation of DNA biosynthetic process (GO:2000573)	0.000264419	0.0299851	3.77131	31.0679	PDGFRB;CCT3;CCT6A;CCT2;HSP90AA1;TNKS2;DKC1;TCP1;HNRNPA1;ATR
muscle contraction (GO:0006936)	0.000286793	0.0318153	2.60166	21.2211	CHRNB2;MYBPC3;MYBPC1;ROCK1;ADRA1A;SORBS3;CLCN1;MYL4;MYLPF;ACTA2;MYL6;MYL7;MYH3;VIM;MYL9;MYH6;MYH7
cell migration involved in heart development (GO:0060973)	0.000299982	0.0325704	10.5597	85.6578	PDGFRB;NOTCH1;FLRT3;DCHS1
regulation of protein localization to Cajal body (GO:1904869)	0.000299982	0.0318918	10.5597	85.6578	CCT3;CCT6A;CCT2;TCP1
positive regulation of protein localization to Cajal body (GO:1904871)	0.000299982	0.031241	10.5597	85.6578	CCT3;CCT6A;CCT2;TCP1
ribosome assembly (GO:0042255)	0.000307255	0.0313585	3.70514	29.9666	RPS15;RPL5;NPM1;RPL3;RPS19;RPL10;RPL12;RPS27L;RPL23A;RPS10
protein methylation (GO:0006479)	0.000309256	0.0309438	4.04413	32.682	EEF1A1;HSPA8;PRMT5;VCP;PRMT1;EHMT2;ETF1;EEF2;SNRPB
regulation of kinase activity (GO:0043549)	0.000316739	0.0310831	2.89873	23.3563	PDGFRB;DDR1;CDKN1C;EPHA8;NPRL2;HNRNPU;LDB2;SMG8;SOD1;MAPT;ECT2;EPHB1;FGFR3;FGFR1
positive regulation of translation (GO:0045727)	0.000324422	0.0312364	3.208	25.7713	RPS4X;RPL5;RPS9;NPM1;LIN28A;RPS27L;EIF3E;VIM;LARP4;EEF2;THBS1;SOX4
spliceosomal snRNP assembly (GO:0000387)	0.000337606	0.0319037	4.44617	35.5411	PRMT5;DDX20;GEMIN5;STRAP;SNRPE;GEMIN7;PRPF19;SNRPB
positive regulation of axonogenesis (GO:0050772)	0.000337606	0.0313237	4.44617	35.5411	NGFR;SEMA7A;TUBB2B;RUFY3;PLXNA1;ISLR2;PLXNB1;MAPT
neuron projection development (GO:0031175)	0.000392636	0.0357789	2.38849	18.7321	ANKRD27;ROCK1;EPHA8;PRMT1;STMN3;PPP1R9B;DOCK10;EHD1;GAP43;FLRT3;DLG4;STMN1;TBC1D24;NCKAP1L;PLXNB1;MAPT;EPHB1;NBL1;MAP4K4
muscle filament sliding (GO:0030049)	0.000407296	0.0364637	4.33217	33.8168	MYBPC3;MYL4;MYBPC1;MYL6;MYH3;VIM;MYH6;MYH7
regulation of cellular amide metabolic process (GO:0034248)	0.000407296	0.035835	4.33217	33.8168	EEF1A1;CYFIP1;ROCK1;RPL10;PGAM1;GEMIN5;FOXO3;EIF4E
actin-myosin filament sliding (GO:0033275)	0.000407296	0.0352277	4.33217	33.8168	MYBPC3;MYL4;MYBPC1;MYL6;MYH3;VIM;MYH6;MYH7
collagen fibril organization (GO:0030199)	0.000407678	0.034673	4.92784	38.462	COL1A1;COL3A1;COL1A2;COL2A1;COL5A1;LOX;COL5A2
protein alkylation (GO:0008213)	0.000407678	0.0341046	4.92784	38.462	EEF1A1;HSPA8;VCP;PRMT1;ETF1;EEF2;SNRPB
positive regulation of establishment of protein localization to telomere (GO:1904851)	0.000519729	0.042777	9.38637	70.9816	CCT6A;CCT2;DKC1;TCP1
mitral valve morphogenesis (GO:0003183)	0.000519729	0.042098	9.38637	70.9816	BMPR2;NOTCH1;DCHS1;SOX4
regulation of mRNA splicing, via spliceosome (GO:0048024)	0.00054087	0.0431259	3.46218	26.0437	HNRNPL;DDX5;SF3A1;NCBP1;U2AF2;CELF3;HNRNPU;SRSF3;SRSF6;HNRNPA1
nucleosome assembly (GO:0006334)	0.00054087	0.0424625	3.46218	26.0437	NPM1;HIST1H4A;RBBP4;NASP;H2AFX;HIST1H2BK;HMGB2;ANP32E;SOX9;CENPA
nuclear import (GO:0051170)	0.000541352	0.0418564	3.22656	24.2684	RANBP2;RANBP1;CSE1L;DDX20;GEMIN5;SNRPE;GEMIN7;HNRNPA1;IPO7;KPNB1;SNRPB
neurogenesis (GO:0022008)	0.000582894	0.0443957	3.72694	27.7564	ABTB2;BCL11B;KIF3A;BCL11A;SALL4;DCHS1;MAPT;FAT4;EPHB1
positive regulation of gene expression (GO:0010628)	0.000608887	0.0456934	1.55933	11.5451	CDKN1C;RPL5;PID1;TGFB1I1;HMGB2;RPS4X;PSMD9;LYL1;RIMS1;CDH3;TRIM28;ZIC1;CREB3L2;SOX9;ATXN7L3;MYBL1;SOX4;SMARCC2;RPS7;RPL23;SOX11;RGMB;ACTA2;PPM1A;NIF3L1;HGS;POLR1B;RARA;DDX5;NOTCH1;ROCK1;NOTCH4;HEATR1;RPS27L;RNF6;FOXO3;THBS1;U2AF2;RPS3;ZBTB7B;ARNT2;NPM1;ZFHX3;LARP4;EEF2;HNRNPAB;COL1A1;PSMC5;HIST1H4A;LIN28A;MYBBP1A;LHX2;FUBP1;EIF3E;TCF4;NAA15;VIM
positive regulation of cellular amide metabolic process (GO:0034250)	0.000617954	0.0457017	3.40634	25.1698	RPS4X;RPL5;NPM1;RPS27L;EIF3E;VIM;LARP4;EEF2;THBS1;SOX4
regulation of cholesterol metabolic process (GO:0090181)	0.000689167	0.0502403	4.02273	29.2856	ACADVL;FASN;HMGCR;LDLRAP1;LSS;SREBF2;KPNB1;TM7SF2
regulation of translational initiation (GO:0006446)	0.00070389	0.0505909	3.35227	24.3338	EIF4A2;NPM1;EIF5;NCBP1;EIF4EBP2;EIF3E;EIF4G2;NCK1;EIF1;EIF4G1
mRNA splicing, via spliceosome (GO:0000398)	0.000719674	0.0510069	2.0152	14.5834	DDX5;DDX20;HNRNPU;PPWD1;PRPF19;SNRNP70;U2AF2;PAPOLA;HNRNPA1;PRMT5;HSPA8;SF3A1;NCBP1;U2SURP;DHX40;HNRNPL;HNRNPM;STRAP;SRSF3;GEMIN5;SNRPE;PABPC1;GEMIN7;SRSF6;SNRPB
positive regulation of telomere maintenance via telomerase (GO:0032212)	0.000755831	0.0528357	4.47986	32.1998	CCT3;CCT6A;CCT2;TNKS2;TCP1;HNRNPA1;ATR
positive regulation of protein localization to nucleus (GO:1900182)	0.000812027	0.0559969	3.92918	27.9599	CCT3;CCT6A;NGFR;CCT2;ZIC1;TCP1;ECT2;IPO5
peptidyl-lysine dimethylation (GO:0018027)	0.000833802	0.0567319	8.44773	59.8903	SUV39H2;SUV39H1;EHMT2;SETD7
regulation of establishment of protein localization to telomere (GO:0070203)	0.000833802	0.0559854	8.44773	59.8903	CCT6A;CCT2;DKC1;TCP1
cellular biogenic amine metabolic process (GO:0006576)	0.000833802	0.0552583	8.44773	59.8903	ODC1;AMD1;SMS;OAZ1
mitotic cell cycle phase transition (GO:0044772)	0.00089122	0.0583063	2.09291	14.6983	RANBP2;TRIM71;YWHAE;RANBP1;CDKN1A;BRSK2;HSP90AA1;DCTN1;CDC7;TUBB4A;CKAP5;CUL4A;CCNB1;TUBA1A;NASP;ENSA;CHMP2A;MCM3;MCM5;PRKACA;NES;EIF4E
positive regulation of signal transduction by p53 class mediator (GO:1901798)	0.000904462	0.0584236	6.21157	43.5317	DDX5;RPS7;RPL23;HIC1;ATR
positive regulation of cellular process (GO:0048522)	0.00101418	0.0646917	1.66518	11.4792	NOTCH1;NUMA1;LRP1;AKAP6;DLL1;THBS1;RPS4X;RPS6KA3;RPS15A;CDH3;CAPNS1;RPS19;GRK5;ADNP2;HAS2;SOX9;SOX4;HIST1H1B;PDGFRB;RPS9;NPM1;JUND;CSNK2A1;NCBP1;PRMT1;RPL23;IGF2;TBC1D8;SOX11;CDC7;NAP1L1;EHD1;CNOT6;FASN;DNAJA2;RARA;INSM1;FGFR3;EIF4G2;EIF4G1;FGFR1
negative regulation of cellular protein metabolic process (GO:0032269)	0.00107881	0.0679651	2.81591	19.238	TRIM71;LARP1;MEX3A;LIN28A;RNF139;NCL;CAPRIN1;ENC1;RPS3;IGF2BP1;RPL13A;PLAT
DNA metabolic process (GO:0006259)	0.00108223	0.0673491	1.87727	12.8194	TOP2A;SMG1;VCP;SET;RNASEH2A;CHRNA4;HMGB2;PDS5A;PTMS;RAD51AP1;TBRG1;TRIM28;ERI1;RAD21;TDG;RPS3;FBXO6;TOPBP1;GEN1;NPM1;LIG1;IGFBP4;CDC7;NAP1L1;NASP;MCM3;MCM5;ATR
positive regulation of telomere maintenance via telomere lengthening (GO:1904358)	0.00109562	0.0673608	4.22386	28.7917	CCT3;CCT6A;CCT2;TNKS2;TCP1;HNRNPA1;ATR
ribosomal small subunit biogenesis (GO:0042274)	0.00111035	0.0674537	3.75455	25.5425	RPS15;NPM1;RPS16;RPS19;RPS7;WDR3;RPS27L;RPS10
double-strand break repair (GO:0006302)	0.00114099	0.0684995	2.37964	16.1241	GEN1;VCP;KDM2A;FBXO18;XRCC4;EYA1;H2AFX;NUCKS1;PRPF19;RAD51AP1;RNF168;MORF4L1;HIST1H4A;RNF138;RAD21;ORAOV1
positive regulation of protein localization to chromosome, telomeric region (GO:1904816)	0.00126131	0.0748428	7.67975	51.267	CCT6A;CCT2;DKC1;TCP1
DNA repair (GO:0006281)	0.00134997	0.079183	1.90001	12.5546	FTO;SMG1;VCP;RNASEH2A;CHRNA4;HMGB2;NUCKS1;PDS5A;RAD51AP1;TRIM28;RAD21;TDG;RPS3;FBXO6;TOPBP1;ASCC3;ORAOV1;NPM1;XRCC4;LIG1;EYA1;H2AFX;APEX2;RNF168;HIST3H2A;ATR
histone exchange (GO:0043486)	0.00154494	0.0895892	3.99555	25.8623	NPM1;HIST1H4A;RBBP4;NASP;ANP32E;RBBP7;CENPA
positive regulation of phospholipase activity (GO:0010518)	0.00157066	0.0900572	5.55772	35.8821	PDGFRB;GNA13;PLAA;FGFR3;FGFR1
cellular response to heat (GO:0034605)	0.00171527	0.097256	3.51989	22.4153	YWHAE;HSPA9;HSPA8;HSPA4;RBBP7;MAPT;PRKACA;THBS1
transcription from RNA polymerase II promoter (GO:0006366)	0.00176664	0.0990676	1.65131	10.4671	NOTCH3;CDKN1A;DDX5;CCNT2;NOTCH1;BMPR2;EPAS1;TGFB1I1;NOTCH4;MNT;CCNB1;TRIM28;U2AF2;MED10;SALL4;PAPOLA;SOX9;ZBTB7B;PBRM1;ZFHX3;NCBP1;TAF10;INTS2;VEZF1;SSRP1;MAF;COPS5;NR6A1;NFIC;FUBP1;RARA;SRSF3;TAF4B;SNRPE;TCF4;SRSF6;TARDBP;SNRPB
DNA damage response, signal transduction by p53 class mediator (GO:0030330)	0.00180436	0.100083	2.79895	17.6825	CDKN1A;RPS6KA6;CCNB1;NPM1;CNOT6;PRMT1;PCBP4;RPS27L;SFN;ARID3A;SOX4
regulation of DNA repair (GO:0006282)	0.00181757	0.0997318	3.8904	24.5494	RNF168;TMEM161A;TRIM28;EYA1;H2AFX;RPS3;TRIP12
positive regulation of establishment of protein localization (GO:1904951)	0.00182141	0.0988794	7.03977	44.4079	CCT6A;CCT2;DKC1;TCP1
polyamine metabolic process (GO:0006595)	0.00182141	0.0978386	7.03977	44.4079	ODC1;AMD1;SMS;OAZ1
cytoplasmic translational initiation (GO:0002183)	0.00182141	0.0968194	7.03977	44.4079	EIF3M;DENR;EIF3A;EIF4G1
regulation of cytoskeleton organization (GO:0051493)	0.00190019	0.0999659	2.63992	16.5412	PDGFRB;ATAT1;ROCK1;LRP1;STMN1;STMN3;RICTOR;PLXNB1;MAPT;RND2;SORBS3;ARHGEF5
positive regulation of ATP biosynthetic process (GO:2001171)	0.00190029	0.0989507	10.5597	66.1642	VCP;PID1;TMSB4X
signal complex assembly (GO:0007172)	0.00190029	0.0979512	10.5597	66.1642	SRC;MAPK8IP2;NCK1
RNA metabolic process (GO:0016070)	0.00196926	0.100491	2.08993	13.0205	EIF4A2;FTO;DDX3Y;EIF4A1;DDX18;DDX5;RNASEH2A;LIG1;NCBP1;DDX20;DDX31;HNRNPU;DHX40;HNRNPL;HNRNPM;PCBP3;DKC1;PAPOLA;HNRNPA1
RNA splicing, via transesterification reactions with bulged adenosine as nucleophile (GO:0000377)	0.00206903	0.104537	1.96044	12.1169	HSPA8;SF3A1;DDX5;NCBP1;HNRNPU;PPWD1;PRPF19;U2SURP;DHX40;HNRNPL;HNRNPM;SNRNP70;U2AF2;PAPOLA;SRSF3;GEMIN5;SNRPE;PABPC1;GEMIN7;SRSF6;HNRNPA1;SNRPB
regulation of ossification (GO:0030278)	0.00212607	0.106366	3.79065	23.3257	DDX5;BMPR2;NOTCH1;SOX11;SOX9;KREMEN2;PRKACA
positive regulation of DNA repair (GO:0045739)	0.00212607	0.105333	3.79065	23.3257	RNF168;TMEM161A;FAM168A;TRIM28;EYA1;H2AFX;RPS3
regulation of apoptotic process (GO:0042981)	0.00218415	0.10717	1.47525	9.03814	ITGB1;DDR1;TOP2A;UBE2Z;RPS6KA3;TCTN3;FAM162A;MYO18A;SOX9;IFT57;EPHB1;SOX4;PDGFRB;EPHA8;ARHGEF16;ANXA5;RPS3A;CLIP3;DDAH2;YME1L1;TMBIM6;ARHGEF5;VCP;RPL10;SRC;GSTP1;DDX20;FOXO3;THBS1;HSP90B1;HSPD1;GNA13;PRDX2;GRK5;RPS3;NCKAP1L;BAK1;ECT2;TXNDC5;MAP4K4;HSPA9;NGFR;NPM1;API5;IGF2;ASNS;RRP1B;HIPK3;SOD1;NFKBIA;GOLPH3;COPS5;ANP32E;NAA15;TARDBP;FGFR3;FGFR1
mRNA metabolic process (GO:0016071)	0.00226745	0.110198	2.58604	15.7467	DDX5;SF3A1;SSB;PCBP3;NCBP1;CELF1;SNRNP70;U2AF2;SNRPE;PRKACA;HIPK3;SNRPB
regulation of alternative mRNA splicing, via spliceosome (GO:0000381)	0.00247349	0.119077	3.69588	22.1831	HNRNPL;DDX5;SF3A1;CELF3;HNRNPU;HNRNPA1;SRSF6
positive regulation of reactive oxygen species metabolic process (GO:2000379)	0.00247349	0.117965	3.69588	22.1831	PDGFRB;CDKN1A;PID1;GSTP1;MAPT;THBS1;SOD1
nuclear-transcribed mRNA poly(A) tail shortening (GO:0000289)	0.00247877	0.117122	4.22386	25.3432	EIF4A2;EIF4A1;CNOT6;PABPC1;EIF4E;EIF4G1
viral translation (GO:0019081)	0.00253298	0.118585	6.49825	38.8489	SSB;EIF3L;DENR;EIF3A
protein-DNA complex disassembly (GO:0032986)	0.00254066	0.117864	5.02841	30.0464	PBRM1;SET;SMARCC2;HIST3H2A;RPL23
DNA damage response, signal transduction by p53 class mediator resulting in cell cycle arrest (GO:0006977)	0.00273473	0.125723	3.01705	17.8058	CDKN1A;CCNB1;NPM1;CNOT6;PRMT1;PCBP4;SFN;ARID3A;SOX4
regulation of cholesterol biosynthetic process (GO:0045540)	0.00286297	0.130444	3.60574	21.1148	FASN;HMGCR;LSS;SREBF2;KPNB1;TM7SF2;SOD1
CENP-A containing nucleosome assembly (GO:0034080)	0.00295241	0.133329	4.08761	23.8109	NPM1;HIST1H4A;RBBP4;NASP;RBBP7;CENPA
CENP-A containing chromatin organization (GO:0061641)	0.00295241	0.132159	4.08761	23.8109	NPM1;HIST1H4A;RBBP4;NASP;RBBP7;CENPA
negative regulation of transferase activity (GO:0051348)	0.00295241	0.13101	4.08761	23.8109	EIF4A2;CDKN1C;SRC;NPRL2;HNRNPU;MAPT
signal transduction involved in mitotic G1 DNA damage checkpoint (GO:0072431)	0.00305141	0.134236	2.9699	17.2021	CDKN1A;CCNB1;NPM1;CNOT6;PRMT1;PCBP4;SFN;ARID3A;SOX4
DNA catabolic process, endonucleolytic (GO:0000737)	0.00316132	0.137882	4.79985	27.6316	H1F0;FBXO18;HMGB2;EXOG;KPNB1
negative regulation of protein polymerization (GO:0032272)	0.00316132	0.136714	4.79985	27.6316	CLIP3;STMN1;MYADM;TWF1;TUBB4A
smooth muscle cell migration (GO:0014909)	0.00320863	0.137594	9.05114	51.9708	DDR1;PDGFRB;PLAT
noradrenergic neuron differentiation (GO:0003357)	0.00320863	0.136447	9.05114	51.9708	SOX11;INSM1;SOX4
outer mitochondrial membrane organization (GO:0007008)	0.00320863	0.135319	9.05114	51.9708	HSP90AA1;HSPA4;TOMM20
regulation of extracellular matrix organization (GO:1903053)	0.00320863	0.13421	9.05114	51.9708	DDR1;NOTCH1;LRP1
ribosomal protein import into nucleus (GO:0006610)	0.00320863	0.133119	9.05114	51.9708	RPL23;KPNB1;IPO5
generation of neurons (GO:0048699)	0.00369281	0.151971	2.25703	12.6424	BRSK2;FZD3;WNT7B;HMGB2;SOX11;DLL1;NIF3L1;TUBB2B;TUBB3;DDIT4;DCX;ADNP2;MAPT;FGFR1
chromatin assembly (GO:0031497)	0.0037711	0.153952	2.87991	16.071	NPM1;HIST1H4A;RBBP4;H2AFX;HIST1H2BK;HMGB2;ANP32E;SOX9;CENPA
positive regulation of cell proliferation (GO:0008284)	0.0038075	0.154204	1.63985	9.13527	CDKN1A;PID1;NOTCH1;HNRNPU;DLL1;THBS1;RPS4X;RPS15A;CAPNS1;GRK5;SIX2;HAS2;SOX9;SOX4;PDGFRB;RPS9;NPM1;CSNK2A1;PRMT1;RPL23;IGF2;TBC1D8;SOX11;CDC7;NAP1L1;CNOT6;DNAJA2;RARA;INSM1;NES;FGFR3;EIF4G1;FGFR1
positive regulation of cellular biosynthetic process (GO:0031328)	0.00388269	0.156011	2.11193	11.7238	PDGFRB;RPL5;HSP90AA1;NPM1;PRMT1;IGF2;RPS27L;LARP4;EEF2;THBS1;RPS4X;CDH3;DDAH2;EIF3E;VIM;SOX4
negative regulation of axonogenesis (GO:0050771)	0.00388413	0.154849	4.59116	25.4849	NGFR;GDI1;DCC;RUFY3;RNF6
regulation of release of sequestered calcium ion into cytosol by sarcoplasmic reticulum (GO:0010880)	0.00388413	0.153649	4.59116	25.4849	GSTO1;PDE4D;AKAP6;CALM3;PRKACA
microtubule polymerization or depolymerization (GO:0031109)	0.00388413	0.152467	4.59116	25.4849	TPPP3;STMN1;STMN3;MAPT;CKAP5
purine ribonucleoside triphosphate metabolic process (GO:0009205)	0.00409824	0.159644	3.83988	21.1086	HSPA8;MYH3;AK3;AK4;MYH6;MYH7
chromatin remodeling at centromere (GO:0031055)	0.00409824	0.158434	3.83988	21.1086	NPM1;HIST1H4A;RBBP4;NASP;RBBP7;CENPA
cellular response to DNA damage stimulus (GO:0006974)	0.00421013	0.161536	1.72794	9.45231	TOP2A;CDKN1A;SMG1;VCP;CHRNA4;SUV39H1;SETD7;PDS5A;ALKBH8;RAD51AP1;TRIM28;RPS3;TLK2;FBXO6;SFN;TOPBP1;BAK1;NPM1;LIG1;FBXO18;H2AFX;HIC1;RNF168;CUL4A;TRIP12;UBA1;ATR
positive regulation of protein import (GO:1904591)	0.00448322	0.17073	5.63182	30.4536	ZIC1;ECT2;ARHGEF5;IPO5
mRNA processing (GO:0006397)	0.00452085	0.170888	1.78473	9.63587	HSPA8;SF3A1;DDX5;NCBP1;CELF1;HNRNPU;PPWD1;PRPF19;U2SURP;DHX40;HNRNPL;HNRNPM;SNRNP70;U2AF2;PAPOLA;SRSF3;GEMIN5;SNRPE;PABPC1;GEMIN7;PRKACA;SRSF6;HNRNPA1;SNRPB
negative regulation of transcription from RNA polymerase II promoter (GO:0000122)	0.00469534	0.176179	1.52985	8.20178	SUV39H2;DDX5;NOTCH1;RPL10;EHMT2;SUV39H1;ATN1;DDX20;HNRNPU;AEBP1;LDB2;FOXO3;SCRT2;MNT;CHCHD3;CUX1;MLX;E4F1;SOX9;CIC;HIST1H1B;ZFHX3;JUND;MSX2;BCL11A;RPL23;IGF2;ARID5B;SOX11;HIC1;SCRT1;SREBF2;RNF168;PPM1A;NR6A1;NFIA;NFIC;RARA;INSM1;MDFI;MXD4
posttranscriptional regulation of gene expression (GO:0010608)	0.00490689	0.182773	3.28523	17.4679	TRIM71;CYFIP1;RPL10;GEMIN5;MATR3;FOXO3;EIF4E
regulation of ATP biosynthetic process (GO:2001169)	0.00495383	0.183184	7.91975	42.0348	VCP;PID1;TMSB4X
positive regulation of ryanodine-sensitive calcium-release channel activity (GO:0060316)	0.00495383	0.181866	7.91975	42.0348	GSTO1;AKAP6;CALM3
regulation of G2/M transition of mitotic cell cycle (GO:0010389)	0.00507995	0.185164	2.11193	11.1562	YWHAE;HSP90AA1;DCTN1;FHL1;CDC7;CKAP5;TUBB4A;PSMA5;PSMD9;CCNB1;PSMC5;TUBA1A;PSMB1;PSMD1;PRKACA
negative regulation of cellular process (GO:0048523)	0.00517115	0.187151	1.53954	8.10515	CDKN1A;NOTCH1;BMPR2;PKDCC;TGFB1I1;NOTCH4;FHL1;ADAM22;ADRA1A;DLL1;PPP1R9B;TBRG1;MNT;RNF139;RBBP4;PODXL;DACT2;ADNP2;PLXNA1;WDR6;RBBP7;MYBL1;SOX4;NCK1;HIST1H2AB;PBRM1;NPM1;SOX11;PTPN14;CUL4A;HGS;CHMP2A;PLXNB1;TMBIM6;INSM1;TGFBI;SRSF6;CBLL1;MXD4
regulation of alcohol biosynthetic process (GO:1902930)	0.00554315	0.199202	3.62046	18.809	FASN;HMGCR;LSS;SREBF2;KPNB1;TM7SF2
regulation of axon extension (GO:0030516)	0.00554315	0.197809	3.62046	18.809	SEMA7A;RUFY3;PLXNA1;ISLR2;RNF6;MAPT
protein complex subunit organization (GO:0071822)	0.00555623	0.196899	3.21381	16.6888	COL1A1;COL3A1;COL1A2;COL2A1;COL5A1;LOX;COL5A2
positive regulation of microtubule polymerization or depolymerization (GO:0031112)	0.00567113	0.199585	4.22386	21.8474	CLIP1;NUMA1;DCTN1;RPS3;MAPT
positive regulation of microtubule polymerization (GO:0031116)	0.00567113	0.198218	4.22386	21.8474	CLIP1;NUMA1;DCTN1;RPS3;MAPT
histone mRNA metabolic process (GO:0008334)	0.00567113	0.196869	4.22386	21.8474	SSB;NCBP1;XRN1;SNRPE;SNRPB
Notch receptor processing (GO:0007220)	0.00575623	0.198473	5.27983	27.2306	JAG2;NOTCH3;NOTCH4;DLL1
sympathetic nervous system development (GO:0048485)	0.00575623	0.197141	5.27983	27.2306	FZD3;SOX11;INSM1;SOX4
bone morphogenesis (GO:0060349)	0.00575623	0.195827	5.27983	27.2306	CYP26B1;BMPR2;RARA;FGFR3
protein stabilization (GO:0050821)	0.00609148	0.20586	2.07052	10.5615	CCT3;RPL5;CCT2;CDKN1A;HSP90AA1;RPS7;RPL23;WIZ;HSPD1;CCT6A;TBRG1;TCP1;NAA15;SOX4;HIST1H1B
regulation of cell death (GO:0010941)	0.00612278	0.205556	2.39497	12.2042	JUND;LRP1;DCC;CHMP2A;ADNP2;SOX11;SRSF6;EPHB1;SOX4;EIF4G1;NCK1
ciliary basal body-plasma membrane docking (GO:0097711)	0.00612278	0.204213	2.39497	12.2042	YWHAE;HSP90AA1;TUBA1A;TCTN3;DCTN1;TMEM216;CEP97;PRKACA;MARK4;CKAP5;TUBB4A
RNA secondary structure unwinding (GO:0010501)	0.00626778	0.207692	3.14543	15.9547	EIF4A2;DDX3Y;EIF4A1;DDX18;DDX5;DDX20;DDX31
regulation of ryanodine-sensitive calcium-release channel activity (GO:0060314)	0.00675248	0.222309	4.06141	20.2983	GSTO1;PDE4D;AKAP6;CALM3;PRKACA
positive regulation of Wnt signaling pathway (GO:0030177)	0.00707754	0.231517	2.09695	10.3817	VCP;CSNK2A1;LRRK1;USP34;COL1A1;PSMA5;PSMD9;PPM1A;PSMC5;TNKS2;DAAM2;PSMB1;PSMD1;SOX4
L-ascorbic acid metabolic process (GO:0019852)	0.00717089	0.233077	7.03977	34.7605	GSTO1;SLC2A1;SLC2A3
negative regulation of microtubule polymerization (GO:0031115)	0.00717089	0.231601	7.03977	34.7605	CLIP3;STMN1;TUBB4A
RNA stabilization (GO:0043489)	0.00724909	0.232655	4.96925	24.4829	LARP1;DKC1;HNRNPU;PABPC1
regulation of synaptic vesicle exocytosis (GO:2000300)	0.00724909	0.231201	4.96925	24.4829	RIMS1;STX1B;STXBP1;SEPT5
chaperone-mediated protein complex assembly (GO:0051131)	0.00724909	0.229765	4.96925	24.4829	CCT2;HSP90AA1;HSPA4;HSPD1
centromere complex assembly (GO:0034508)	0.00732864	0.230852	3.42476	16.836	NPM1;HIST1H4A;RBBP4;NASP;RBBP7;CENPA
axonal transport (GO:0098930)	0.00732864	0.229436	3.42476	16.836	KIF3A;NEFL;KIF1B;AP3S2;MAPT;SOD1
regulation of cell proliferation (GO:0042127)	0.0076037	0.236596	1.42506	6.95302	TRIM71;CDKN1A;BMPR2;TGFB1I1;HMGB2;ADRA1A;PPP1R9B;RPS4X;CAPNS1;WDR6;SOX9;SOX4;HIST1H2AB;PDGFRB;RPS9;PBRM1;CSNK2A1;PRMT1;RPL23;TBC1D8;SOX11;HGS;RARA;NOTCH1;SRC;DLL1;THBS1;TBRG1;MNT;RPS15A;RNF139;RBBP4;GRK5;HAS2;JAG2;NGFR;NPM1;JUND;IGF2;CDC7;NAP1L1;PTPN14;CUL4A;CNOT6;DNAJA2;INSM1;FGFR3;EIF4G1;FGFR1;MXD4
positive regulation of canonical Wnt signaling pathway (GO:0090263)	0.00776997	0.240304	2.22309	10.7986	COL1A1;PSMA5;PSMD9;VCP;PSMC5;TNKS2;DAAM2;LRRK1;USP34;PSMB1;PSMD1;SOX4
negative regulation of telomere maintenance via telomere lengthening (GO:1904357)	0.00797017	0.245011	3.91099	18.8981	TNKS2;XRN1;SRC;HNRNPU;HNRNPA1
positive regulation of macromolecule biosynthetic process (GO:0010557)	0.00798468	0.243987	2.06763	9.98711	PDGFRB;RPL5;NPM1;PRMT1;IGF2;RPS27L;LARP4;EEF2;THBS1;RPS4X;CREB3L1;EIF3E;VIM;SOX4
regulation of protein complex assembly (GO:0043254)	0.00805979	0.244816	2.56857	12.3827	FARP2;STX1B;HSPA8;HSP90AA1;VCP;SRC;STXBP1;RPS3;INSM1
positive regulation of receptor activity (GO:2000273)	0.00836196	0.252492	3.33463	15.9531	ITGB1;ANXA2;GSTO1;AKAP6;CALM3;SOX9
intrinsic apoptotic signaling pathway (GO:0097193)	0.00887074	0.266279	2.27757	10.7615	CUL4A;BRSK2;DDX5;CDKN1A;MYBBP1A;CYCS;SFN;BAK1;KRCC1;HIC1;PDK1
establishment of mitotic spindle localization (GO:0040001)	0.0089763	0.267872	4.69318	22.1198	NUMA1;DCTN1;CENPA;KPNB1
negative regulation of RNA splicing (GO:0033119)	0.0089763	0.266314	4.69318	22.1198	U2AF2;TMBIM6;SRSF6;RPS13
DNA ligation (GO:0006266)	0.0089763	0.264775	4.69318	22.1198	TOP2A;LIG1;XRCC4;HMGB2
cellular protein complex assembly (GO:0043623)	0.00898158	0.263408	2.03911	9.60945	CCT2;HSP90AA1;HSPA4;SRC;MAPK8IP2;TOMM20;SEPT5;CENPA;SEPT3;HSPD1;NSG2;TCP1;CHMP2A;NCK1
negative regulation of phosphorylation (GO:0042326)	0.00955857	0.278728	2.50097	11.6303	CDKN1C;CDKN1A;PID1;NPRL2;MYADM;HNRNPU;MAPT;INSM1;TARDBP
regulation of cellular protein metabolic process (GO:0032268)	0.00980583	0.284313	2.89873	13.406	NFKBIA;CYFIP1;RPL10;GEMIN5;FOXO3;EIF4E;EIF4G1
regulation of chromatin organization (GO:1902275)	0.00988679	0.285041	6.3358	29.2496	TLK2;IGF2;HNRNPU
DNA replication-dependent nucleosome assembly (GO:0006335)	0.00988679	0.28344	6.3358	29.2496	HIST1H4A;RBBP4;NASP
IRES-dependent viral translational initiation (GO:0075522)	0.00988679	0.281856	6.3358	29.2496	SSB;DENR;EIF3A
regulation of phospholipase activity (GO:0010517)	0.00988679	0.28029	6.3358	29.2496	LRP1;FGFR3;FGFR1
DNA replication-dependent nucleosome organization (GO:0034723)	0.00988679	0.278742	6.3358	29.2496	HIST1H4A;RBBP4;NASP
DNA replication-independent nucleosome assembly (GO:0006336)	0.010735	0.300993	3.1679	14.364	NPM1;HIST1H4A;RBBP4;NASP;RBBP7;CENPA
production of miRNAs involved in gene silencing by miRNA (GO:0035196)	0.0108463	0.302452	3.64126	16.4728	TRIM71;LIN28B;LIN28A;NCBP1;SNIP1
regulation of cell morphogenesis (GO:0022604)	0.0108463	0.300808	3.64126	16.4728	SPARC;ZMYM3;LARP4;PDZD8;BCL9L
regulation of cellular amine metabolic process (GO:0033238)	0.0108806	0.300128	2.84299	12.8525	PSMA5;PSMD9;PSMC5;ODC1;PSMB1;PSMD1;OAZ1
regulation of cellular amino acid metabolic process (GO:0006521)	0.0108806	0.298515	2.84299	12.8525	PSMA5;PSMD9;PSMC5;ODC1;PSMB1;PSMD1;OAZ1
positive regulation of developmental growth (GO:0048639)	0.0108806	0.296919	2.84299	12.8525	RIMS1;SEMA7A;RUFY3;ISLR2;PLAA;MAPT;DLL1
regulation of cellular response to stress (GO:0080135)	0.0109265	0.296585	2.2125	9.9929	YWHAE;RANBP2;HSPA8;CHCHD2;SMG1;HSP90AA1;NPM1;VASH1;MAPT;EIF4G1;ATR
RNA processing (GO:0006396)	0.0109318	0.29516	1.85066	8.35773	SF3A1;NCBP1;CELF1;CELF3;DDX20;HNRNPU;PPP1R9B;DHX40;HNRNPL;LIN28B;LIN28A;DKC1;SNRNP70;U2AF2;PRKACA;TARDBP;SNRPB
ribosomal small subunit assembly (GO:0000028)	0.0109511	0.294125	4.44617	20.0714	RPS15;RPS19;RPS27L;RPS10
nucleosome disassembly (GO:0006337)	0.0109511	0.292585	4.44617	20.0714	PBRM1;SET;SMARCC2;HIST3H2A
chromatin disassembly (GO:0031498)	0.0109511	0.291061	4.44617	20.0714	PBRM1;SET;SMARCC2;HIST3H2A
macromolecule biosynthetic process (GO:0009059)	0.0109511	0.289553	4.44617	20.0714	COL1A1;COL5A1;EIF4G2;EIF4G1
positive regulation of axon extension (GO:0045773)	0.0109511	0.28806	4.44617	20.0714	SEMA7A;RUFY3;ISLR2;MAPT
negative regulation of protein phosphorylation (GO:0001933)	0.0111406	0.291541	1.88776	8.48956	PID1;PDE4D;GSTP1;BGN;PPP1R1A;QARS;FLRT3;DDIT4;MYADM;STRAP;SFN;CALM3;INSM1;TARDBP;EIF4G1;NCK1
negative regulation of ubiquitin protein ligase activity (GO:1904667)	0.0112586	0.293125	2.43685	10.9332	PSMA5;RPL5;PSMD9;CCNB1;PSMC5;RPS7;RPL23;PSMB1;PSMD1
response to ionizing radiation (GO:0010212)	0.0112586	0.291637	2.43685	10.9332	RNF168;RAD51AP1;CDKN1A;EYA1;XRCC4;H2AFX;AEN;TOPBP1;ECT2
neuron projection morphogenesis (GO:0048812)	0.011262	0.290254	1.93165	8.66597	BRSK2;ANKRD27;ROCK1;DCC;MAPK8IP2;CELSR2;DOCK10;ALCAM;FLRT3;DLG4;NCKAP1L;PLXNB1;EPHB1;NBL1;MAP4K4
positive regulation of protein polymerization (GO:0032273)	0.0113533	0.291135	2.5993	11.6403	CLIP1;TPPP3;NUMA1;DCTN1;RPS3;NCKAP1L;MAPT;NCK1
negative regulation of kinase activity (GO:0033673)	0.0116475	0.297185	2.29558	10.2214	CDKN1C;QARS;PPP1R1A;FLRT3;NPRL2;GSTP1;BGN;HNRNPU;SFN;MAPT
protein-DNA complex assembly (GO:0065004)	0.0116475	0.295707	2.29558	10.2214	CUL4A;NPM1;HIST1H4A;H2AFX;HIST1H2BK;HMGB2;ANP32E;TCF4;SOX9;CENPA
positive regulation of mitotic cell cycle (GO:0045931)	0.0120383	0.304117	2.78934	12.328	GEN1;PDGFRB;CCNB1;IGF2;ASNS;PKN2;EIF4E
positive regulation of mitotic nuclear division (GO:0045840)	0.0120845	0.303779	3.09063	13.6477	RANBP2;PDGFRB;RANBP1;NUMA1;IGF2;HNRNPU
tRNA aminoacylation (GO:0043039)	0.0120845	0.30229	3.09063	13.6477	DARS;LARS2;QARS;PPA1;TARS;DARS2
negative regulation of cellular macromolecule biosynthetic process (GO:2000113)	0.0123181	0.306631	1.48206	6.51614	CDKN1C;TRIM71;SUV39H2;KDM5C;SET;NOTCH1;BMPR2;SUV39H1;HMGB2;LDB2;PDS5A;LARP1;RNF139;TRIM28;ENC1;RPS3;IGF2BP1;MLX;SOX9;CIC;SNX6;HSPA8;KDM4A;SMARCC2;MSX2;RPL13A;ARID5B;MEX3A;LIN28A;QARS;MYBBP1A;NCL;CAPRIN1;RARA;MDFI;ATR
negative regulation of blood vessel morphogenesis (GO:2000181)	0.0123991	0.307149	2.55992	11.2384	SPARC;COL4A2;ROCK1;HGS;PGK1;VASH1;HSPG2;THBS1
negative regulation of cell adhesion (GO:0007162)	0.0123991	0.305665	2.55992	11.2384	NOTCH1;PODXL;DACT2;ADAM22;PLXNA1;PLXNB1;TGFBI;CBLL1
response to endoplasmic reticulum stress (GO:0034976)	0.0124872	0.306357	2.17115	9.51624	BRSK2;VCP;RNF139;CREB3L1;CREB3L2;BAK1;EIF2S1;THBS1;HSP90B1;TXNDC5;NCK1
cell cycle G1/S phase transition (GO:0044843)	0.0125149	0.305566	2.2709	9.94843	TRIM71;RANBP2;CUL4A;RANBP1;CDKN1A;NASP;MCM3;MCM5;CDC7;EIF4E
positive regulation of chromosome segregation (GO:0051984)	0.0131213	0.318849	5.75982	24.9602	CCNB1;NUMA1;RAD21
spinal cord development (GO:0021510)	0.0131213	0.317338	5.75982	24.9602	SOX11;DLL1;SOX4
positive regulation of superoxide anion generation (GO:0032930)	0.0131213	0.315841	5.75982	24.9602	GSTP1;MAPT;SOD1
negative regulation of protein ubiquitination involved in ubiquitin-dependent protein catabolic process (GO:2000059)	0.0131213	0.314358	5.75982	24.9602	RPL5;RPS7;RPL23
Golgi ribbon formation (GO:0090161)	0.0131213	0.312889	5.75982	24.9602	PRMT5;GOLPH3;MYO18A
muscle cell migration (GO:0014812)	0.0131213	0.311434	5.75982	24.9602	DDR1;ROCK1;PLAT
regulation of transforming growth factor beta receptor signaling pathway (GO:0017015)	0.0131752	0.311264	2.37592	10.2864	CDKN1C;PPM1A;TGFB1I1;STRAP;SOX11;LEMD3;THBS1;SNX6;BCL9L
regulation of anoikis (GO:2000209)	0.0131856	0.310074	4.22386	18.2836	ITGB1;NOTCH1;MYBBP1A;SRC
negative regulation of telomere maintenance via telomerase (GO:0032211)	0.0131856	0.308652	4.22386	18.2836	XRN1;SRC;HNRNPU;HNRNPA1
chondroitin sulfate biosynthetic process (GO:0030206)	0.0131856	0.307242	4.22386	18.2836	VCAN;NCAN;BGN;CHST15
cellular response to steroid hormone stimulus (GO:0071383)	0.0131856	0.305846	4.22386	18.2836	SRC;ABHD2;ATP1A3;ATP1A1
cellular response to starvation (GO:0009267)	0.0133284	0.307759	2.15104	9.2879	HSPA8;CDKN1A;BMPR2;MYBBP1A;EHMT2;NPRL2;ASNS;HNRNPA1;EIF2S1;WDR24;SREBF2
regulation of stress-activated MAPK cascade (GO:0032872)	0.0135489	0.311443	3.01705	12.9777	COPS5;QARS;GSTP1;MAPK8IP2;EPHB1;MAP4K4
regulation of hydrolase activity (GO:0051336)	0.0142196	0.325392	2.34659	9.98037	BRSK2;SNRNP70;TDG;STMN3;PLXNA1;PLXNB1;ARHGEF5;MYH6;SOD1
RNA transport (GO:0050658)	0.0142196	0.323939	2.34659	9.98037	RANBP2;RANBP1;NCBP1;U2AF2;SRSF3;SRSF6;HNRNPA1;CKAP5;EIF4E
connective tissue development (GO:0061448)	0.0143597	0.325678	3.40634	14.4542	COL2A1;CREB3L2;ARID5B;SLC39A13;SOX9
negative regulation of DNA biosynthetic process (GO:2000279)	0.0143597	0.324237	3.40634	14.4542	BMPR2;XRN1;SRC;HNRNPU;HNRNPA1
ATP-dependent chromatin remodeling (GO:0043044)	0.0143597	0.322809	3.40634	14.4542	PBRM1;SMARCC2;RBBP4;NASP;ANP32E
ribosomal large subunit assembly (GO:0000027)	0.0143597	0.321393	3.40634	14.4542	RPL5;RPL3;RPL10;RPL12;RPL23A
negative regulation of endothelial cell proliferation (GO:0001937)	0.0143597	0.319989	3.40634	14.4542	NGFR;SPARC;ATP5A1;VASH1;THBS1
regulation of signal transduction by p53 class mediator (GO:1901796)	0.0147901	0.328147	1.97519	8.32305	RPL5;PRMT5;CSNK2A1;EHMT2;RPL23;TAF10;CHD3;SSRP1;RBBP4;TAF4B;TOPBP1;RBBP7;ATR
regulation of Wnt signaling pathway (GO:0030111)	0.0151387	0.334427	2.11193	8.85006	PPM1A;CSNK2A1;LRP1;DAAM2;GRB10;DACT2;ANKRD10;SOX4;HIC1;MDFI;PPP1CA
histone lysine demethylation (GO:0070076)	0.0156903	0.345119	4.02273	16.7133	KDM4A;KDM5C;KDM2A;KDM5D
positive regulation of BMP signaling pathway (GO:0030513)	0.0156903	0.343637	4.02273	16.7133	BMPR2;NOTCH1;NUMA1;SOX11
ventricular septum morphogenesis (GO:0060412)	0.0156903	0.342169	4.02273	16.7133	BMPR2;NOTCH1;SOX11;SOX4
negative regulation of cyclin-dependent protein kinase activity (GO:1904030)	0.0156903	0.340713	4.02273	16.7133	CDKN1C;CDKN1A;IPO7;IPO5
skeletal system morphogenesis (GO:0048705)	0.0163725	0.354021	3.29989	13.5697	CYP26B1;RARA;SOX11;FGFR3;FGFR1
anterograde axonal transport (GO:0008089)	0.0163725	0.352527	3.29989	13.5697	KIF3A;NEFL;KIF1B;AP3S2;SOD1
positive regulation of viral genome replication (GO:0045070)	0.0163725	0.351046	3.29989	13.5697	TOP2A;LARP1;NUCKS1;PKN2;PABPC1
regulation of anatomical structure morphogenesis (GO:0022603)	0.0164898	0.352081	2.29005	9.40068	PID1;SPARC;ZMYM3;VASH1;MAPT;LARP4;DLL1;PDZD8;BCL9L
cardiac ventricle morphogenesis (GO:0003208)	0.0168408	0.358078	2.87991	11.7614	MYBPC3;NOTCH1;SOX11;SOX4;MYH6;MYH7
intrinsic apoptotic signaling pathway by p53 class mediator (GO:0072332)	0.0168408	0.356592	2.87991	11.7614	DDX5;MYBBP1A;DDIT4;RPS27L;AEN;KRCC1
response to unfolded protein (GO:0006986)	0.0168408	0.355119	2.87991	11.7614	HSPA9;HSPA8;HSP90AA1;DNAJB5;HSPA4;HSPD1
vesicle budding from membrane (GO:0006900)	0.016888	0.354648	5.27983	21.5478	GOLPH3;ANXA2;MYO18A
alternative mRNA splicing, via spliceosome (GO:0000380)	0.016888	0.353195	5.27983	21.5478	HNRNPM;DDX5;SRSF6
DNA ligation involved in DNA repair (GO:0051103)	0.016888	0.351753	5.27983	21.5478	LIG1;XRCC4;HMGB2
purine nucleoside monophosphate biosynthetic process (GO:0009127)	0.016888	0.350323	5.27983	21.5478	PAICS;PFAS;GART
dermatan sulfate biosynthetic process (GO:0030208)	0.016888	0.348905	5.27983	21.5478	VCAN;NCAN;BGN
negative regulation of myoblast differentiation (GO:0045662)	0.016888	0.347498	5.27983	21.5478	NOTCH1;SOX9;DLL1
regulation of catabolic process (GO:0009894)	0.016888	0.346102	5.27983	21.5478	ITGB1;HGS;ODC1
negative regulation of angiogenesis (GO:0016525)	0.0172964	0.353054	2.41364	9.79275	SPARC;COL4A2;ROCK1;HGS;PGK1;VASH1;HSPG2;THBS1
G2/M transition of mitotic cell cycle (GO:0000086)	0.0174012	0.353779	1.99553	8.08431	YWHAE;BRSK2;CCNB1;CDKN1A;HSP90AA1;TUBA1A;DCTN1;ENSA;PRKACA;NES;CKAP5;TUBB4A
negative regulation of transcription, DNA-templated (GO:0045892)	0.0175407	0.355198	1.34915	5.45491	CDKN1C;SUV39H2;KDM5C;EHMT2;SUV39H1;NAB2;ATN1;HMGB2;HNRNPU;LDB2;CHCHD3;TRIM28;MLX;SOX9;CIC;HIST1H1B;SMARCC2;MSX2;RPL23;ARID5B;SOX11;SREBF2;HIC1;PPM1A;RARA;MDFI;DDX5;SET;NOTCH1;RPL10;DDX20;AEBP1;FOXO3;SCRT2;MNT;CUX1;E4F1;SNX6;HSPA8;KDM4A;ZFHX3;JUND;BCL11A;IGF2;SCRT1;NR6A1;QARS;MYBBP1A;NFIA;NFIC;INSM1;MXD4
chordate embryonic development (GO:0043009)	0.0175643	0.354271	2.5936	10.483	TRIM71;COL1A1;ARNT2;WNT7B;IGF2;MYH6;FGFR1
negative regulation of cellular catabolic process (GO:0031330)	0.0175643	0.352876	2.5936	10.483	KDM4A;ROCK1;TLK2;WDR6;EIF4G2;PTPN3;EIF4G1
cell cycle G2/M phase transition (GO:0044839)	0.0184046	0.368308	1.97994	7.91016	YWHAE;BRSK2;CCNB1;CDKN1A;HSP90AA1;TUBA1A;DCTN1;ENSA;PRKACA;NES;CKAP5;TUBB4A
nuclear transport (GO:0051169)	0.0184745	0.368263	3.83988	15.3263	NPM1;SET;MYBBP1A;ANP32E
positive regulation of erythrocyte differentiation (GO:0045648)	0.0184745	0.36683	3.83988	15.3263	PRMT1;HMGB2;NCKAP1L;FOXO3
rRNA modification (GO:0000154)	0.0184745	0.365409	3.83988	15.3263	NOP56;NOP58;DKC1;NHP2
dendrite morphogenesis (GO:0048813)	0.0185644	0.365768	3.1999	12.7564	DOCK10;DLG4;MAPK8IP2;CELSR2;EPHB1
regulation of erythrocyte differentiation (GO:0045646)	0.0185644	0.364361	3.1999	12.7564	HSPA9;PRMT1;HMGB2;NCKAP1L;FOXO3
positive regulation of intracellular transport (GO:0032388)	0.0186768	0.365164	2.81591	11.2087	EHD1;CDH3;NUMA1;RUFY3;BAK1;OAZ1
positive regulation of transport (GO:0051050)	0.0186768	0.36377	2.81591	11.2087	CLIP3;LRP1;NUMA1;ANXA2;DLL1;CBLL1
heart contraction (GO:0060047)	0.0186768	0.362387	2.81591	11.2087	MYBPC3;MYL4;CSRP3;MYH6;SOD1;MYH7
regulation of steroid biosynthetic process (GO:0050810)	0.0186768	0.361014	2.81591	11.2087	FASN;HMGCR;LSS;SREBF2;KPNB1;TM7SF2
negative regulation of gene expression (GO:0010629)	0.0193275	0.372181	1.39886	5.52021	CDKN1C;TRIM71;SUV39H2;KDM5C;SET;NOTCH1;SUV39H1;HMGB2;LDB2;LARP1;RNF139;RBBP4;TRIM28;ENC1;RPS3;IGF2BP1;MLX;RBBP7;SOX9;CIC;RPS13;SNX6;HSPA8;KDM4A;SMARCC2;MSX2;RPL13A;ARID5B;SOX11;HIST1H4A;MEX3A;LIN28A;QARS;MYBBP1A;NCL;CAPRIN1;RARA;MYADM;MAPT;TARDBP;MDFI
cilium assembly (GO:0060271)	0.0197149	0.378215	1.6077	6.31244	DYNC2H1;YWHAE;HSP90AA1;NOTCH1;DCTN1;WDR34;TUBB4A;CKAP5;SEPT5;SEPT3;EHD1;ATAT1;VANGL2;TUBA1A;TCTN3;KIF3A;TMEM216;TRIM59;CEP97;PRKACA;MARK4;IFT57
positive regulation of growth (GO:0045927)	0.0202067	0.386197	2.34659	9.15579	RPS6KA3;NCBP1;CSNK2A1;ADNP2;AKAP6;HIST1H1B;EIF4G2;EIF4G1
axonogenesis (GO:0007409)	0.0203417	0.387327	1.69709	6.6103	CYFIP1;NGFR;ROBO3;BRSK2;EPHA8;DCC;SRC;NRXN3;RANBP9;ENAH;GAP43;TUBB3;KIF3A;KIF5A;GRB10;PLXNB1;PLCG1;EPHB1
regulation of transcription from RNA polymerase II promoter (GO:0006357)	0.0203978	0.386951	1.24231	4.83549	SUV39H2;CDKN1A;PID1;CCNT2;BMPR2;ONECUT2;EHMT2;SUV39H1;FOXI2;ATN1;HMGB2;HNRNPU;NUCKS1;CHD3;LDB2;CHRDL1;LYL1;RPS6KA3;CSRP3;CHCHD2;CHCHD3;ZMYM3;ZMIZ1;MED10;ZMIZ2;MLX;SOX9;CIC;MYBL1;SOX4;HIST1H1B;NCK1;SMARCC2;MSX2;RPL23;ARID5B;VEZF1;SOX11;RGMB;PPRC1;SREBF2;HIC1;PPM1A;TAL2;PRKAR1A;RARA;MDFI;DDX5;USP15;NOTCH1;AKNA;RPL10;EPAS1;DDX20;AEBP1;FOXO3;DLL1;HSPD1;SCRT2;MNT;CUX1;RAD21;HOXC4;E4F1;BCL9L;ARNT2;NPM1…
positive regulation of intrinsic apoptotic signaling pathway (GO:2001244)	0.0209409	0.395782	3.10578	12.0071	FBXO18;RPS7;RPS3;NCK1;SOD1
mRNA stabilization (GO:0048255)	0.0209409	0.394322	3.10578	12.0071	LARP1;IGF2BP1;HNRNPU;PABPC1;TARDBP
positive regulation of nucleocytoplasmic transport (GO:0046824)	0.0209409	0.392872	3.10578	12.0071	YWHAE;RBM26;ZIC1;ECT2;IPO5
dermatan sulfate metabolic process (GO:0030205)	0.0211945	0.396175	4.87369	18.7833	VCAN;NCAN;BGN
regulation of endothelial cell chemotaxis (GO:2001026)	0.0211945	0.394729	4.87369	18.7833	NOTCH1;TMSB4X;THBS1
chondroitin sulfate catabolic process (GO:0030207)	0.0211945	0.393293	4.87369	18.7833	VCAN;NCAN;BGN
negative regulation of ubiquitin-protein transferase activity (GO:0051444)	0.0211945	0.391868	4.87369	18.7833	RPL5;RPS7;RPL23
mitotic DNA integrity checkpoint (GO:0044774)	0.0211945	0.390454	4.87369	18.7833	TOP2A;TOPBP1;ORAOV1
ribonucleoprotein complex disassembly (GO:0032988)	0.0211945	0.389049	4.87369	18.7833	DENR;KLC1;MRRF
regulation of superoxide anion generation (GO:0032928)	0.0211945	0.387655	4.87369	18.7833	GSTP1;MAPT;SOD1
DNA replication-independent nucleosome organization (GO:0034724)	0.0211945	0.38627	4.87369	18.7833	HIST1H4A;NASP;RBBP4
Notch receptor processing, ligand-dependent (GO:0035333)	0.0211945	0.384896	4.87369	18.7833	JAG2;NOTCH3;DLL1
glycolytic process (GO:0006096)	0.0215462	0.389894	3.67293	14.0951	LDHA;TPI1;PGAM1;PGK1
apoptotic nuclear changes (GO:0030262)	0.0215462	0.388516	3.67293	14.0951	TOP2A;H1F0;HMGB2;KPNB1
cellular response to interleukin-12 (GO:0071349)	0.0227489	0.408759	2.69608	10.1999	HSPA9;ANXA2;GSTO1;TCP1;LMNB1;SOD1
negative regulation of autophagy (GO:0010507)	0.0227489	0.407325	2.69608	10.1999	KDM4A;SNRNP70;TLK2;WDR6;EIF4G2;EIF4G1
cellular response to ionizing radiation (GO:0071479)	0.0227489	0.4059	2.69608	10.1999	RAD51AP1;CDKN1A;TLK2;NUCKS1;ECT2;ATR
interleukin-12-mediated signaling pathway (GO:0035722)	0.0227489	0.404486	2.69608	10.1999	HSPA9;ANXA2;GSTO1;TCP1;LMNB1;SOD1
tRNA aminoacylation for protein translation (GO:0006418)	0.0227489	0.403082	2.69608	10.1999	DARS;LARS2;QARS;PPA1;TARS;DARS2
chromatin remodeling (GO:0006338)	0.0229471	0.405187	1.98558	7.49469	MORF4L1;SUV39H2;PBRM1;NPM1;SMARCC2;RBBP4;ANP32E;HMGB2;SOX9;SSRP1;KDM6A
regulation of insulin receptor signaling pathway (GO:0046626)	0.0235071	0.413645	3.01705	11.3153	PID1;GRB10;IGF2;NUCKS1;NCK1
negative regulation of cell proliferation (GO:0008285)	0.024801	0.434912	1.50852	5.57682	CDKN1C;CDKN1A;NOTCH1;BMPR2;TGFB1I1;GSTP1;ADRA1A;DLL1;TBRG1;MNT;RNF139;RBBP4;WDR6;SOX9;SOX4;HIST1H2AB;PBRM1;NPM1;SOX11;PTPN14;CUL4A;HGS;STRAP;PLXNB1;INSM1;MXD4
myofibril assembly (GO:0030239)	0.0249923	0.436766	2.63992	9.73915	PDGFRB;MYBPC3;CSRP3;MYBPC1;MYH3;MYH6
plasma membrane bounded cell projection organization (GO:0120036)	0.0256385	0.44653	1.95221	7.15222	EHD1;CYFIP1;ROCK1;EPHA8;FLRT3;PRMT1;STMN1;TBC1D24;STMN3;MAPT;PPP1R9B
positive regulation of neural precursor cell proliferation (GO:2000179)	0.0260437	0.452044	4.52557	16.5092	FZD3;INSM1;NES
cell communication by electrical coupling involved in cardiac conduction (GO:0086064)	0.0260437	0.450511	4.52557	16.5092	ATP1A3;ATP1A1;PRKACA
regulation of neural precursor cell proliferation (GO:2000177)	0.0260437	0.448989	4.52557	16.5092	TRIM71;INSM1;NES
smooth muscle contraction (GO:0006939)	0.0260437	0.447478	4.52557	16.5092	CHRNB2;ROCK1;ADRA1A
positive regulation of DNA damage response, signal transduction by p53 class mediator (GO:0043517)	0.0260437	0.445976	4.52557	16.5092	DDX5;HIC1;ATR
ribonucleoside monophosphate biosynthetic process (GO:0009156)	0.0260437	0.444484	4.52557	16.5092	PAICS;PFAS;GART
establishment of mitotic spindle orientation (GO:0000132)	0.0260437	0.443003	4.52557	16.5092	NUMA1;DCTN1;CENPA
regulation of canonical Wnt signaling pathway (GO:0060828)	0.0260981	0.442453	1.6777	6.11673	VCP;IGFBP4;LRRK1;USP34;KREMEN2;PPP1CA;COL1A1;PSMA5;PSMD9;PSMC5;TNKS2;DAAM2;PSMB1;PSMD1;ANKRD10;SOX9;SOX4
regulation of mitotic spindle organization (GO:0060236)	0.0262679	0.443857	2.93324	10.6753	NUMA1;DCTN1;CHMP2A;HNRNPU;CEP97
regulation of mitochondrial membrane potential (GO:0051881)	0.0262679	0.442392	2.93324	10.6753	VCP;PID1;BAK1;MAPT;SOD1
lipid phosphorylation (GO:0046834)	0.0262679	0.440937	2.93324	10.6753	SMG1;DGKD;TTC7B;ZFYVE21;EFR3B
regulation of cellular ketone metabolic process (GO:0010565)	0.0267152	0.446976	2.38444	8.63769	PSMA5;PSMD9;PSMC5;ODC1;PSMB1;PSMD1;OAZ1
RNA 3'-end processing (GO:0031123)	0.0267152	0.445515	2.38444	8.63769	LIN28B;LIN28A;NCBP1;U2AF2;PAPOLA;SRSF3;SRSF6
striated muscle contraction (GO:0006941)	0.0267152	0.444064	2.38444	8.63769	MYBPC3;MYL4;CSRP3;MYBPC1;MYH3;MYH6;MYH7
RNA export from nucleus (GO:0006405)	0.0270667	0.448446	1.93594	6.98767	RANBP2;RANBP1;SMG1;NPM1;SSB;NCBP1;U2AF2;SRSF3;SRSF6;HNRNPA1;EIF4E
brain development (GO:0007420)	0.0270667	0.446995	1.93594	6.98767	ARNT2;QARS;COL4A1;B3GNT5;DDIT4;ZIC1;NNAT;RARA;CIC;HSPG2;NES
intrinsic apoptotic signaling pathway in response to DNA damage (GO:0008630)	0.0273784	0.450684	2.58604	9.30457	DDIT4;RPS27L;AEN;SFN;BAK1;HIC1
DNA replication (GO:0006260)	0.0285514	0.468482	1.91994	6.8274	TBRG1;RNASEH2A;SET;NASP;MCM3;CDC7;MCM5;NAP1L1;TOPBP1;ATR;PTMS
positive regulation of purine nucleotide biosynthetic process (GO:1900373)	0.0285767	0.467395	3.37909	12.0132	VCP;PID1;TMSB4X;CALM3
membrane protein intracellular domain proteolysis (GO:0031293)	0.0285767	0.465901	3.37909	12.0132	JAG2;NOTCH3;NGFR;DLL1
ATP generation from ADP (GO:0006757)	0.0285767	0.464418	3.37909	12.0132	LDHA;TPI1;PGAM1;PGK1
G1/S transition of mitotic cell cycle (GO:0000082)	0.0286769	0.464566	1.99239	7.07629	TRIM71;RANBP2;CUL4A;RANBP1;CDKN1A;NASP;MCM3;CDC7;MCM5;EIF4E
double-strand break repair via homologous recombination (GO:0000724)	0.0289713	0.46785	2.19422	7.7707	GEN1;RAD51AP1;MORF4L1;FBXO18;RNF138;NUCKS1;CDC7;ORAOV1
cardiac muscle contraction (GO:0060048)	0.0292271	0.470492	2.85396	10.0821	MYBPC3;MYL4;CSRP3;MYH6;MYH7
negative regulation of signal transduction (GO:0009968)	0.0294881	0.473201	1.56164	5.50286	DDR1;PDGFRB;NOTCH3;PID1;LRP1;EPHA8;MAPK8IP2;PEAR1;THBS1;HIC1;CYP26B1;QARS;HGS;DDIT4;GRB10;TMBIM6;EPHB1;FGFR3;MDFI;FGFR1;NCK1
regulation of nuclear cell cycle DNA replication (GO:0033262)	0.029582	0.473218	7.03977	24.7842	WIZ;CDC7
negative regulation of oligodendrocyte differentiation (GO:0048715)	0.029582	0.47174	7.03977	24.7842	NOTCH1;DAAM2
astral microtubule organization (GO:0030953)	0.029582	0.47027	7.03977	24.7842	NUMA1;KPNB1
cardiac ventricle formation (GO:0003211)	0.029582	0.46881	7.03977	24.7842	SOX11;SOX4
spermine metabolic process (GO:0008215)	0.029582	0.467358	7.03977	24.7842	AMD1;SMS
intermediate filament bundle assembly (GO:0045110)	0.029582	0.465916	7.03977	24.7842	NEFL;NEFM
response to lead ion (GO:0010288)	0.029582	0.464482	7.03977	24.7842	MAPT;PPP1CA
ribosomal small subunit export from nucleus (GO:0000056)	0.029582	0.463057	7.03977	24.7842	RPS15;NPM1
plus-end-directed organelle transport along microtubule (GO:0072386)	0.029582	0.461641	7.03977	24.7842	KIF3A;MAPT
positive regulation of cholesterol storage (GO:0010886)	0.029582	0.460234	7.03977	24.7842	EHD1;SREBF2
negative regulation of DNA repair (GO:0045738)	0.029582	0.458835	7.03977	24.7842	RPS3;TRIP12
epithelial tube formation (GO:0072175)	0.029582	0.457445	7.03977	24.7842	PODXL;SOX9
positive regulation of centrosome cycle (GO:0046607)	0.029582	0.456063	7.03977	24.7842	RANBP2;RANBP1
collecting duct development (GO:0072044)	0.029582	0.454689	7.03977	24.7842	WNT7B;DACT2
chondrocyte development (GO:0002063)	0.029582	0.453323	7.03977	24.7842	BMPR2;SOX9
negative regulation of glial cell proliferation (GO:0060253)	0.029582	0.451966	7.03977	24.7842	NOTCH1;SOX11
astrocyte activation (GO:0048143)	0.029582	0.450617	7.03977	24.7842	LRP1;MAPT
neuron remodeling (GO:0016322)	0.029582	0.449276	7.03977	24.7842	FARP2;EPHA8
polyamine biosynthetic process (GO:0006596)	0.029582	0.447943	7.03977	24.7842	AMD1;SMS
positive regulation of RNA binding (GO:1905216)	0.029582	0.446617	7.03977	24.7842	NCBP1;EIF3E
regulation of translational initiation in response to stress (GO:0043558)	0.029582	0.4453	7.03977	24.7842	EIF2S1;PPP1CA
positive regulation of amyloid-beta clearance (GO:1900223)	0.029582	0.44399	7.03977	24.7842	ROCK1;LRP1
snRNA modification (GO:0040031)	0.029582	0.442688	7.03977	24.7842	DKC1;NHP2
collagen biosynthetic process (GO:0032964)	0.029582	0.441394	7.03977	24.7842	COL1A1;COL5A1
retinal ganglion cell axon guidance (GO:0031290)	0.029582	0.440107	7.03977	24.7842	ALCAM;EPHB1
regulation of release of sequestered calcium ion into cytosol (GO:0051279)	0.0299104	0.4437	2.53432	8.89431	GSTO1;PDE4D;AKAP6;CALM3;PLCG1;PRKACA
non-recombinational repair (GO:0000726)	0.0299104	0.442414	2.53432	8.89431	RNF168;HIST1H4A;KDM2A;XRCC4;H2AFX;PRPF19
regulation of mitotic cell cycle phase transition (GO:1901990)	0.0300449	0.443119	1.71238	6.00199	YWHAE;HSP90AA1;PID1;DCTN1;CKAP5;TUBB4A;PPP1R9B;PSMA5;PSMD9;CCNB1;PSMC5;TUBA1A;PSMB1;PSMD1;PRKACA
negative regulation of transmembrane receptor protein serine/threonine kinase signaling pathway (GO:0090101)	0.0309956	0.455823	2.16608	7.52478	PPM1A;NOTCH1;TGFB1I1;STRAP;LEMD3;NBL1;SNX6;BCL9L
pseudouridine synthesis (GO:0001522)	0.0314338	0.460939	4.22386	14.614	RPUSD4;DKC1;NHP2
apoptotic DNA fragmentation (GO:0006309)	0.0314338	0.459618	4.22386	14.614	H1F0;HMGB2;KPNB1
negative regulation of platelet-derived growth factor receptor signaling pathway (GO:0010642)	0.0314338	0.458305	4.22386	14.614	PDGFRB;LRP1;HGS
dermatan sulfate proteoglycan biosynthetic process (GO:0050651)	0.0314338	0.456999	4.22386	14.614	VCAN;NCAN;BGN
positive regulation of phosphoprotein phosphatase activity (GO:0032516)	0.0314338	0.455701	4.22386	14.614	PDGFRB;AKAP6;CALM3
negative regulation of muscle cell differentiation (GO:0051148)	0.0314338	0.45441	4.22386	14.614	NOTCH1;SOX9;DLL1
vasculature development (GO:0001944)	0.0314338	0.453126	4.22386	14.614	PDGFRB;BMPR2;NOTCH4
microtubule depolymerization (GO:0007019)	0.0314338	0.45185	4.22386	14.614	STMN1;STMN3;CKAP5
negative regulation of mRNA processing (GO:0050686)	0.0314338	0.45058	4.22386	14.614	U2AF2;TMBIM6;SRSF6
negative regulation of anoikis (GO:2000811)	0.0314338	0.449318	4.22386	14.614	ITGB1;NOTCH1;SRC
atrioventricular valve morphogenesis (GO:0003181)	0.0314338	0.448063	4.22386	14.614	BMPR2;NOTCH1;SOX4
myeloid cell development (GO:0061515)	0.0314338	0.446815	4.22386	14.614	ANXA2;SRC;NCKAP1L
negative regulation of peptidyl-threonine phosphorylation (GO:0010801)	0.0314338	0.445574	4.22386	14.614	DDIT4;CALM3;EIF4G1
nuclear export (GO:0051168)	0.0319364	0.451445	2.04381	7.03888	RANBP2;RANBP1;NCBP1;U2AF2;CSE1L;SRSF3;SRSF6;HNRNPA1;EIF4E
positive regulation of multicellular organismal process (GO:0051240)	0.0321926	0.45381	1.66458	5.71952	NOTCH1;BMPR2;NUMA1;LRP1;ROCK1;SRC;TGFB1I1;SOX11;SOD1;COL1A1;RPS19;SOX9;PLCG1;SRSF6;BCL9L;EIF4G1
epithelial to mesenchymal transition (GO:0001837)	0.0323885	0.455313	2.77886	9.53135	DDX5;NOTCH1;TRIM28;SOX9;HNRNPAB
canonical glycolysis (GO:0061621)	0.0325448	0.456253	3.24913	11.1287	TPI1;PGAM1;PGK1;ENO3
regulation of spindle assembly (GO:0090169)	0.0325448	0.455003	3.24913	11.1287	NUMA1;CHMP2A;HNRNPU;CEP97
regulation of protein ubiquitination involved in ubiquitin-dependent protein catabolic process (GO:2000058)	0.0325448	0.45376	3.24913	11.1287	RPL5;RNF139;RPS7;RPL23
in utero embryonic development (GO:0001701)	0.0325448	0.452524	3.24913	11.1287	ARNT2;WNT7B;IGF2;MYH6
chondroitin sulfate proteoglycan biosynthetic process (GO:0050650)	0.0325448	0.451294	3.24913	11.1287	VCAN;NCAN;CHST15;BGN
regulation of apoptotic signaling pathway (GO:2001233)	0.0325448	0.450071	3.24913	11.1287	QARS;RPS3;TMBIM6;MAPK8IP2
protein depolymerization (GO:0051261)	0.0325448	0.448854	3.24913	11.1287	STMN1;STMN3;TWF1;CKAP5
regulation of nervous system development (GO:0051960)	0.0325448	0.447645	3.24913	11.1287	CHRNB2;HMGB2;PDLIM5;DLL1
glycolytic process through glucose-6-phosphate (GO:0061620)	0.0325448	0.446441	3.24913	11.1287	TPI1;PGAM1;PGK1;ENO3
glucose catabolic process to pyruvate (GO:0061718)	0.0325448	0.445244	3.24913	11.1287	TPI1;PGAM1;PGK1;ENO3
regulation of blood vessel endothelial cell migration (GO:0043535)	0.032591	0.444685	2.48463	8.50666	TMSB4X;ATP5A1;VASH1;PLCG1;THBS1;FGFR1
negative regulation of protein ubiquitination (GO:0031397)	0.032591	0.443499	2.48463	8.50666	RPL5;RPS7;U2AF2;RPL23;RPS3;SOX4
double-strand break repair via nonhomologous end joining (GO:0006303)	0.032591	0.442319	2.48463	8.50666	RNF168;HIST1H4A;KDM2A;XRCC4;H2AFX;PRPF19
DNA-templated transcription, initiation (GO:0006352)	0.0326156	0.441478	1.69406	5.79872	GTF3C1;NOTCH3;CDKN1A;NOTCH1;NOTCH4;TAF10;CCNB1;NR6A1;TRIM28;MED10;POLR1B;RARA;TAF4B;TCF4;SOX9
activation of cysteine-type endopeptidase activity involved in apoptotic process (GO:0006919)	0.0353302	0.476957	2.11193	7.06023	NGFR;VCP;FAM162A;RPS27L;CYCS;MAPT;IFT57;HSPD1
negative regulation of neuron projection development (GO:0010977)	0.0354228	0.476946	2.43685	8.14003	STX1B;NGFR;GDI1;DCC;RUFY3;CRMP1
peptidyl-tyrosine modification (GO:0018212)	0.0354228	0.475691	2.43685	8.14003	PDGFRB;TPST1;PKDCC;SRC;FGFR3;FGFR1
regulation of cell motility (GO:2000145)	0.0357625	0.478992	1.91994	6.39504	DOCK10;ROCK1;SPOCK2;SPATA13;PLXNA1;PLXNB1;PKN2;LDB2;PKN1;RND2
skin development (GO:0043588)	0.0359368	0.480067	2.00078	6.65457	COL1A1;COL3A1;COL1A2;COL5A1;STMN1;COL5A2;DACT2;SFN;DLL1
apoptotic cell clearance (GO:0043277)	0.0368187	0.490563	3.12879	10.3305	LRP1;RARA;THBS1;TXNDC5
cytoskeleton-dependent intracellular transport (GO:0030705)	0.0368187	0.489285	3.12879	10.3305	TUBA1A;KIF5A;KIF1B;KIF1A
glucose transmembrane transport (GO:1904659)	0.0373594	0.495182	3.95987	13.0168	SLC2A10;SLC2A1;SLC2A3
cytoplasmic sequestering of transcription factor (GO:0042994)	0.0373594	0.493899	3.95987	13.0168	NFKBIA;TMSB4X;MDFI
leukocyte adhesion to vascular endothelial cell (GO:0061756)	0.0373594	0.492623	3.95987	13.0168	ITGB1;GOLPH3;ROCK1
regulation of bicellular tight junction assembly (GO:2000810)	0.0373594	0.491353	3.95987	13.0168	CLDN5;ROCK1;PRKACA
negative regulation of transcription regulatory region DNA binding (GO:2000678)	0.0373594	0.49009	3.95987	13.0168	MSX2;TMSB4X;SOX11
negative regulation of translational initiation (GO:0045947)	0.0373594	0.488833	3.95987	13.0168	EIF4EBP2;EIF3E;EIF2S1
dendritic spine morphogenesis (GO:0060997)	0.0373594	0.487583	3.95987	13.0168	DOCK10;DLG4;EPHB1
miRNA metabolic process (GO:0010586)	0.0373594	0.486339	3.95987	13.0168	TRIM71;LIN28B;LIN28A
regulation of stem cell proliferation (GO:0072091)	0.0373594	0.485102	3.95987	13.0168	HMGB2;HNRNPU;SOX11
regulation of intrinsic apoptotic signaling pathway in response to DNA damage (GO:1902229)	0.0373594	0.48387	3.95987	13.0168	TMEM161A;FBXO18;RPS3
neural tube development (GO:0021915)	0.0373594	0.482645	3.95987	13.0168	TRIM71;SOX11;SOX4
negative regulation of NF-kappaB import into nucleus (GO:0042347)	0.0373594	0.481427	3.95987	13.0168	NFKBIA;PPM1A;TMSB4X
leukocyte tethering or rolling (GO:0050901)	0.0373594	0.480214	3.95987	13.0168	ITGB1;GOLPH3;ROCK1
epithelial cell development (GO:0002064)	0.0373594	0.479007	3.95987	13.0168	ACTA2;WNT7B;DACT2
positive regulation of signal transduction (GO:0009967)	0.0374972	0.47957	1.63241	5.36	JAG2;NOTCH1;CSNK2A1;IGF2;DLL1;STX1B;RIMS1;PPM1A;CDH3;ZMIZ1;DLG4;ASXL2;RPS3;GRB10;BAK1;SOX4
nucleic acid metabolic process (GO:0090304)	0.0376437	0.480239	2.08586	6.84076	HNRNPL;HNRNPM;NCBP1;IGFBP4;ERI1;HNRNPU;TOPBP1;HNRNPA1
Ras protein signal transduction (GO:0007265)	0.0379727	0.483229	1.60281	5.2426	FARP2;CYFIP1;NGFR;CDKN1A;GDI1;ROCK1;ARHGAP5;RND2;GNA13;COL1A2;TRIM28;RRAS;RAB15;RAB28;RALGDS;RAB6B;KPNB1
positive regulation of programmed cell death (GO:0043068)	0.0383244	0.486492	1.5553	5.07287	TOP2A;ITGB1;NGFR;ARHGEF16;DDX20;RRP1B;UBE2Z;FOXO3;HSPD1;SOD1;CLIP3;GNA13;TCTN3;FAM162A;BAK1;MARK4;ECT2;SOX4;ARHGEF5
negative regulation of epithelial cell proliferation (GO:0050680)	0.0386679	0.489634	2.2065	7.17717	CDKN1C;SPARC;ATP5A1;STRAP;SOX9;VASH1;THBS1
purine ribonucleotide metabolic process (GO:0009150)	0.0386679	0.488422	2.2065	7.17717	TPST1;HSPA8;MYH3;AK3;AK4;MYH6;MYH7
cellular protein localization (GO:0034613)	0.0396772	0.499932	1.48093	4.77893	NGFR;NPM1;KDELR1;SYNRG;STX8;TBC1D8;PRPF19;SEPT5;SEPT3;EHD1;STX1B;CSRP3;APPBP2;TBC1D4;SNX17;HGS;RAB15;TMED2;CNTN2;RAB28;RAB6B;SNX6;TBC1D16
negative regulation of cell death (GO:0060548)	0.0400566	0.503471	2.06042	6.62933	PSMC5;CHMP2A;ADNP2;SOX11;SRSF6;SOX4;NCK1;EIF4G1
ATP hydrolysis coupled proton transport (GO:0015991)	0.0401313	0.50317	6.03409	19.4032	ATP1A3;ATP1A1
regulation of myosin-light-chain-phosphatase activity (GO:0035507)	0.0401313	0.501936	6.03409	19.4032	ROCK1;NCKAP1L
negative regulation of transcription elongation from RNA polymerase II promoter (GO:0034244)	0.0401313	0.500709	6.03409	19.4032	RNF168;HNRNPU
mitral valve development (GO:0003174)	0.0401313	0.499488	6.03409	19.4032	BMPR2;SOX4
negative regulation of stress-activated protein kinase signaling cascade (GO:0070303)	0.0401313	0.498273	6.03409	19.4032	QARS;GSTP1
cytoplasmic sequestering of NF-kappaB (GO:0007253)	0.0401313	0.497063	6.03409	19.4032	NFKBIA;TMSB4X
AMP metabolic process (GO:0046033)	0.0401313	0.49586	6.03409	19.4032	AK3;AK4
central nervous system neuron axonogenesis (GO:0021955)	0.0401313	0.494662	6.03409	19.4032	CHRNB2;EPHB1
negative regulation of platelet-derived growth factor receptor-beta signaling pathway (GO:2000587)	0.0401313	0.49347	6.03409	19.4032	PDGFRB;LRP1
norepinephrine biosynthetic process (GO:0042421)	0.0401313	0.492284	6.03409	19.4032	DBH;INSM1
negative regulation of membrane protein ectodomain proteolysis (GO:0051045)	0.0401313	0.491103	6.03409	19.4032	ROCK1;PTPN3
pericardium morphogenesis (GO:0003344)	0.0401313	0.489928	6.03409	19.4032	NOTCH1;FLRT3
positive regulation of striated muscle contraction (GO:0045989)	0.0401313	0.488759	6.03409	19.4032	GSTO1;ADRA1A
positive regulation of mRNA binding (GO:1902416)	0.0401313	0.487595	6.03409	19.4032	EIF3E;EIF4G1
negative regulation of epidermal cell differentiation (GO:0045605)	0.0401313	0.486437	6.03409	19.4032	SRSF6;DLL1
positive regulation of interleukin-5 production (GO:0032754)	0.0401313	0.485284	6.03409	19.4032	PDE4D;RARA
adenylate cyclase-activating dopamine receptor signaling pathway (GO:0007191)	0.0401313	0.484137	6.03409	19.4032	GNAL;GNAS
lens fiber cell differentiation (GO:0070306)	0.0401313	0.482995	6.03409	19.4032	MAF;WNT7B
sensory organ morphogenesis (GO:0090596)	0.0401313	0.481859	6.03409	19.4032	COL5A1;COL5A2
marginal zone B cell differentiation (GO:0002315)	0.0401313	0.480728	6.03409	19.4032	DOCK10;DLL1
membrane invagination (GO:0010324)	0.0401313	0.479602	6.03409	19.4032	HGS;CHMP2A
regulation of cellular response to insulin stimulus (GO:1900076)	0.0401313	0.478481	6.03409	19.4032	NGFR;NUCKS1
regulation of cyclic nucleotide metabolic process (GO:0030799)	0.0401313	0.477366	6.03409	19.4032	CALM3;THBS1
histone H3-K4 demethylation (GO:0034720)	0.0401313	0.476256	6.03409	19.4032	KDM5C;KDM5D
ATP hydrolysis coupled cation transmembrane transport (GO:0099132)	0.0401313	0.475151	6.03409	19.4032	ATP1A3;ATP1A1
bone cell development (GO:0098751)	0.0401313	0.474051	6.03409	19.4032	ANXA2;SRC
retrograde axonal transport (GO:0008090)	0.0401313	0.472956	6.03409	19.4032	NEFL;SOD1
phosphatidylinositol phosphorylation (GO:0046854)	0.0413997	0.486781	3.01705	9.60773	SMG1;TTC7B;ZFYVE21;EFR3B
regulation of double-strand break repair via homologous recombination (GO:0010569)	0.0413997	0.485662	3.01705	9.60773	RAD51AP1;PPP4C;FBXO18;FIGNL2
microtubule polymerization (GO:0046785)	0.0413997	0.484548	3.01705	9.60773	TPPP3;RANBP9;MAPT;CKAP5
protein localization to chromosome (GO:0034502)	0.0413997	0.483439	3.01705	9.60773	TNKS2;RAD21;CENPA;ATR
cardiac muscle cell development (GO:0055013)	0.0413997	0.482335	3.01705	9.60773	PDGFRB;CSRP3;PDLIM5;MYH6
cellular response to UV (GO:0034644)	0.0414183	0.481453	2.17405	6.92224	CDKN1A;NPM1;TMEM161A;HIST3H2A;BAK1;EIF2S1;ATR
regulation of protein localization to plasma membrane (GO:1903076)	0.0414183	0.480358	2.17405	6.92224	ITGB1;CLIP3;PID1;LRP1;STX8;ARHGEF16;LDLRAP1
negative regulation of cellular response to transforming growth factor beta stimulus (GO:1903845)	0.0415488	0.480779	2.34659	7.46424	PPM1A;TGFB1I1;STRAP;LEMD3;SNX6;BCL9L
transcription initiation from RNA polymerase II promoter (GO:0006367)	0.0425638	0.49141	1.70529	5.38317	NOTCH3;CDKN1A;NOTCH1;NOTCH4;TAF10;CCNB1;NR6A1;TRIM28;MED10;RARA;TAF4B;TCF4;SOX9
modulation of chemical synaptic transmission (GO:0050804)	0.0425704	0.490377	2.0356	6.42556	CHRNB2;RIMS1;STX1B;PSMC5;DLG4;GRIK5;EIF4EBP2;MAPK8IP2
positive regulation of cell cycle (GO:0045787)	0.0425704	0.489272	2.0356	6.42556	CCNB1;CCNT2;RPS15A;RPL23;RARA;ASNS;PKN2;EIF4E
intracellular protein transport (GO:0006886)	0.0425742	0.488216	1.45651	4.59747	RANBP2;NGFR;RANBP1;NPM1;KDELR1;SYNRG;CSE1L;STX8;TBC1D8;AKAP6;IPO7;IPO5;EHD1;STX1B;APPBP2;TBC1D4;SNX17;RAB15;TMED2;RAB28;RAB6B;KPNB1;SNX6;TBC1D16
neuron development (GO:0048666)	0.0427833	0.489513	1.74781	5.5084	EHD1;MAPK10;ROCK1;EPHA8;FLRT3;PRMT1;STMN1;TBC1D24;STMN3;MAPT;INSM1;PPP1R9B
regulation of ATPase activity (GO:0043462)	0.0431134	0.492188	2.57553	8.09725	MYBPC3;MYL4;BRSK2;SNRNP70;MYH6
cardiac atrium morphogenesis (GO:0003209)	0.0438116	0.499042	3.72694	11.6573	BMPR2;NOTCH1;MYH6
positive regulation of stem cell proliferation (GO:2000648)	0.0438116	0.49793	3.72694	11.6573	FZD3;HNRNPU;SOX11
maturation of 5.8S rRNA (GO:0000460)	0.0438116	0.496824	3.72694	11.6573	NSA2;WDR37;MAK16
embryo development ending in birth or egg hatching (GO:0009792)	0.0438116	0.495722	3.72694	11.6573	CELF1;RICTOR;FGFR1
positive regulation of calcium ion transmembrane transporter activity (GO:1901021)	0.0438116	0.494625	3.72694	11.6573	GSTO1;AKAP6;CALM3
regulation of cardiac muscle contraction by regulation of the release of sequestered calcium ion (GO:0010881)	0.0438116	0.493533	3.72694	11.6573	GSTO1;CALM3;PRKACA
positive regulation of cartilage development (GO:0061036)	0.0438116	0.492446	3.72694	11.6573	BMPR2;PKDCC;SOX9
platelet-derived growth factor receptor signaling pathway (GO:0048008)	0.0438116	0.491364	3.72694	11.6573	PDGFRB;SRC;PLAT
positive regulation of transcription of Notch receptor target (GO:0007221)	0.0438116	0.490286	3.72694	11.6573	NOTCH3;NOTCH1;NOTCH4
positive regulation of cell cycle G2/M phase transition (GO:1902751)	0.0438116	0.489214	3.72694	11.6573	NPM1;CCNB1;CDC7
DNA catabolic process (GO:0006308)	0.0438116	0.488145	3.72694	11.6573	FBXO18;ERI1;EXOG
negative regulation of cysteine-type endopeptidase activity involved in apoptotic process (GO:0043154)	0.0442926	0.49243	2.14254	6.67816	YWHAE;RPS6KA3;NGFR;CSNK2A1;SRC;SFN;THBS1
termination of RNA polymerase II transcription (GO:0006369)	0.0442926	0.491359	2.14254	6.67816	NCBP1;U2AF2;PAPOLA;SRSF3;SNRPE;SRSF6;SNRPB
cholesterol metabolic process (GO:0008203)	0.0442926	0.490294	2.14254	6.67816	SOAT1;SNX17;HMGCR;LDLRAP1;LSS;ACAT2;TM7SF2
peptidyl-serine phosphorylation (GO:0018105)	0.0446991	0.493722	1.73583	5.39463	RPS6KA3;SMG1;SBK1;TLK2;CDC7;RICTOR;PKN2;PKN1;PRKACA;VRK3;HIPK3;ATR
negative regulation of supramolecular fiber organization (GO:1902904)	0.0448467	0.494283	2.30393	7.15255	CLIP3;HSPA8;STMN1;MYADM;TWF1;TUBB4A
chondrocyte differentiation (GO:0002062)	0.0462883	0.509071	2.91301	8.95129	BMPR2;CREB3L2;SOX9;FGFR3
ventricular septum development (GO:0003281)	0.0462883	0.507977	2.91301	8.95129	BMPR2;NOTCH1;SOX11;SOX4
neuron projection extension (GO:1990138)	0.0462883	0.506887	2.91301	8.95129	CYFIP1;ALCAM;FLRT3;PLXNB1
mesenchymal cell differentiation (GO:0048762)	0.0471086	0.514765	2.51421	7.68165	DDX5;NOTCH1;TRIM28;SOX9;HNRNPAB
cellular response to peptide (GO:1901653)	0.0471086	0.513665	2.51421	7.68165	NGFR;LRP1;SRC;RPL23;ATP1A3
spliceosomal complex assembly (GO:0000245)	0.0471086	0.51257	2.51421	7.68165	NCBP1;CELF1;SNRPE;PRPF19;SRSF6
positive regulation of neurogenesis (GO:0050769)	0.0472922	0.513473	2.11193	6.44437	FZD3;PLAA;SOX11;TCF4;ECT2;NBL1;FGFR1
positive regulation of supramolecular fiber organization (GO:1902905)	0.0479055	0.519027	1.9877	6.03968	CLIP1;NUMA1;DCTN1;RPS3;NCKAP1L;MAPT;SYNPO;NCK1
regulation of cell cycle G2/M phase transition (GO:1902749)	0.0479055	0.517928	1.9877	6.03968	YWHAE;HSP90AA1;NPM1;TUBA1A;DCTN1;PRKACA;CKAP5;TUBB4A
negative regulation of transforming growth factor beta receptor signaling pathway (GO:0030512)	0.0483033	0.521124	2.26278	6.85682	PPM1A;TGFB1I1;STRAP;LEMD3;SNX6;BCL9L
regulation of RNA splicing (GO:0043484)	0.0483033	0.520025	2.26278	6.85682	CELF1;SNRNP70;U2AF2;SRSF3;RRP1B;RPS13
positive regulation of endothelial cell migration (GO:0010595)	0.0504183	0.541652	2.08219	6.22033	BMPR2;SPARC;TMSB4X;ATP5A1;PLCG1;THBS1;FGFR1
vascular endothelial growth factor receptor signaling pathway (GO:0048010)	0.0504183	0.540514	2.08219	6.22033	CYFIP1;HSP90AA1;BMPR2;ROCK1;SRC;NCKAP1L;NCK1
negative regulation of developmental process (GO:0051093)	0.0504183	0.539381	2.08219	6.22033	RPS6KA6;ANXA2;NOTCH4;SOX9;MAPT;DLL1;FGFR3
regulation of cholesterol efflux (GO:0010874)	0.0507787	0.5421	3.51989	10.4902	NFKBIA;LRP1;SREBF2
tRNA metabolic process (GO:0006399)	0.0507787	0.540968	3.51989	10.4902	GTF3C1;SSB;DARS2
negative regulation of peptidyl-serine phosphorylation (GO:0033137)	0.0507787	0.539841	3.51989	10.4902	PDE4D;DDIT4;NCK1
regulation of epithelial cell differentiation (GO:0030856)	0.0507787	0.538718	3.51989	10.4902	SOX9;DLL1;AJAP1
establishment of epithelial cell polarity (GO:0090162)	0.0507787	0.537601	3.51989	10.4902	GOLPH3;MYO18A;CYTH1
regulation of telomerase activity (GO:0051972)	0.051316	0.542164	2.45574	7.29293	CCT2;HSP90AA1;SRC;DKC1;TCP1
positive regulation of myeloid cell differentiation (GO:0045639)	0.0514834	0.54281	2.81591	8.35338	PRMT1;HMGB2;NCKAP1L;FOXO3
regulation of myoblast differentiation (GO:0045661)	0.0514834	0.541691	2.81591	8.35338	NOTCH1;BOC;SOX9;DLL1
negative regulation of glucose import (GO:0046325)	0.0518571	0.5445	5.27983	15.6244	PID1;GRB10
catecholamine catabolic process (GO:0042424)	0.0518571	0.543382	5.27983	15.6244	DBH;COMT
rRNA pseudouridine synthesis (GO:0031118)	0.0518571	0.542268	5.27983	15.6244	DKC1;NHP2
norepinephrine metabolic process (GO:0042415)	0.0518571	0.54116	5.27983	15.6244	DBH;INSM1
positive regulation of production of miRNAs involved in gene silencing by miRNA (GO:1903800)	0.0518571	0.540055	5.27983	15.6244	DDX5;LIN28A
ribosome disassembly (GO:0032790)	0.0518571	0.538955	5.27983	15.6244	DENR;MRRF
histone H3-K36 demethylation (GO:0070544)	0.0518571	0.53786	5.27983	15.6244	KDM4A;KDM2A
regulation of chaperone-mediated autophagy (GO:1904714)	0.0518571	0.536769	5.27983	15.6244	EEF1A1;SNRNP70
negative regulation of glial cell differentiation (GO:0045686)	0.0518571	0.535682	5.27983	15.6244	NOTCH1;DAAM2
aorta development (GO:0035904)	0.0518571	0.5346	5.27983	15.6244	PDGFRB;LRP1
positive regulation of alpha-beta T cell differentiation (GO:0046638)	0.0518571	0.533522	5.27983	15.6244	PNP;NCKAP1L
regulation of endodeoxyribonuclease activity (GO:0032071)	0.0518571	0.532449	5.27983	15.6244	NPM1;RPS3
regulation of BMP signaling pathway (GO:0030510)	0.0519196	0.53202	2.22309	6.57602	BMPR2;NOTCH1;NUMA1;SOX11;LEMD3;NBL1
ATP metabolic process (GO:0046034)	0.0519196	0.530954	2.22309	6.57602	HSPA8;MYH3;ATP5A1;AK4;MYH6;MYH7
regulation of signal transduction (GO:0009966)	0.0533566	0.544558	1.53431	4.49669	DDR1;PDGFRB;EPHA8;IGFBP4;SRC;NUCKS1;MAPK8IP2;DLL1;DHRS3;RIC8B;GRK5;ZIC1;DACT2;EPHB1;FGFR3;FGFR1;NCK1
recombinational repair (GO:0000725)	0.0536718	0.546682	2.05327	6.00553	GEN1;RAD51AP1;MORF4L1;FBXO18;RNF138;NUCKS1;ORAOV1
transcription, DNA-templated (GO:0006351)	0.0541264	0.550214	1.41979	4.14071	GTF3C1;PRMT5;DDX5;ZFHX3;CCNT2;BMPR2;NCBP1;EPAS1;TGFB1I1;TAF10;VEZF1;SSRP1;FOXO3;HIPK3;MNT;MAF;COPS5;FUBP1;NFIC;SALL4;TAF4B;TCF4;ZBTB7B;TARDBP
post-translational protein modification (GO:0043687)	0.0555361	0.563421	1.41582	4.09274	EPAS1;IGFBP4;ANO8;TULP4;KLHL2;AFP;PRSS23;CHRDL1;DCAF7;SUMF2;LRRC41;HSP90B1;PSMA5;CUL4A;PSMD9;PTP4A2;PSMC5;VCAN;COPS5;PSMB1;CALU;PSMD1;FBXO6;RBBP7
positive regulation of cell death (GO:0010942)	0.0556967	0.563929	2.18476	6.30922	LRP1;DDIT4;MAPT;MARK4;EIF2S1;EIF4G1
membrane depolarization (GO:0051899)	0.0557359	0.563208	2.39992	6.92889	CHRNB2;CHRNA4;CACNA1B;SCN3A;CACNA1G
substantia nigra development (GO:0021762)	0.0557359	0.562095	2.39992	6.92889	YWHAE;S100A1;CALM3;CKB;INA
positive regulation of nucleic acid-templated transcription (GO:1903508)	0.0558401	0.562036	1.34358	3.87657	CDKN1C;DDX5;NOTCH1;TGFB1I1;NOTCH4;HMGB2;RNF6;FOXO3;PSMD9;LYL1;TRIM28;CREB3L2;ZIC1;SOX9;ATXN7L3;MYBL1;SOX4;ARNT2;NPM1;ZFHX3;SMARCC2;SOX11;RGMB;HNRNPAB;COL1A1;PPM1A;PSMC5;NIF3L1;LHX2;RARA;TCF4;NAA15
'de novo' posttranslational protein folding (GO:0051084)	0.0569833	0.572413	2.72507	7.80733	HSPA9;CCT2;HSPA8;HSPA4
aminoglycan metabolic process (GO:0006022)	0.0569833	0.571288	2.72507	7.80733	VCAN;NCAN;BGN;HSPG2
artery morphogenesis (GO:0048844)	0.0569833	0.570168	2.72507	7.80733	PDGFRB;BMPR2;NOTCH1;LRP1
chondroitin sulfate metabolic process (GO:0030204)	0.0569833	0.569052	2.72507	7.80733	VCAN;NCAN;CHST15;BGN
negative regulation of cysteine-type endopeptidase activity (GO:2000117)	0.0570538	0.568643	2.02514	5.79952	YWHAE;RPS6KA3;NGFR;CSNK2A1;SRC;SFN;THBS1
ubiquitin-dependent protein catabolic process (GO:0006511)	0.0582135	0.579071	1.42031	4.03884	RANBP2;RANBP1;VCP;ANKIB1;TGFB1I1;LTN1;RNF6;RCHY1;ABTB2;PSMA5;RNF168;CUL4A;PSMD9;PSMC5;RMND5A;RNF139;ENC1;PSMB1;TTC3;PSMD1;PLAA;TRIP12;UBA1
regulation of mitotic spindle assembly (GO:1901673)	0.0582463	0.578271	3.33463	9.4806	CHMP2A;HNRNPU;CEP97
positive regulation of transforming growth factor beta receptor signaling pathway (GO:0030511)	0.0582463	0.577148	3.33463	9.4806	CDKN1C;TGFB1I1;THBS1
positive regulation of chromosome organization (GO:2001252)	0.0582463	0.576029	3.33463	9.4806	NUMA1;RAD21;HNRNPU
negative regulation of proteolysis involved in cellular protein catabolic process (GO:1903051)	0.0582463	0.574915	3.33463	9.4806	RPL5;RPS7;RPL23
endocardial cushion development (GO:0003197)	0.0582463	0.573805	3.33463	9.4806	BMPR2;NOTCH1;SOX9
osteoclast differentiation (GO:0030316)	0.0582463	0.5727	3.33463	9.4806	FARP2;ANXA2;SRC
histone deubiquitination (GO:0016578)	0.0582463	0.571598	3.33463	9.4806	USP15;TAF10;ATXN7L3
positive regulation of excitatory postsynaptic potential (GO:2000463)	0.0582463	0.570501	3.33463	9.4806	RIMS1;STX1B;DLG4
hexose transmembrane transport (GO:0035428)	0.0582463	0.569408	3.33463	9.4806	SLC2A10;SLC2A1;SLC2A3
positive regulation of epithelial cell differentiation (GO:0030858)	0.0582463	0.568319	3.33463	9.4806	VEZF1;SFN;SOX9
positive regulation of cellular response to transforming growth factor beta stimulus (GO:1903846)	0.0582463	0.567235	3.33463	9.4806	CDKN1C;TGFB1I1;THBS1
histone methylation (GO:0016571)	0.0582463	0.566154	3.33463	9.4806	PRMT5;PRMT1;EHMT2
negative regulation of cell junction assembly (GO:1901889)	0.0582463	0.565078	3.33463	9.4806	ROCK1;SRC;THBS1
positive regulation of cell morphogenesis involved in differentiation (GO:0010770)	0.059635	0.577452	2.14773	6.05555	NGFR;CUX1;CAPRIN1;MYADM;PLXNA1;PLXNB1
regulation of stem cell differentiation (GO:2000736)	0.0598341	0.578283	1.89837	5.34614	PSMA5;PSMD9;HIST1H4A;PSMC5;NOTCH1;PSMB1;HNRNPU;PSMD1
hexose biosynthetic process (GO:0019319)	0.0603682	0.582342	2.34659	6.58757	TPI1;PGAM1;PGK1;CHST15;ENO3
positive regulation of viral life cycle (GO:1903902)	0.0603682	0.581244	2.34659	6.58757	TOP2A;LARP1;CHMP2A;PKN2;PABPC1
positive regulation of apoptotic process (GO:0043065)	0.0605901	0.582281	1.43995	4.03709	TOP2A;ITGB1;NGFR;ARHGEF16;DDX20;RRP1B;UBE2Z;FOXO3;HSPD1;SOD1;CLIP3;GNA13;MYBBP1A;TCTN3;FAM162A;RPS3;CYCS;BAK1;ECT2;SOX4;ARHGEF5
peptide metabolic process (GO:0006518)	0.0610701	0.585791	1.81023	5.06091	HSPA8;HSP90AA1;DNPEP;GSTA4;GSTO1;GSTP1;AEBP1;OPLAH;SOD1
regulation of autophagy (GO:0010506)	0.0612345	0.586265	1.55289	4.3373	KDM4A;ROCK1;NPRL2;WDR24;SREBF2;EEF1A1;CAPNS1;TLK2;WDR6;MAPT;PRKACA;SNX5;EIF4G2;SNX6;EIF4G1
protein phosphorylation (GO:0006468)	0.061697	0.589588	1.34518	3.74703	DDR1;SMG1;BRSK2;USP15;PKDCC;SRC;RPS6KA3;RPS6KA6;GRK5;TLK2;RICTOR;PRKACA;MARK4;EPHB1;MAP4K4;PDGFRB;CSNK2A1;EPHA8;CDC7;VRK3;HIPK3;MAPK10;SBK1;RARA;PKN2;PKN1;MAP3K13;FGFR3;ATR;FGFR1
sarcomere organization (GO:0045214)	0.0627848	0.598861	2.63992	7.3074	MYBPC3;MYBPC1;MYH3;MYH6
positive regulation of release of sequestered calcium ion into cytosol (GO:0051281)	0.0627848	0.597744	2.63992	7.3074	GSTO1;AKAP6;CALM3;PLCG1
positive regulation of cell migration (GO:0030335)	0.0630195	0.598861	1.52211	4.2076	PDGFRB;SEMA7A;NOTCH1;BMPR2;SRC;THBS1;COL1A1;PTP4A1;PODXL;RUFY3;MYADM;HAS2;PLAA;SOX9;PLCG1;CBLL1
positive regulation of transferase activity (GO:0051347)	0.0633511	0.600893	1.68342	4.64467	PDGFRB;DDR1;CCT2;HSP90AA1;EPHA8;DKC1;TCP1;IGF2;EPHB1;FGFR3;FGFR1
mitotic cytokinesis (GO:0000281)	0.0637349	0.603413	2.11193	5.8142	STMN1;JTB;ECT2;SEPT5;CENPA;SEPT3
regulation of protein metabolic process (GO:0051246)	0.0637349	0.602295	2.11193	5.8142	ABTB2;LRP1;TRAF3;HGS;ODC1;IGF2BP1
regulation of cell differentiation (GO:0045595)	0.0640549	0.604199	1.73109	4.75707	RPS6KA3;DDX5;JUND;NOTCH4;SPOCK2;IGF2;INSM1;PRKACA;DLL1;FGFR1
regulation of gene expression, epigenetic (GO:0040029)	0.0642052	0.604501	1.97114	5.41209	HIST1H4A;RBBP4;MYBBP1A;POLR1B;TDG;IGF2;RBBP7
type B pancreatic cell differentiation (GO:0003309)	0.0646247	0.607329	4.69318	12.8554	INSM1;DLL1
negative regulation of circadian rhythm (GO:0042754)	0.0646247	0.606213	4.69318	12.8554	SUV39H2;SUV39H1
adult heart development (GO:0007512)	0.0646247	0.6051	4.69318	12.8554	MYH6;MYH7
neuron maturation (GO:0042551)	0.0646247	0.603992	4.69318	12.8554	FARP2;EPHA8
regulation of SNARE complex assembly (GO:0035542)	0.0646247	0.602888	4.69318	12.8554	ANKRD27;STXBP1
regulation of platelet-derived growth factor receptor-beta signaling pathway (GO:2000586)	0.0646247	0.601788	4.69318	12.8554	PDGFRB;LRP1
regulation of integrin activation (GO:0033623)	0.0646247	0.600692	4.69318	12.8554	FARP2;SRC
regulation of endoplasmic reticulum unfolded protein response (GO:1900101)	0.0646247	0.599599	4.69318	12.8554	COPS5;BAK1
semaphorin-plexin signaling pathway involved in axon guidance (GO:1902287)	0.0646247	0.598511	4.69318	12.8554	PLXNA1;PLXNB1
columnar/cuboidal epithelial cell differentiation (GO:0002065)	0.0646247	0.597427	4.69318	12.8554	SOX11;SOX4
Golgi vesicle budding (GO:0048194)	0.0646247	0.596347	4.69318	12.8554	GOLPH3;MYO18A
positive regulation of epidermis development (GO:0045684)	0.0646247	0.59527	4.69318	12.8554	NUMA1;SFN
negative regulation of activin receptor signaling pathway (GO:0032926)	0.0646247	0.594198	4.69318	12.8554	DACT2;LEMD3
peptidyl-arginine methylation (GO:0018216)	0.0646247	0.593129	4.69318	12.8554	PRMT5;PRMT1
mitotic DNA replication checkpoint (GO:0033314)	0.0646247	0.592064	4.69318	12.8554	TOPBP1;ORAOV1
basement membrane organization (GO:0071711)	0.0646247	0.591003	4.69318	12.8554	COL4A1;NID1
regulation of organ morphogenesis (GO:2000027)	0.0646247	0.589946	4.69318	12.8554	SIX2;AJAP1
cellular response to superoxide (GO:0071451)	0.0646247	0.588892	4.69318	12.8554	PRDX2;SOD1
B cell homeostasis (GO:0001782)	0.0646247	0.587843	4.69318	12.8554	DOCK10;NCKAP1L
regulation of cell communication by electrical coupling involved in cardiac conduction (GO:1901844)	0.0646247	0.586797	4.69318	12.8554	PDE4D;CALM3
axonal transport of mitochondrion (GO:0019896)	0.0646247	0.585754	4.69318	12.8554	NEFL;MAPT
DNA topological change (GO:0006265)	0.0646247	0.584716	4.69318	12.8554	TOP2A;HMGB2
negative regulation of DNA-templated transcription, elongation (GO:0032785)	0.0646247	0.583681	4.69318	12.8554	RNF168;HNRNPU
removal of superoxide radicals (GO:0019430)	0.0646247	0.58265	4.69318	12.8554	PRDX2;SOD1
microtubule anchoring at centrosome (GO:0034454)	0.0646247	0.581622	4.69318	12.8554	KIF3A;DCTN1
regulation of endothelial cell differentiation (GO:0045601)	0.0646247	0.580598	4.69318	12.8554	NOTCH4;VEZF1
mature B cell differentiation involved in immune response (GO:0002313)	0.0646247	0.579578	4.69318	12.8554	DOCK10;DLL1
regulation of morphogenesis of an epithelium (GO:1905330)	0.0646247	0.578561	4.69318	12.8554	SIX2;AJAP1
neurotrophin TRK receptor signaling pathway (GO:0048011)	0.0646247	0.577548	4.69318	12.8554	NGFR;DDIT4
positive regulation of blood vessel endothelial cell migration (GO:0043536)	0.0652126	0.581783	2.29558	6.26717	TMSB4X;ATP5A1;PLCG1;THBS1;FGFR1
regulation of endoplasmic reticulum stress-induced intrinsic apoptotic signaling pathway (GO:1902235)	0.0661983	0.589546	3.1679	8.60117	CREB3L1;TMBIM6;NCK1
regulation of epidermal cell differentiation (GO:0045604)	0.0661983	0.588519	3.1679	8.60117	ROCK1;SFN;DLL1
response to progesterone (GO:0032570)	0.0661983	0.587495	3.1679	8.60117	SRC;ABHD2;THBS1
regulation of cell development (GO:0060284)	0.0661983	0.586475	3.1679	8.60117	RPS19;HMGB2;DLL1
positive regulation of gene silencing by miRNA (GO:2000637)	0.0661983	0.585459	3.1679	8.60117	DDX5;LIN28A;EIF4G1
glial cell development (GO:0021782)	0.0661983	0.584446	3.1679	8.60117	SOX11;DLL1;SOX4
organelle disassembly (GO:1903008)	0.0661983	0.583436	3.1679	8.60117	DENR;KLC1;MRRF
telomere maintenance via telomerase (GO:0007004)	0.0661983	0.58243	3.1679	8.60117	HSP90AA1;DKC1;NHP2
embryonic digestive tract development (GO:0048566)	0.0661983	0.581428	3.1679	8.60117	PKDCC;SIX2;SOX11
axon extension (GO:0048675)	0.0661983	0.580429	3.1679	8.60117	CYFIP1;ALCAM;PLXNB1
DNA-templated transcription, termination (GO:0006353)	0.0671733	0.587968	1.77639	4.79711	PRMT5;NCBP1;U2AF2;POLR1B;PAPOLA;SRSF3;SNRPE;SRSF6;SNRPB
regulation of actin cytoskeleton organization (GO:0032956)	0.0679756	0.593972	1.9452	5.22988	PDGFRB;ROCK1;LRP1;TWF1;RICTOR;RND2;ARHGEF5
plasma membrane bounded cell projection assembly (GO:0120031)	0.0684571	0.597156	1.48359	3.97832	DYNC2H1;CYFIP1;NOTCH1;WDR34;SEPT5;PPP1R9B;SEPT3;EHD1;ATAT1;GOLPH3;TCTN3;KIF3A;TMEM216;SPATA13;PMP22;TRIM59;IFT57
positive regulation of transcription, DNA-templated (GO:0045893)	0.0686051	0.597427	1.20574	3.23065	CDKN1C;PID1;CCNT2;BMPR2;ONECUT2;TGFB1I1;HMGB2;HNRNPU;LDB2;PSMD9;LYL1;RPS6KA3;CSRP3;CHCHD2;TRIM28;ZMIZ1;ZMIZ2;ZIC1;CREB3L2;MLX;SOX9;ATXN7L3;MYBL1;SOX4;NCK1;SMARCC2;RPL23;VEZF1;SOX11;RGMB;PPRC1;SREBF2;PPM1A;NIF3L1;RARA;DDX5;NOTCH1;AKNA;EPAS1;NOTCH4;HEATR1;RNF6;FOXO3;DLL1;HOXC4;BCL9L;ARNT2;NPM1;ZFHX3;JUND;BCL11B;RRP1B;HNRNPAB;COL1A1;NFKBIA;PSMC5;COPS5;NFIA;LHX2;NFIC;ASXL2;TAF4B;TCF4;NAA15
microtubule bundle formation (GO:0001578)	0.0688842	0.598835	2.55992	6.84862	CLIP1;TPPP3;NUMA1;MARK4
cyclic-nucleotide-mediated signaling (GO:0019935)	0.0688842	0.597816	2.55992	6.84862	PDE4D;AKAP6;SOX9;NUDT4
positive regulation of TOR signaling (GO:0032008)	0.0688842	0.596801	2.55992	6.84862	GOLPH3;LIN28A;RICTOR;WDR24
vasculogenesis (GO:0001570)	0.0688842	0.59579	2.55992	6.84862	PDGFRB;NOTCH1;WNT7B;HAS2
tumor necrosis factor-mediated signaling pathway (GO:0033209)	0.0698628	0.603231	1.70317	4.53252	NFKBIA;PSMA5;PSMD9;NGFR;PSMC5;TRAF3;TMSB4X;PSMB1;PSMD1;FOXO3
positive regulation of protein localization to cell periphery (GO:1904377)	0.0702678	0.605703	2.24674	5.96608	ITGB1;CLIP3;LRP1;NUMA1;ARHGEF16
pyruvate metabolic process (GO:0006090)	0.0702678	0.604682	2.24674	5.96608	LDHA;SLC16A1;TPI1;PGAM1;PGK1
regulation of intracellular signal transduction (GO:1902531)	0.0717542	0.616434	1.34804	3.55143	RPL5;GDI1;EHMT2;GDI2;AKAP6;CHD3;ARHGAP5;GNA13;RBBP4;RRAS;TMSB4X;RICTOR;SRGAP3;RBBP7;TOPBP1;ECT2;PRMT5;CSNK2A1;TAF10;ARHGEF16;SSRP1;ARHGAP33;DDIT4;TAF4B;MAPT;ARHGEF5;ATR
glycosaminoglycan metabolic process (GO:0030203)	0.0724195	0.621104	2.04381	5.36556	HS3ST3B1;VCAN;NCAN;FUCA1;BGN;HSPG2
positive regulation of cellular metabolic process (GO:0031325)	0.0734785	0.629129	1.81672	4.74301	PDGFRB;NFKBIA;CDKN1A;PID1;ANXA2;FASN;THBS1;EIF4G1
positive regulation of cellular component movement (GO:0051272)	0.0746163	0.6378	3.01705	7.83043	TUBB2B;RPS19;SPOCK2
ventricular cardiac muscle tissue development (GO:0003229)	0.0746163	0.636734	3.01705	7.83043	MYBPC3;MYH6;MYH7
intrinsic apoptotic signaling pathway in response to DNA damage by p53 class mediator (GO:0042771)	0.0746163	0.635671	3.01705	7.83043	DDIT4;RPS27L;AEN
regulation of macrophage activation (GO:0043030)	0.0746163	0.634611	3.01705	7.83043	MYO18A;THBS1;HSPD1
non-motile cilium assembly (GO:1905515)	0.0746163	0.633555	3.01705	7.83043	VANGL2;DCTN1;TMEM216
RNA-dependent DNA biosynthetic process (GO:0006278)	0.0746163	0.632503	3.01705	7.83043	HSP90AA1;DKC1;NHP2
establishment of spindle orientation (GO:0051294)	0.0746163	0.631454	3.01705	7.83043	NUMA1;DCTN1;CENPA
positive regulation of Notch signaling pathway (GO:0045747)	0.0752766	0.635988	2.48463	6.4267	JAG2;NOTCH1;ZMIZ1;DLL1
positive regulation of locomotion (GO:0040017)	0.0752766	0.634937	2.48463	6.4267	PDGFRB;SPOCK2;CHMP2A;THBS1
cellular glucose homeostasis (GO:0001678)	0.0752766	0.633889	2.48463	6.4267	LIN28A;NUCKS1;PRKACA;SOX4
negative regulation of I-kappaB kinase/NF-kappaB signaling (GO:0043124)	0.0755324	0.634994	2.19993	5.68285	NFKBIA;PPM1A;GSTP1;TMSB4X;TRIM59
response to glucose (GO:0009749)	0.0755324	0.63395	2.19993	5.68285	LIN28A;IGF2;PRKACA;THBS1;SOX4
ERAD pathway (GO:0036503)	0.0759065	0.636044	1.89532	4.88662	FOXRED2;BRSK2;VCP;PSMC5;RNF139;FBXO6;HSP90B1
regulation of actin filament-based process (GO:0032970)	0.0770034	0.644178	2.01136	5.15695	PDGFRB;ROCK1;LRP1;RICTOR;RND2;ARHGEF5
negative regulation of G2/M transition of mitotic cell cycle (GO:0010972)	0.0770034	0.643124	2.01136	5.15695	PSMA5;PSMD9;PSMC5;FHL1;PSMB1;PSMD1
positive regulation of cysteine-type endopeptidase activity involved in apoptotic process (GO:0043280)	0.077022	0.642227	1.72794	4.42987	NGFR;VCP;FAM162A;RPS3;CYCS;RPS27L;MAPT;IFT57;HSPD1
negative regulation of protein kinase activity (GO:0006469)	0.077022	0.64118	1.72794	4.42987	CDKN1C;CDKN1A;NPM1;QARS;PPP1R1A;FLRT3;GSTP1;BGN;SFN
Wnt signaling pathway (GO:0016055)	0.077022	0.640135	1.72794	4.42987	PPM1A;FZD3;CDH3;TNKS2;WNT7B;USP34;VRK3;CELSR2;SOX4
regulation of cysteine-type endopeptidase activity involved in apoptotic process (GO:0043281)	0.0771606	0.640245	1.79739	4.60467	YWHAE;RPS6KA3;NGFR;CSNK2A1;SRC;CYCS;SFN;THBS1
regulation of phospholipase C activity (GO:1900274)	0.0783092	0.64872	4.22386	10.7586	PDGFRB;FGFR1
ganglion development (GO:0061548)	0.0783092	0.647669	4.22386	10.7586	FZD3;INSM1
embryonic digestive tract morphogenesis (GO:0048557)	0.0783092	0.646621	4.22386	10.7586	SIX2;SOX11
regulation of protein exit from endoplasmic reticulum (GO:0070861)	0.0783092	0.645576	4.22386	10.7586	BRSK2;TMEM30A
regulation of amyloid-beta clearance (GO:1900221)	0.0783092	0.644535	4.22386	10.7586	ROCK1;LRP1
neuroepithelial cell differentiation (GO:0060563)	0.0783092	0.643497	4.22386	10.7586	SOX11;SOX4
positive regulation of lipase activity (GO:0060193)	0.0783092	0.642462	4.22386	10.7586	FGFR3;FGFR1
DNA dealkylation involved in DNA repair (GO:0006307)	0.0783092	0.641431	4.22386	10.7586	FTO;ASCC3
central nervous system projection neuron axonogenesis (GO:0021952)	0.0783092	0.640403	4.22386	10.7586	CHRNB2;EPHB1
sympathetic ganglion development (GO:0061549)	0.0783092	0.639379	4.22386	10.7586	FZD3;INSM1
DNA dealkylation (GO:0035510)	0.0783092	0.638357	4.22386	10.7586	FTO;ASCC3
cardiovascular system development (GO:0072358)	0.0783092	0.637339	4.22386	10.7586	NOTCH4;HSPG2
negative regulation of stem cell differentiation (GO:2000737)	0.0783092	0.636324	4.22386	10.7586	NOTCH1;HNRNPU
negative regulation of embryonic development (GO:0045992)	0.0783092	0.635313	4.22386	10.7586	RPS6KA6;FZD3
regulation of mRNA 3'-end processing (GO:0031440)	0.0783092	0.634304	4.22386	10.7586	NCBP1;PAPOLA
chaperone-mediated protein transport (GO:0072321)	0.0783092	0.633299	4.22386	10.7586	CLIP3;HSPA8
positive regulation of mRNA splicing, via spliceosome (GO:0048026)	0.0783092	0.632297	4.22386	10.7586	NCBP1;CELF3
sequestering of actin monomers (GO:0042989)	0.0783092	0.631298	4.22386	10.7586	TMSB4X;TWF1
positive regulation of nuclease activity (GO:0032075)	0.0783092	0.630302	4.22386	10.7586	HMGB2;BAK1
peptidyl-serine dephosphorylation (GO:0070262)	0.0783092	0.62931	4.22386	10.7586	NCK1;PPP1CA
membrane raft organization (GO:0031579)	0.0783092	0.62832	4.22386	10.7586	ANXA2;MYADM
energy coupled proton transmembrane transport, against electrochemical gradient (GO:0015988)	0.0783092	0.627334	4.22386	10.7586	ATP1A3;ATP1A1
regulation of attachment of spindle microtubules to kinetochore (GO:0051988)	0.0783092	0.626351	4.22386	10.7586	CCNB1;ECT2
regulation of actin filament-based movement (GO:1903115)	0.0783092	0.62537	4.22386	10.7586	MYBPC3;PDE4D
astrocyte development (GO:0014002)	0.0783092	0.624393	4.22386	10.7586	MAPT;DLL1
fibroblast growth factor receptor signaling pathway (GO:0008543)	0.0800668	0.637412	1.87133	4.72492	TRIM71;HNRNPM;NCBP1;FLRT3;HNRNPA1;FGFR3;FGFR1
regulation of transcription from RNA polymerase II promoter in response to hypoxia (GO:0061418)	0.0800668	0.636419	1.87133	4.72492	PSMA5;PSMD9;PSMC5;NOTCH1;EPAS1;PSMB1;PSMD1
positive regulation of cell differentiation (GO:0045597)	0.0801272	0.635909	1.51626	3.82725	JUND;NOTCH1;PKDCC;BMPR2;TGFB1I1;WNT7B;SOX11;COL1A1;RPS6KA3;BOC;ASXL2;SOX9;INSM1;BCL9L
cytoplasmic microtubule organization (GO:0031122)	0.0810044	0.641872	2.15503	5.41614	NUMA1;STMN3;FIGNL2;MAPT;KPNB1
regulation of epithelial cell migration (GO:0010632)	0.0810044	0.640877	2.15503	5.41614	BMPR2;SRC;STRAP;SOX9;PLCG1
nuclear-transcribed mRNA catabolic process, deadenylation-dependent decay (GO:0000288)	0.0817475	0.645755	1.97994	4.958	EIF4A2;EIF4A1;CNOT6;PABPC1;EIF4E;EIF4G1
negative regulation of protein modification process (GO:0031400)	0.0817475	0.644757	1.97994	4.958	PID1;ENSA;MYADM;MAPT;INSM1;TARDBP
negative regulation of DNA binding (GO:0043392)	0.0819566	0.645408	2.41364	6.03787	NFKBIA;MSX2;SOX11;MDFI
regulation of JUN kinase activity (GO:0043506)	0.0819566	0.644414	2.41364	6.03787	GSTP1;RPS3;HIPK3;ARHGEF5
bone development (GO:0060348)	0.0819566	0.643422	2.41364	6.03787	CYP26B1;GNAS;RARA;FGFR3
ventricular cardiac muscle tissue morphogenesis (GO:0055010)	0.0819566	0.642434	2.41364	6.03787	MYBPC3;NOTCH1;MYH6;MYH7
regulation of double-strand break repair (GO:2000779)	0.0819566	0.641448	2.41364	6.03787	RAD51AP1;PPP4C;FIGNL2;TRIP12
glutathione derivative biosynthetic process (GO:1901687)	0.0834807	0.652377	2.87991	7.15121	GSTA4;GSTO1;GSTP1
cellular response to hexose stimulus (GO:0071331)	0.0834807	0.65138	2.87991	7.15121	LIN28A;PRKACA;SOX4
regulation of cardiac muscle contraction by calcium ion signaling (GO:0010882)	0.0834807	0.650385	2.87991	7.15121	GSTO1;CALM3;PRKACA
negative regulation of response to endoplasmic reticulum stress (GO:1903573)	0.0834807	0.649394	2.87991	7.15121	CREB3L1;TMBIM6;NCK1
negative regulation of myeloid cell differentiation (GO:0045638)	0.0834807	0.648405	2.87991	7.15121	HSPA9;HIST1H4A;PRMT1
negative regulation of actin filament polymerization (GO:0030837)	0.0834807	0.64742	2.87991	7.15121	TMSB4X;MYADM;TWF1
negative regulation of sprouting angiogenesis (GO:1903671)	0.0834807	0.646437	2.87991	7.15121	NGFR;NOTCH1;THBS1
cellular response to unfolded protein (GO:0034620)	0.0834807	0.645458	2.87991	7.15121	HSPA9;HSPA8;HSPA4
positive regulation of RNA splicing (GO:0033120)	0.0834807	0.644481	2.87991	7.15121	NCBP1;U2AF2;CELF3
ncRNA catabolic process (GO:0034661)	0.0834807	0.643508	2.87991	7.15121	LIN28B;LIN28A;XRN1
glutathione derivative metabolic process (GO:1901685)	0.0834807	0.642537	2.87991	7.15121	GSTA4;GSTO1;GSTP1
positive regulation of phosphatase activity (GO:0010922)	0.0834807	0.64157	2.87991	7.15121	PDGFRB;AKAP6;CALM3
NLS-bearing protein import into nucleus (GO:0006607)	0.0834807	0.640605	2.87991	7.15121	RANBP2;KPNB1;IPO5
glucose transport (GO:0015758)	0.0834807	0.639643	2.87991	7.15121	SLC2A10;SLC2A1;SLC2A3
negative regulation of mitotic cell cycle phase transition (GO:1901991)	0.0843567	0.645385	1.84794	4.56941	PSMA5;PSMD9;CDKN1A;PSMC5;FHL1;PSMB1;PSMD1
negative regulation of neuron differentiation (GO:0045665)	0.0866508	0.661944	1.94948	4.76816	STX1B;NGFR;DCC;CRMP1;SOX9;DLL1
glutathione metabolic process (GO:0006749)	0.0866815	0.661189	2.11193	5.16476	GSTA4;GSTO1;GSTP1;OPLAH;SOD1
regulation of megakaryocyte differentiation (GO:0045652)	0.0866815	0.660203	2.11193	5.16476	HIST1H4A;PRMT1;HMGB2;MYL9;THBS1
protein heterooligomerization (GO:0051291)	0.0866815	0.659219	2.11193	5.16476	HIST1H4A;ANXA2;CHMP2A;WIZ;TMCC1
protein ubiquitination (GO:0016567)	0.0880628	0.668727	1.29132	3.13753	TRIM71;VCP;EPAS1;HIST1H2BK;RNF6;RCHY1;PRPF19;UBE2Z;KLHL31;PSMD9;RMND5A;RNF139;TNKS2;RNF138;PSMB1;ENC1;PSMD1;FBXO6;ANKIB1;FBXO18;KLHL2;KLHDC8B;ABTB2;PSMA5;RNF168;CUL4A;PSMC5;MKRN1;TRIP12;UBA1;CBLL1
retrograde vesicle-mediated transport, Golgi to ER (GO:0006890)	0.0887755	0.673137	1.82513	4.41981	GOLPH3;KDELR1;KIF3A;KIF5A;TMED2;KLC1;RAB6B
protein localization to nucleus (GO:0034504)	0.0888579	0.672762	1.7418	4.2164	COL1A1;TBRG1;RANBP2;RANBP1;CSE1L;HNRNPU;IPO7;KPNB1
positive regulation of RNA metabolic process (GO:0051254)	0.0889177	0.672218	2.34659	5.67886	DDX5;LIN28A;U2AF2;HEATR1
regulation of cyclin-dependent protein kinase activity (GO:1904029)	0.0889177	0.671223	2.34659	5.67886	CDKN1C;CDKN1A;CCNT2;CDK5R2
cholesterol biosynthetic process (GO:0006695)	0.0889177	0.670232	2.34659	5.67886	HMGCR;LSS;ACAT2;TM7SF2
regulation of synapse assembly (GO:0051963)	0.0889177	0.669243	2.34659	5.67886	CHRNB2;PDLIM5;EPHB1;EIF4G1
positive regulation of ATPase activity (GO:0032781)	0.0889177	0.668258	2.34659	5.67886	MYBPC3;MYL4;TMSB4X;HNRNPU
regulation of phosphoprotein phosphatase activity (GO:0043666)	0.0889177	0.667275	2.34659	5.67886	PDGFRB;AKAP6;CALM3;HSP90B1
positive regulation of telomerase activity (GO:0051973)	0.0889177	0.666295	2.34659	5.67886	CCT2;HSP90AA1;DKC1;TCP1
regulation of cardiac muscle contraction (GO:0055117)	0.0889177	0.665318	2.34659	5.67886	PDE4D;CALM3;PRKACA;ADRA1A
carbohydrate catabolic process (GO:0016052)	0.0889177	0.664344	2.34659	5.67886	LDHA;TPI1;PGAM1;PGK1
regulation of organelle organization (GO:0033043)	0.0914559	0.682309	1.66732	3.98805	GOLPH3;TBC1D4;STMN1;TBC1D8;STMN3;PLXNB1;MAPT;ARHGEF5;TBC1D16
positive regulation of kinase activity (GO:0033674)	0.0914559	0.681313	1.66732	3.98805	PDGFRB;DDR1;CDKN1A;EPHA8;JTB;MAPT;EPHB1;FGFR3;FGFR1
negative regulation of apoptotic signaling pathway (GO:2001234)	0.0917118	0.682224	1.91994	4.58693	QARS;SRC;GSTP1;TMBIM6;MAPK8IP2;THBS1
lamellipodium assembly (GO:0030032)	0.0927709	0.689098	2.75469	6.54962	CYFIP1;GOLPH3;SPATA13
positive regulation of ATP metabolic process (GO:1903580)	0.0927709	0.688096	2.75469	6.54962	VCP;PID1;TMSB4X
negative regulation of transcription factor import into nucleus (GO:0042992)	0.0927709	0.687097	2.75469	6.54962	NFKBIA;PPM1A;MDFI
cellular response to amyloid-beta (GO:1904646)	0.0927709	0.686102	2.75469	6.54962	NGFR;LRP1;ATP1A3
regulation of microtubule cytoskeleton organization (GO:0070507)	0.0927709	0.685109	2.75469	6.54962	ATAT1;STMN1;MAPT
atrial septum morphogenesis (GO:0060413)	0.0927954	0.684299	3.83988	9.12877	BMPR2;SOX4
negative regulation of JUN kinase activity (GO:0043508)	0.0927954	0.683311	3.83988	9.12877	GSTP1;HIPK3
myosin filament assembly (GO:0031034)	0.0927954	0.682327	3.83988	9.12877	MYBPC3;MYBPC1
regulation of mitotic centrosome separation (GO:0046602)	0.0927954	0.681345	3.83988	9.12877	RANBP2;RANBP1
histone mRNA catabolic process (GO:0071044)	0.0927954	0.680366	3.83988	9.12877	SSB;XRN1
regulation of synaptic vesicle cycle (GO:0098693)	0.0927954	0.67939	3.83988	9.12877	RIMS1;SEPT5
negative regulation of chemotaxis (GO:0050922)	0.0927954	0.678416	3.83988	9.12877	NOTCH1;THBS1
regulation of synaptic transmission, GABAergic (GO:0032228)	0.0927954	0.677446	3.83988	9.12877	STXBP1;ADRA1A
negative regulation of release of sequestered calcium ion into cytosol (GO:0051280)	0.0927954	0.676478	3.83988	9.12877	GSTO1;CALM3
regulation of blood vessel endothelial cell proliferation involved in sprouting angiogenesis (GO:1903587)	0.0927954	0.675513	3.83988	9.12877	NGFR;THBS1
urate metabolic process (GO:0046415)	0.0927954	0.674551	3.83988	9.12877	PNP;ABCG2
cardiac muscle cell membrane repolarization (GO:0099622)	0.0927954	0.673591	3.83988	9.12877	YWHAE;ATP1A1
isotype switching (GO:0045190)	0.0927954	0.672635	3.83988	9.12877	RNF168;HSPD1
microtubule anchoring at microtubule organizing center (GO:0072393)	0.0927954	0.67168	3.83988	9.12877	KIF3A;DCTN1
morphogenesis of an epithelial sheet (GO:0002011)	0.0927954	0.670729	3.83988	9.12877	NOTCH1;SOX11
chromatin silencing at rDNA (GO:0000183)	0.0927954	0.66978	3.83988	9.12877	HIST1H4A;SUV39H1
regulation of protein kinase C signaling (GO:0090036)	0.0927954	0.668834	3.83988	9.12877	MYADM;ADRA1A
regulation of protein kinase activity (GO:0045859)	0.0931071	0.670135	1.56968	3.72643	CDKN1A;QARS;PPP1R1A;FLRT3;GSTP1;BGN;JTB;SFN;ECT2;SMG8;SOD1
cardiac muscle tissue morphogenesis (GO:0055008)	0.0961529	0.691082	2.28317	5.34676	MYBPC3;NOTCH1;MYH6;MYH7
regulation of ubiquitin protein ligase activity (GO:1904666)	0.0961529	0.69011	2.28317	5.34676	RPL5;CCNB1;RPS7;RPL23
secondary alcohol biosynthetic process (GO:1902653)	0.0961529	0.689141	2.28317	5.34676	HMGCR;LSS;ACAT2;TM7SF2
positive regulation of signaling (GO:0023056)	0.0961529	0.688174	2.28317	5.34676	RIMS1;ANXA2;DLG4;SOX11
regulated exocytosis (GO:0045055)	0.0964794	0.689544	1.55914	3.64594	RIMS1;ISLR;SPARC;RAB11FIP1;STXBP1;TMSB4X;ANXA5;IGF2;TAGLN2;THBS1;SOD1
protein transport (GO:0015031)	0.0977037	0.697318	1.35629	3.15447	NGFR;NPM1;LRP1;KDELR1;SYNRG;STX8;TBC1D8;HSP90B1;EHD1;CLIP3;STX1B;GOLPH3;APPBP2;TBC1D4;SNX17;RAB15;TMED2;RAB28;RAB6B;SNX6;TBC1D16
positive regulation of DNA metabolic process (GO:0051054)	0.0979971	0.698435	1.78115	4.13728	PDGFRB;RNF168;TMEM161A;TRIM28;EYA1;H2AFX;RPS3
positive regulation of transmembrane receptor protein serine/threonine kinase signaling pathway (GO:0090100)	0.0979971	0.69746	1.78115	4.13728	CDKN1C;BMPR2;NOTCH1;NUMA1;TGFB1I1;SOX11;THBS1
carboxylic acid transport (GO:0046942)	0.0986394	0.701054	2.0307	4.70369	SLC7A6;SLC16A1;SLC7A8;SLC16A6;SLC38A2
regulation of cell growth (GO:0001558)	0.0995322	0.706415	1.46372	3.37719	CDKN1A;BMPR2;CSNK2A1;NCBP1;FHL1;AKAP6;PPP1R9B;RPS6KA3;ADNP2;RBBP7;EIF4G2;HIST1H1B;EIF4G1;PAPPA2
heart development (GO:0007507)	0.0999238	0.70821	1.54875	3.56731	MYBPC3;CSRP3;COL3A1;NOTCH1;BMPR2;FLRT3;SHOX2;RARA;SOX4;MYH6;MYH7
cellular response to hypoxia (GO:0071456)	0.100013	0.707857	1.58792	3.65612	PSMA5;PSMD9;SUV39H2;PSMC5;FAM162A;EPAS1;SUV39H1;PSMB1;PGK1;PSMD1
proteasomal protein catabolic process (GO:0010498)	0.101064	0.714305	1.41979	3.25416	BRSK2;VCP;LTN1;RNF6;PRPF19;ABTB2;PSMA5;CUL4A;PSMD9;PSMC5;RMND5A;RNF139;ENC1;PSMB1;PSMD1;PLAA
regulation of TOR signaling (GO:0032006)	0.102301	0.722052	1.86347	4.2484	GOLPH3;LIN28A;NPRL2;DDIT4;RICTOR;WDR24
regulation of androgen receptor signaling pathway (GO:0060765)	0.102465	0.722209	2.63992	6.01434	DDX5;KDM5D;RNF6
negative regulation of G0 to G1 transition (GO:0070317)	0.103655	0.729585	2.22309	5.03905	RBBP4;EHMT2;CDC7;RBBP7
response to steroid hormone (GO:0048545)	0.103655	0.72858	2.22309	5.03905	ABHD2;ATP1A3;ATP1A1;THBS1
plasma membrane bounded cell projection morphogenesis (GO:0120039)	0.104914	0.736415	1.99239	4.49208	ANKRD27;NCKAP1L;PLXNB1;NBL1;MAP4K4
protein deubiquitination (GO:0016579)	0.106677	0.747768	1.39158	3.11429	VCP;USP15;TAF10;USP34;TOMM20;PSMA5;NFKBIA;PSMD9;PSMC5;COPS5;TNKS2;HGS;TRAF3;PSMB1;ASXL2;PSMD1;ATXN7L3
regulation of mitotic nuclear division (GO:0007088)	0.107724	0.75407	1.73924	3.87534	PDGFRB;PRMT5;IGF2;CHMP2A;HNRNPU;CEP97;PPP1R9B
regulation of neuron differentiation (GO:0045664)	0.107724	0.753037	1.73924	3.87534	ROCK1;SOX11;TCF4;ECT2;NBL1;DLL1;FGFR1
protein sumoylation (GO:0016925)	0.107826	0.752717	1.83646	4.09024	TOP2A;RANBP2;TRIM28;EYA1;BCL11A;UBA2
peptidyl-arginine modification (GO:0018195)	0.107977	0.75274	3.51989	7.8347	PRMT5;PRMT1
negative regulation of ryanodine-sensitive calcium-release channel activity (GO:0060315)	0.107977	0.751713	3.51989	7.8347	GSTO1;CALM3
regulation of long-term neuronal synaptic plasticity (GO:0048169)	0.107977	0.750689	3.51989	7.8347	DLG4;SYP
cellular response to arsenic-containing substance (GO:0071243)	0.107977	0.749668	3.51989	7.8347	GSTO1;HNRNPA1
mitochondrion transport along microtubule (GO:0047497)	0.107977	0.748649	3.51989	7.8347	NEFL;MAPT
response to axon injury (GO:0048678)	0.107977	0.747633	3.51989	7.8347	FLRT3;SOD1
regulation of cell communication by electrical coupling (GO:0010649)	0.107977	0.74662	3.51989	7.8347	PDE4D;CALM3
plasminogen activation (GO:0031639)	0.107977	0.74561	3.51989	7.8347	PGK1;PLAT
regulation of protein localization to cell periphery (GO:1904375)	0.107977	0.744602	3.51989	7.8347	STX8;LDLRAP1
spliceosomal tri-snRNP complex assembly (GO:0000244)	0.107977	0.743598	3.51989	7.8347	DDX20;PRPF19
regulation of establishment of endothelial barrier (GO:1903140)	0.107977	0.742595	3.51989	7.8347	CLDN5;ROCK1
positive regulation of chondrocyte differentiation (GO:0032332)	0.107977	0.741596	3.51989	7.8347	PKDCC;SOX9
cellular response to fluid shear stress (GO:0071498)	0.107977	0.740599	3.51989	7.8347	HAS2;SREBF2
regulation of skeletal muscle tissue development (GO:0048641)	0.107977	0.739605	3.51989	7.8347	DDX5;DLL1
collagen metabolic process (GO:0032963)	0.107977	0.738614	3.51989	7.8347	COL1A1;COL5A1
negative regulation of epithelial cell differentiation (GO:0030857)	0.107977	0.737625	3.51989	7.8347	NOTCH4;DLL1
ribosomal subunit export from nucleus (GO:0000054)	0.107977	0.736639	3.51989	7.8347	RPS15;NPM1
positive regulation of DNA-dependent DNA replication (GO:2000105)	0.107977	0.735655	3.51989	7.8347	WIZ;CDC7
establishment of protein localization to mitochondrial membrane (GO:0090151)	0.107977	0.734674	3.51989	7.8347	HSP90AA1;HSPA4
PERK-mediated unfolded protein response (GO:0036499)	0.107977	0.733696	3.51989	7.8347	ASNS;EIF2S1
membrane repolarization during action potential (GO:0086011)	0.107977	0.73272	3.51989	7.8347	YWHAE;ATP1A1
regulation of IRE1-mediated unfolded protein response (GO:1903894)	0.107977	0.731747	3.51989	7.8347	COPS5;BAK1
entry of bacterium into host cell (GO:0035635)	0.107977	0.730777	3.51989	7.8347	SRC;CBLL1
regulation of cholesterol storage (GO:0010885)	0.107977	0.729809	3.51989	7.8347	EHD1;SREBF2
endochondral bone morphogenesis (GO:0060350)	0.107977	0.728844	3.51989	7.8347	BMPR2;FGFR3
histone arginine methylation (GO:0034969)	0.107977	0.727881	3.51989	7.8347	PRMT5;PRMT1
positive regulation of intracellular protein transport (GO:0090316)	0.110688	0.745175	1.51838	3.34202	YWHAE;MYBPC1;TMEM30A;RUFY3;ZIC1;SNIP1;PLAGL2;ECT2;OAZ1;SREBF2;IPO5
positive regulation of phosphatidylinositol 3-kinase signaling (GO:0014068)	0.111379	0.748839	1.95549	4.29194	PDGFRB;IGF2;PLXNB1;SOX9;FGFR1
embryonic organ development (GO:0048568)	0.111379	0.747854	1.95549	4.29194	PKDCC;RPL10;WNT7B;RARA;NES
DNA damage checkpoint (GO:0000077)	0.111415	0.747107	2.16608	4.75347	H2AFX;FBXO6;PRPF19;ATR
positive regulation of neuron death (GO:1901216)	0.111415	0.746126	2.16608	4.75347	DDIT4;MAPT;FOXO3;EIF2S1
dendritic spine organization (GO:0097061)	0.112541	0.752681	2.53432	5.53607	DOCK10;DLG4;EPHB1
regulation of chromosome organization (GO:0033044)	0.112541	0.751696	2.53432	5.53607	SMG1;HNRNPU;MAPT
proteasomal ubiquitin-independent protein catabolic process (GO:0010499)	0.112541	0.750713	2.53432	5.53607	PSMA5;PSMB1;ENC1
neuromuscular synaptic transmission (GO:0007274)	0.112541	0.749733	2.53432	5.53607	CHRNB2;CHRNA4;KIF1B
sensory perception of pain (GO:0019233)	0.112541	0.748756	2.53432	5.53607	CHRNB2;CHRNA4;EPHB1
chaperone mediated protein folding requiring cofactor (GO:0051085)	0.112541	0.747781	2.53432	5.53607	HSPA9;HSPA8;HSPA4
mRNA splice site selection (GO:0006376)	0.112541	0.746808	2.53432	5.53607	SF3A1;CELF1;SRSF6
negative regulation of developmental growth (GO:0048640)	0.112541	0.745839	2.53432	5.53607	DCC;RNF6;FGFR3
peptidyl-serine modification (GO:0018209)	0.112813	0.746674	1.48206	3.23388	RPS6KA3;SMG1;SBK1;TLK2;CDC7;RICTOR;PKN2;PKN1;PRKACA;VRK3;HIPK3;ATR
regulation of osteoblast differentiation (GO:0045667)	0.113501	0.750253	1.81023	3.93895	DDX5;BMPR2;NOTCH1;WNT7B;SOX11;PRKACA
negative regulation of cell cycle G2/M phase transition (GO:1902750)	0.113501	0.749283	1.81023	3.93895	PSMA5;PSMD9;PSMC5;FHL1;PSMB1;PSMD1
regulation of endocytosis (GO:0030100)	0.113501	0.748315	1.81023	3.93895	CLIP3;LRP1;SRC;SNX17;CBLL1;DLL1
action potential (GO:0001508)	0.118033	0.777188	1.91994	4.10251	CHRNA4;CACNA1B;AKAP6;SCN3A;CACNA1G
regulation of Notch signaling pathway (GO:0008593)	0.119324	0.784678	1.78473	3.79418	JAG2;NOTCH3;NOTCH1;ZMIZ1;PEAR1;DLL1
cytoskeleton-dependent cytokinesis (GO:0061640)	0.119324	0.783669	1.78473	3.79418	STMN1;JTB;ECT2;SEPT5;CENPA;SEPT3
protein ubiquitination involved in ubiquitin-dependent protein catabolic process (GO:0042787)	0.119324	0.782661	1.78473	3.79418	CUL4A;ABTB2;RMND5A;ANKIB1;ENC1;TRIP12
purine ribonucleoside monophosphate biosynthetic process (GO:0009168)	0.119424	0.782311	2.11193	4.48802	ATP5A1;PFAS;PAICS;GART
regulation of G0 to G1 transition (GO:0070316)	0.119424	0.781309	2.11193	4.48802	RBBP4;EHMT2;CDC7;RBBP7
cellular response to amino acid starvation (GO:0034198)	0.119424	0.780308	2.11193	4.48802	CDKN1A;NPRL2;WDR24;EIF2S1
positive regulation of hydrolase activity (GO:0051345)	0.119997	0.78305	1.46492	3.10606	DOCK10;MYL4;ITGB1;MYBPC3;VCP;HMGB2;RPS3;PKP4;PLXNB1;CALM3;ARHGAP27;ECT2
macromolecular complex assembly (GO:0065003)	0.120266	0.783804	1.57086	3.32715	RIMS1;DARS;SLC7A6;DLG4;SLC2A1;GEMIN5;RANBP9;NCKAP1L;SOX9
regulation of centrosome duplication (GO:0010824)	0.122975	0.800436	2.43685	5.10708	GEN1;NPM1;CHMP2A
lamellipodium organization (GO:0097581)	0.122975	0.799416	2.43685	5.10708	CYFIP1;GOLPH3;SPATA13
negative regulation of gene expression, epigenetic (GO:0045814)	0.122975	0.798399	2.43685	5.10708	HIST1H4A;RBBP4;RBBP7
response to amyloid-beta (GO:1904645)	0.122975	0.797385	2.43685	5.10708	NGFR;LRP1;ATP1A3
regulation of DNA damage response, signal transduction by p53 class mediator (GO:0043516)	0.122975	0.796373	2.43685	5.10708	DDX5;HIC1;ATR
modulation of excitatory postsynaptic potential (GO:0098815)	0.122975	0.795363	2.43685	5.10708	RIMS1;STX1B;DLG4
cellular response to epidermal growth factor stimulus (GO:0071364)	0.122975	0.794357	2.43685	5.10708	EEF1A1;PLCG1;SOX9
ncRNA 3'-end processing (GO:0043628)	0.122975	0.793352	2.43685	5.10708	SSB;ERI1;INTS2
negative regulation of insulin receptor signaling pathway (GO:0046627)	0.122975	0.792351	2.43685	5.10708	PID1;GRB10;NCK1
regulation of protein import into nucleus (GO:0042306)	0.122975	0.791351	2.43685	5.10708	ZIC1;ECT2;IPO5
positive regulation of phosphatidylinositol 3-kinase activity (GO:0043552)	0.122975	0.790355	2.43685	5.10708	PDGFRB;EPHA8;FGFR3
positive regulation of cellular component biogenesis (GO:0044089)	0.123241	0.791067	1.67995	3.51716	VCP;HGS;RPS3;CHMP2A;SYNPO;EPHB1;ATR
positive regulation of protein ubiquitination involved in ubiquitin-dependent protein catabolic process (GO:2000060)	0.123241	0.790073	1.67995	3.51716	PSMA5;PSMD9;CCNB1;PSMC5;RNF139;PSMB1;PSMD1
regulation of oligodendrocyte differentiation (GO:0048713)	0.123755	0.792376	3.24913	6.78888	NOTCH1;DAAM2
embryonic appendage morphogenesis (GO:0035113)	0.123755	0.791384	3.24913	6.78888	CYP26B1;MYH3
regulation of glucose import in response to insulin stimulus (GO:2001273)	0.123755	0.790393	3.24913	6.78888	NGFR;PID1
maintenance of gastrointestinal epithelium (GO:0030277)	0.123755	0.789405	3.24913	6.78888	STRAP;SOX9
regulation of production of miRNAs involved in gene silencing by miRNA (GO:1903798)	0.123755	0.78842	3.24913	6.78888	DDX5;LIN28A
positive regulation of cholesterol efflux (GO:0010875)	0.123755	0.787436	3.24913	6.78888	NFKBIA;LRP1
positive regulation of endothelial cell chemotaxis (GO:2001028)	0.123755	0.786456	3.24913	6.78888	TMSB4X;FGFR1
cellular potassium ion homeostasis (GO:0030007)	0.123755	0.785478	3.24913	6.78888	ATP1A3;ATP1A1
catecholamine biosynthetic process (GO:0042423)	0.123755	0.784502	3.24913	6.78888	DBH;INSM1
cellular response to low-density lipoprotein particle stimulus (GO:0071404)	0.123755	0.783529	3.24913	6.78888	ITGB1;SREBF2
semaphorin-plexin signaling pathway involved in neuron projection guidance (GO:1902285)	0.123755	0.782558	3.24913	6.78888	PLXNA1;PLXNB1
regulation of retinoic acid receptor signaling pathway (GO:0048385)	0.123755	0.781589	3.24913	6.78888	CYP26B1;DHRS3
regulation of synaptic vesicle transport (GO:1902803)	0.123755	0.780623	3.24913	6.78888	RIMS1;SEPT5
protein kinase C-activating G-protein coupled receptor signaling pathway (GO:0007205)	0.123755	0.779659	3.24913	6.78888	GAP43;DGKD
pre-miRNA processing (GO:0031054)	0.123755	0.778698	3.24913	6.78888	LIN28B;LIN28A
sodium ion export from cell (GO:0036376)	0.123755	0.777739	3.24913	6.78888	ATP1A3;ATP1A1
regulation of NMDA receptor activity (GO:2000310)	0.123755	0.776782	3.24913	6.78888	DLG4;MAPK8IP2
negative regulation of mRNA splicing, via spliceosome (GO:0048025)	0.123755	0.775828	3.24913	6.78888	U2AF2;SRSF6
chromatin assembly or disassembly (GO:0006333)	0.123755	0.774876	3.24913	6.78888	SUV39H2;RBBP4
striated muscle myosin thick filament assembly (GO:0071688)	0.123755	0.773927	3.24913	6.78888	MYBPC3;MYBPC1
sodium ion export (GO:0071436)	0.123755	0.772979	3.24913	6.78888	ATP1A3;ATP1A1
regulation of axon guidance (GO:1902667)	0.123755	0.772034	3.24913	6.78888	TUBB2B;PLXNA1
regulation of axonogenesis (GO:0050770)	0.124869	0.778029	1.88565	3.92309	NGFR;GDI1;RUFY3;PLXNA1;PLXNB1
negative regulation of cellular response to growth factor stimulus (GO:0090288)	0.124869	0.77708	1.88565	3.92309	NOTCH1;HGS;LEMD3;NBL1;THBS1
Notch signaling pathway (GO:0007219)	0.124869	0.776133	1.88565	3.92309	JAG2;NOTCH3;NOTCH1;NOTCH4;DLL1
actomyosin structure organization (GO:0031032)	0.125292	0.777819	1.75994	3.65559	MYBPC3;MYBPC1;MYH3;SRC;MYO18A;MYH6
negative regulation of ubiquitin-protein ligase activity involved in mitotic cell cycle (GO:0051436)	0.125292	0.776874	1.75994	3.65559	PSMA5;PSMD9;CCNB1;PSMC5;PSMB1;PSMD1
negative regulation of Wnt signaling pathway (GO:0030178)	0.127435	0.789202	1.44818	2.98347	PSMA5;PSMD9;PSMC5;LRP1;IGFBP4;PSMB1;GRB10;PSMD1;SOX9;KREMEN2;HIC1;MDFI
cognition (GO:0050890)	0.127674	0.78972	2.06042	4.24092	CHRNB2;CYFIP1;CHRNA4;GNAS
sterol biosynthetic process (GO:0016126)	0.127674	0.788764	2.06042	4.24092	HMGCR;LSS;ACAT2;TM7SF2
neuron migration (GO:0001764)	0.127674	0.787811	2.06042	4.24092	TUBB2B;DDIT4;DCX;FGFR1
intraciliary transport involved in cilium assembly (GO:0035735)	0.127674	0.786859	2.06042	4.24092	DYNC2H1;KIF3A;IFT57;WDR34
positive regulation of epithelial to mesenchymal transition (GO:0010718)	0.127674	0.78591	2.06042	4.24092	COL1A1;NOTCH1;TGFB1I1;BCL9L
neuron differentiation (GO:0030182)	0.12798	0.786846	1.50852	3.10134	MAPK10;NIF3L1;BRSK2;FZD3;TUBB3;WNT7B;DDIT4;ADNP2;SOX11;SOX4
Wnt signaling pathway, planar cell polarity pathway (GO:0060071)	0.128654	0.790036	1.66107	3.40624	PSMA5;PSMD9;FZD3;PSMC5;PSMB1;PSMD1;CELSR2
sulfur compound biosynthetic process (GO:0044272)	0.129308	0.793102	1.54532	3.16103	HS3ST3B1;VCAN;GSTA4;GSTO1;NCAN;GSTP1;CHST15;BGN;OPLAH
translational elongation (GO:0006414)	0.129703	0.794568	1.59391	3.25557	EEF1B2;EEF1A1;TSFM;LTN1;MRPL15;MRPL9;EEF2;MRPL46
regulation of neuron death (GO:1901214)	0.131403	0.804018	1.73583	3.52285	DCC;DDIT4;MAPT;EPHB1;EIF2S1;EIF4G1
Rho protein signal transduction (GO:0007266)	0.131403	0.803055	1.73583	3.52285	GNA13;NGFR;COL1A2;ROCK1;RND2;ARHGAP5
SCF-dependent proteasomal ubiquitin-dependent protein catabolic process (GO:0031146)	0.131403	0.802095	1.73583	3.52285	PSMA5;PSMD9;PSMC5;PSMB1;PSMD1;FBXO6
regulation of ubiquitin-protein ligase activity involved in mitotic cell cycle (GO:0051439)	0.131403	0.801136	1.73583	3.52285	PSMA5;PSMD9;CCNB1;PSMC5;PSMB1;PSMD1
positive regulation of protein transport (GO:0051222)	0.131883	0.803102	1.85257	3.75301	GOLPH3;RUFY3;MYO18A;OAZ1;ARHGEF5
protein import (GO:0017038)	0.131883	0.802145	1.85257	3.75301	RANBP2;RANBP1;CSE1L;IPO7;KPNB1
glycosaminoglycan catabolic process (GO:0006027)	0.131883	0.80119	1.85257	3.75301	VCAN;NCAN;FUCA1;BGN;HSPG2
transmembrane receptor protein tyrosine kinase signaling pathway (GO:0007169)	0.132192	0.802111	1.27673	2.58347	TRIM71;DDR1;PDGFRB;CYFIP1;NGFR;HSP90AA1;BMPR2;ROCK1;NCBP1;SRC;EPHA8;MMP2;IGF2;PLAT;HNRNPM;FLRT3;STMN1;DDIT4;NCKAP1L;HNRNPA1;EPHB1;FGFR3;NCK1;FGFR1
regulation of small GTPase mediated signal transduction (GO:0051056)	0.13229	0.80175	1.49782	3.02974	ARHGAP33;GNA13;GDI1;SRC;GDI2;ARHGEF16;SRGAP3;ECT2;ARHGAP5;ARHGEF5
regulation of cellular component organization (GO:0051128)	0.13229	0.800799	1.49782	3.02974	HSPA8;HSP90AA1;SPARC;ZMYM3;SNX17;INSM1;LARP4;PDZD8;BCL9L;PAPPA2
negative regulation of cellular response to insulin stimulus (GO:1900077)	0.133745	0.808648	2.34659	4.72093	PID1;GRB10;NCK1
RNA biosynthetic process (GO:0032774)	0.133745	0.807691	2.34659	4.72093	PRMT5;TAF10;TCF4
regulation of centrosome cycle (GO:0046605)	0.133745	0.806736	2.34659	4.72093	GEN1;NPM1;CHMP2A
regulation of establishment of planar polarity (GO:0090175)	0.134184	0.808429	1.64261	3.29927	PSMA5;PSMD9;FZD3;PSMC5;PSMB1;PSMD1;CELSR2
positive regulation of cellular component organization (GO:0051130)	0.134756	0.81092	1.57901	3.1648	CLIP3;VCP;LRP1;RPS3;EPHB1;CBLL1;DLL1;ATR
cellular response to tumor necrosis factor (GO:0071356)	0.135482	0.814326	1.40795	2.81439	NGFR;PID1;FOXO3;PSMA5;NFKBIA;PSMD9;PSMC5;TRAF3;TMSB4X;PSMB1;RPS3;PSMD1;HAS2
negative regulation of cell projection organization (GO:0031345)	0.136154	0.817407	2.01136	4.01059	NGFR;STX1B;DCC;CRMP1
gluconeogenesis (GO:0006094)	0.136154	0.816446	2.01136	4.01059	TPI1;PGAM1;PGK1;ENO3
protein modification by small protein conjugation (GO:0032446)	0.137306	0.822385	1.27034	2.52231	TOP2A;RANBP2;VCP;FBXO18;EYA1;EPAS1;BCL11A;HIST1H2BK;KLHL2;KLHDC8B;RNF6;RCHY1;UBE2Z;KLHL31;RNF168;CUL4A;RNF139;TRIM28;RNF138;ENC1;UBA2;TRIP12;UBA1;CBLL1
platelet degranulation (GO:0002576)	0.138699	0.829755	1.52059	3.00385	ISLR;SPARC;STXBP1;TMSB4X;ANXA5;IGF2;TAGLN2;THBS1;SOD1
regulation of neurogenesis (GO:0050767)	0.139071	0.831004	1.82063	3.59169	NOTCH1;ROCK1;HMGB2;SOX11;DLL1
response to retinoic acid (GO:0032526)	0.139071	0.830032	1.82063	3.59169	TMEM161A;WNT7B;RARA;ADNP2;SOX9
regulation of cell cycle process (GO:0010564)	0.139829	0.833584	1.62456	3.19606	PRMT5;NUMA1;CSNK2A1;E4F1;CALM3;SOX9;ECT2
branching involved in blood vessel morphogenesis (GO:0001569)	0.140041	0.833872	3.01705	5.93098	COL4A1;NOTCH4
positive regulation of cell adhesion mediated by integrin (GO:0033630)	0.140041	0.8329	3.01705	5.93098	PODXL;NCKAP1L
establishment or maintenance of actin cytoskeleton polarity (GO:0030950)	0.140041	0.83193	3.01705	5.93098	RICTOR;RND2
retrograde transport, endosome to plasma membrane (GO:1990126)	0.140041	0.830963	3.01705	5.93098	ANKRD27;SNX17
regulation of extracellular matrix disassembly (GO:0010715)	0.140041	0.829998	3.01705	5.93098	DDR1;LRP1
negative regulation of focal adhesion assembly (GO:0051895)	0.140041	0.829035	3.01705	5.93098	SRC;THBS1
response to ethanol (GO:0045471)	0.140041	0.828074	3.01705	5.93098	CHRNB2;SOD1
negative regulation of endoplasmic reticulum stress-induced intrinsic apoptotic signaling pathway (GO:1902236)	0.140041	0.827116	3.01705	5.93098	CREB3L1;TMBIM6
negative regulation of cell migration involved in sprouting angiogenesis (GO:0090051)	0.140041	0.82616	3.01705	5.93098	NOTCH1;THBS1
regulation of synapse organization (GO:0050807)	0.140041	0.825206	3.01705	5.93098	CHRNB2;PDLIM5
regulation of protein modification by small protein conjugation or removal (GO:1903320)	0.140041	0.824254	3.01705	5.93098	HSP90AA1;RNF139
regulation of mitotic cell cycle spindle assembly checkpoint (GO:0090266)	0.140041	0.823304	3.01705	5.93098	GEN1;CCNB1
regulation of nucleocytoplasmic transport (GO:0046822)	0.140041	0.822357	3.01705	5.93098	PTPN14;NUDT4
negative regulation of Rho protein signal transduction (GO:0035024)	0.140041	0.821411	3.01705	5.93098	STMN1;ADRA1A
DNA damage response, signal transduction by p53 class mediator resulting in transcription of p21 class mediator (GO:0006978)	0.140041	0.820468	3.01705	5.93098	RPS6KA6;RPS27L
protein dephosphorylation (GO:0006470)	0.143523	0.839903	1.50852	2.92844	PPM1A;EYA1;PTPN7;PTPN14;PTPN5;PTPRF;NCK1;PPP1CA;PTPN3
positive regulation of epithelial cell migration (GO:0010634)	0.144041	0.841969	1.68955	3.27377	BMPR2;SPARC;SRC;SOX9;PLCG1;THBS1
mRNA 3'-end processing (GO:0031124)	0.144041	0.841006	1.68955	3.27377	NCBP1;U2AF2;PAPOLA;SRSF3;PABPC1;SRSF6
positive regulation of lipid kinase activity (GO:0090218)	0.144826	0.844625	2.26278	4.3722	PDGFRB;EPHA8;FGFR3
modulation by host of viral transcription (GO:0043921)	0.144826	0.843661	2.26278	4.3722	NUCKS1;RRP1B;TARDBP
negative regulation of cell-matrix adhesion (GO:0001953)	0.144826	0.842699	2.26278	4.3722	SRC;THBS1;AJAP1
regulation of neurotransmitter secretion (GO:0046928)	0.144826	0.841739	2.26278	4.3722	RIMS1;STX1B;SEPT5
cellular response to topologically incorrect protein (GO:0035967)	0.144826	0.840782	2.26278	4.3722	HSPA9;HSPA8;HSPA4
cellular response to glucose stimulus (GO:0071333)	0.144826	0.839826	2.26278	4.3722	LIN28A;PRKACA;SOX4
regulation of calcium ion transmembrane transporter activity (GO:1901019)	0.144826	0.838873	2.26278	4.3722	YWHAE;PDE4D;PRKACA
regulation of intracellular steroid hormone receptor signaling pathway (GO:0033143)	0.144826	0.837922	2.26278	4.3722	DDX5;KDM5D;RNF6
telomere maintenance via telomere lengthening (GO:0010833)	0.144826	0.836973	2.26278	4.3722	HSP90AA1;DKC1;NHP2
negative regulation of microtubule polymerization or depolymerization (GO:0031111)	0.144826	0.836026	2.26278	4.3722	CLIP3;STMN1;TUBB4A
cellular response to retinoic acid (GO:0071300)	0.144856	0.835253	1.96459	3.79562	WNT7B;RARA;ADNP2;SOX9
regulation of protein catabolic process (GO:0042176)	0.145587	0.838525	1.60691	3.09647	EEF1A1;VCP;CSNK2A1;LRP1;HGS;ODC1;OAZ1
ubiquitin-dependent ERAD pathway (GO:0030433)	0.146426	0.842402	1.78977	3.43858	FOXRED2;VCP;PSMC5;FBXO6;HSP90B1
positive regulation of cell motility (GO:2000147)	0.147122	0.845453	1.40795	2.69834	PDGFRB;COL1A1;PTP4A1;SEMA7A;NOTCH1;PODXL;RUFY3;SPOCK2;MYADM;HAS2;CBLL1;THBS1
neutrophil degranulation (GO:0043312)	0.149794	0.859842	1.23196	2.33887	CYFIP1;GRN;VCP;ROCK1;GSTP1;SNAP23;GDI2;SLC2A3;PNP;ACTR1B;PSMB1;PSMD1;NCKAP1L;TXNDC5;CCT2;HSPA8;HSP90AA1;TMEM30A;ANXA2;FUCA1;PGAM1;IDH1;ATP11A;EEF2;PSMA5;EEF1A1;NFASC;KPNB1
transmembrane receptor protein serine/threonine kinase signaling pathway (GO:0007178)	0.150286	0.861697	1.45651	2.76039	CLDN5;DDX5;USP15;COL3A1;COL1A2;BMPR2;SRC;TGFB1I1;RGMB;CHRDL1
antigen processing and presentation of exogenous peptide antigen via MHC class I, TAP-dependent (GO:0002479)	0.15056	0.862301	1.66732	3.15688	PSMA5;PSMD9;PSMC5;SNAP23;PSMB1;PSMD1
cAMP-mediated signaling (GO:0019933)	0.15056	0.861334	1.66732	3.15688	GNA13;GNAL;PDE4D;GNAS;AKAP6;SOX9
positive regulation of protein kinase B signaling (GO:0051897)	0.15342	0.876711	1.48495	2.78366	PDGFRB;ITGB1;LIN28A;SRC;IGF2;RICTOR;FGFR3;THBS1;FGFR1
negative regulation of DNA metabolic process (GO:0051053)	0.153768	0.877714	1.91994	3.59472	BMPR2;RPS3;PDS5A;ATR
positive regulation of protein localization to plasma membrane (GO:1903078)	0.153768	0.876734	1.91994	3.59472	ITGB1;CLIP3;LRP1;ARHGEF16
protein transmembrane import into intracellular organelle (GO:0044743)	0.153768	0.875755	1.91994	3.59472	HSP90AA1;HSPA4;TOMM20;HSPD1
sterol metabolic process (GO:0016125)	0.153943	0.875776	1.75994	3.29316	CYP26B1;SOAT1;HMGCR;LDLRAP1;TM7SF2
regulation of mRNA processing (GO:0050684)	0.156196	0.887602	2.18476	4.05632	RBM26;PAPOLA;SRSF3
positive regulation of phospholipid metabolic process (GO:1903727)	0.156196	0.886615	2.18476	4.05632	PDGFRB;EPHA8;FGFR3
positive regulation of cell communication (GO:0010647)	0.156196	0.88563	2.18476	4.05632	RIMS1;DLG4;SOX11
positive regulation of calcium-mediated signaling (GO:0050850)	0.156196	0.884647	2.18476	4.05632	GSTO1;AKAP6;CALM3
catecholamine metabolic process (GO:0006584)	0.15675	0.886799	2.81591	5.21818	DBH;COMT
autonomic nervous system development (GO:0048483)	0.15675	0.885817	2.81591	5.21818	SOX11;SOX4
endocardial cushion morphogenesis (GO:0003203)	0.15675	0.884837	2.81591	5.21818	NOTCH1;SOX9
positive regulation of small GTPase mediated signal transduction (GO:0051057)	0.15675	0.88386	2.81591	5.21818	NOTCH1;SRC
negative regulation of insulin secretion (GO:0046676)	0.15675	0.882884	2.81591	5.21818	PSMD9;MIDN
regulation of establishment of cell polarity (GO:2000114)	0.15675	0.881911	2.81591	5.21818	ROCK1;RUFY3
mesenchyme morphogenesis (GO:0072132)	0.15675	0.880939	2.81591	5.21818	NOTCH1;SOX9
cellular biogenic amine biosynthetic process (GO:0042401)	0.15675	0.87997	2.81591	5.21818	SMS;DBH
fatty acid beta-oxidation using acyl-CoA dehydrogenase (GO:0033539)	0.15675	0.879003	2.81591	5.21818	GCDH;ACADVL
mesenchymal cell development (GO:0014031)	0.15675	0.878038	2.81591	5.21818	NOTCH1;SOX11
DNA damage response, signal transduction resulting in transcription (GO:0042772)	0.15675	0.877076	2.81591	5.21818	RPS6KA6;RPS27L
negative regulation of DNA-dependent DNA replication (GO:2000104)	0.15675	0.876115	2.81591	5.21818	PID1;FBXO18
positive regulation of collagen metabolic process (GO:0010714)	0.15675	0.875156	2.81591	5.21818	CREB3L1;VIM
filopodium assembly (GO:0046847)	0.15675	0.8742	2.81591	5.21818	SPATA13;PPP1R9B
positive regulation of exosomal secretion (GO:1903543)	0.15675	0.873245	2.81591	5.21818	HGS;CHMP2A
positive regulation of collagen biosynthetic process (GO:0032967)	0.15675	0.872293	2.81591	5.21818	CREB3L1;VIM
regulation of RNA export from nucleus (GO:0046831)	0.15675	0.871343	2.81591	5.21818	RBM26;NUDT4
positive regulation of potassium ion transport (GO:0043268)	0.15675	0.870395	2.81591	5.21818	FHL1;AKAP6
cytoplasmic sequestering of protein (GO:0051220)	0.15675	0.869449	2.81591	5.21818	NFKBIA;MDFI
regulation of cell junction assembly (GO:1901888)	0.15675	0.868505	2.81591	5.21818	CLDN5;PRKACA
cellular sodium ion homeostasis (GO:0006883)	0.15675	0.867563	2.81591	5.21818	ATP1A3;ATP1A1
regulation of cartilage development (GO:0061035)	0.15675	0.866623	2.81591	5.21818	BMPR2;SOX9
membrane repolarization during cardiac muscle cell action potential (GO:0086013)	0.15675	0.865685	2.81591	5.21818	YWHAE;ATP1A1
regulation of branching involved in ureteric bud morphogenesis (GO:0090189)	0.15675	0.864749	2.81591	5.21818	SIX2;SOX9
septin ring assembly (GO:0000921)	0.15675	0.863815	2.81591	5.21818	SEPT5;SEPT3
digestive tract morphogenesis (GO:0048546)	0.15675	0.862883	2.81591	5.21818	SIX2;SOX11
negative regulation of adherens junction organization (GO:1903392)	0.15675	0.861954	2.81591	5.21818	SRC;THBS1
response to X-ray (GO:0010165)	0.15675	0.861026	2.81591	5.21818	XRCC4;NUCKS1
protein localization to chromosome, telomeric region (GO:0070198)	0.15675	0.8601	2.81591	5.21818	TNKS2;ATR
regulation of hematopoietic stem cell differentiation (GO:1902036)	0.15721	0.861699	1.64566	3.04476	PSMA5;PSMD9;HIST1H4A;PSMC5;PSMB1;PSMD1
positive regulation of ubiquitin-protein ligase activity involved in regulation of mitotic cell cycle transition (GO:0051437)	0.15721	0.860775	1.64566	3.04476	PSMA5;PSMD9;CCNB1;PSMC5;PSMB1;PSMD1
neutrophil activation involved in immune response (GO:0002283)	0.159949	0.874834	1.22178	2.2394	CYFIP1;GRN;VCP;ROCK1;GSTP1;SNAP23;GDI2;SLC2A3;PNP;ACTR1B;PSMB1;PSMD1;NCKAP1L;TXNDC5;CCT2;HSPA8;HSP90AA1;TMEM30A;ANXA2;FUCA1;PGAM1;IDH1;ATP11A;EEF2;PSMA5;EEF1A1;NFASC;KPNB1
regulation of protein binding (GO:0043393)	0.161467	0.882191	1.50852	2.75072	ROCK1;LRP1;TMBIM6;BAK1;PRKACA;LDLRAP1;NES;PPP1CA
cell chemotaxis (GO:0060326)	0.161617	0.882065	1.73109	3.15496	PDGFRB;ARHGEF16;HMGB2;CXCL14;EPHB1
regulation of dendrite morphogenesis (GO:0048814)	0.16288	0.888008	1.87727	3.40677	CHRNB2;CUX1;CAPRIN1;PDLIM5
inorganic anion transport (GO:0015698)	0.16288	0.887061	1.87727	3.40677	TTYH3;TTYH1;ANO8;SLC4A1
cellular response to fibroblast growth factor stimulus (GO:0044344)	0.163519	0.88959	1.55616	2.81794	TRIM71;HNRNPM;NCBP1;FLRT3;HNRNPA1;FGFR3;FGFR1
regulation of macromolecule metabolic process (GO:0060255)	0.163643	0.88932	1.46211	2.64651	EIF4A2;DDX3Y;MAPK10;EIF4A1;STX1B;LRP1;IGF2;INSM1;TBC1D16
water-soluble vitamin metabolic process (GO:0006767)	0.163985	0.89023	1.62456	2.93718	BTD;GSTO1;FASN;SLC2A1;SLC2A3;MMADHC
positive regulation of cytoskeleton organization (GO:0051495)	0.163985	0.889284	1.62456	2.93718	NUMA1;NCKAP1L;SYNPO;SORBS3;NES;NCK1
regulation of hematopoietic progenitor cell differentiation (GO:1901532)	0.163985	0.88834	1.62456	2.93718	PSMA5;PSMD9;HIST1H4A;PSMC5;PSMB1;PSMD1
regulation of mitotic cell cycle (GO:0007346)	0.164576	0.890597	1.39947	2.52518	PRMT5;CCNB1;NUMA1;DCTN1;HNRNPU;ASNS;PKN2;EIF4E;TTC28;MAP4K4;PTPN3
regulation of striated muscle contraction (GO:0006942)	0.16783	0.907244	2.11193	3.76938	MYBPC3;CALM3;PRKACA
regulation of embryonic development (GO:0045995)	0.16783	0.906284	2.11193	3.76938	RPS6KA6;TRIP12;DLL1
regulation of chromosome segregation (GO:0051983)	0.16783	0.905326	2.11193	3.76938	NUMA1;CSNK2A1;ECT2
regulation of keratinocyte differentiation (GO:0045616)	0.16783	0.90437	2.11193	3.76938	ROCK1;NUMA1;SRSF6
regulation of activated T cell proliferation (GO:0046006)	0.16783	0.903416	2.11193	3.76938	PRKAR1A;RPS3;IGF2
semaphorin-plexin signaling pathway (GO:0071526)	0.16783	0.902464	2.11193	3.76938	FARP2;SEMA7A;PLXNB1
skeletal muscle organ development (GO:0060538)	0.16783	0.901515	2.11193	3.76938	MYLPF;CSRP3;MYL6
amino acid transmembrane transport (GO:0003333)	0.16783	0.900567	2.11193	3.76938	SLC7A6;SLC7A8;SLC38A2
carbohydrate derivative biosynthetic process (GO:1901137)	0.16783	0.899621	2.11193	3.76938	GOLPH3;TPI1;B3GNT5
striated muscle tissue development (GO:0014706)	0.16783	0.898677	2.11193	3.76938	MYLPF;CSRP3;MYL6
cardiac muscle cell action potential (GO:0086001)	0.16783	0.897735	2.11193	3.76938	YWHAE;ATP1A1;CACNA1G
regulation of vesicle fusion (GO:0031338)	0.169441	0.905401	1.70317	3.02355	ANXA2;TBC1D4;STXBP1;TBC1D8;TBC1D16
positive regulation of T cell proliferation (GO:0042102)	0.169441	0.904454	1.70317	3.02355	PNP;RPS3;IGF2;NCKAP1L;NCK1
regulation of heart contraction (GO:0008016)	0.169706	0.904921	1.53995	2.73139	S100A1;PDE4D;ATP1A3;CALM3;ATP1A1;PRKACA;MYH6
vesicle-mediated transport (GO:0016192)	0.17038	0.907565	1.23325	2.18251	HSPA8;ANXA2;LRP1;DCTN1;STX8;CACFD1;SNAP23;ZFYVE21;SYP;VRK3;EHD1;STX1B;CUX1;TBC1D4;DPYSL2;KIF5A;TMED2;KIF1B;KIF1A;SMAP2;RAB6B;SNX5;CYTH1;SNX6
neutrophil mediated immunity (GO:0002446)	0.170483	0.907169	1.21176	2.14376	CYFIP1;GRN;VCP;ROCK1;GSTP1;SNAP23;GDI2;SLC2A3;PNP;ACTR1B;PSMB1;PSMD1;NCKAP1L;TXNDC5;CCT2;HSPA8;HSP90AA1;TMEM30A;ANXA2;FUCA1;PGAM1;IDH1;ATP11A;EEF2;PSMA5;EEF1A1;NFASC;KPNB1
negative regulation of cell communication (GO:0010648)	0.170883	0.908348	1.604	2.83391	DDR1;PDGFRB;EPHA8;EPHB1;FGFR3;FGFR1
extracellular matrix disassembly (GO:0022617)	0.170883	0.907402	1.604	2.83391	CAPNS1;MMP16;ELN;MMP2;NID1;HSPG2
regulation of cellular response to heat (GO:1900034)	0.170883	0.906459	1.604	2.83391	YWHAE;RANBP2;HSPA8;HSP90AA1;MAPT;ATR
antigen processing and presentation of exogenous peptide antigen via MHC class I (GO:0042590)	0.170883	0.905518	1.604	2.83391	PSMA5;PSMD9;PSMC5;SNAP23;PSMB1;PSMD1
sensory perception of mechanical stimulus (GO:0050954)	0.170883	0.904578	1.604	2.83391	CHRNB2;COL1A1;NDUFB9;COL2A1;EYA1;SOD1
nucleus organization (GO:0006997)	0.172181	0.91051	1.83646	3.23072	NUMA1;RPS19;CHMP2A;LEMD3
hexose metabolic process (GO:0019318)	0.172181	0.909567	1.83646	3.23072	MAN2A1;FUCA1;CHST15;GALK1
protein polymerization (GO:0051258)	0.172181	0.908627	1.83646	3.23072	TPPP3;CHMP2A;MAPT;CKAP5
nicotinamide nucleotide metabolic process (GO:0046496)	0.172181	0.907688	1.83646	3.23072	LDHA;TPI1;PGAM1;PGK1
positive regulation of developmental process (GO:0051094)	0.172795	0.909981	1.48206	2.60198	RPS6KA3;JUND;BMPR2;SRC;SOX11;SOX9;INSM1;SRSF6
peptidyl-threonine dephosphorylation (GO:0035970)	0.173805	0.914359	2.63992	4.61938	PPM1A;PPP1CA
protein transport along microtubule (GO:0098840)	0.173805	0.913417	2.63992	4.61938	WDR34;IFT57
positive regulation of dendrite morphogenesis (GO:0050775)	0.173805	0.912478	2.63992	4.61938	CUX1;CAPRIN1
positive regulation of regulated secretory pathway (GO:1903307)	0.173805	0.91154	2.63992	4.61938	RAB15;CACNA1G
regulation of exosomal secretion (GO:1903541)	0.173805	0.910604	2.63992	4.61938	HGS;CHMP2A
regulation of water loss via skin (GO:0033561)	0.173805	0.90967	2.63992	4.61938	STMN1;SFN
positive regulation of lymphocyte differentiation (GO:0045621)	0.173805	0.908738	2.63992	4.61938	ZMIZ1;NCKAP1L
extracellular matrix assembly (GO:0085029)	0.173805	0.907808	2.63992	4.61938	LOX;HAS2
regulation of energy homeostasis (GO:2000505)	0.173805	0.90688	2.63992	4.61938	DLL1;EIF4G1
neuron apoptotic process (GO:0051402)	0.173805	0.905953	2.63992	4.61938	NGFR;ATN1
negative regulation of DNA replication (GO:0008156)	0.173805	0.905029	2.63992	4.61938	PDS5A;ATR
negative regulation of peptide hormone secretion (GO:0090278)	0.173805	0.904106	2.63992	4.61938	PSMD9;MIDN
positive regulation of G2/M transition of mitotic cell cycle (GO:0010971)	0.173805	0.903186	2.63992	4.61938	CCNB1;CDC7
cardiac epithelial to mesenchymal transition (GO:0060317)	0.173805	0.902267	2.63992	4.61938	NOTCH1;HAS2
aorta morphogenesis (GO:0035909)	0.173805	0.90135	2.63992	4.61938	PDGFRB;LRP1
activation of protein kinase A activity (GO:0034199)	0.173805	0.900435	2.63992	4.61938	PRKAR1A;PRKACA
protein localization to chromatin (GO:0071168)	0.173805	0.899522	2.63992	4.61938	RAD21;HIST1H1B
regulation of membrane repolarization (GO:0060306)	0.173805	0.89861	2.63992	4.61938	YWHAE;AKAP6
endoplasmic reticulum to cytosol transport (GO:1903513)	0.173805	0.897701	2.63992	4.61938	VCP;HSP90B1
myoblast differentiation (GO:0045445)	0.173805	0.896793	2.63992	4.61938	DDX5;EPAS1
regulation of glucose transport (GO:0010827)	0.173805	0.895887	2.63992	4.61938	CLIP3;SLC2A1
positive regulation of response to endoplasmic reticulum stress (GO:1905898)	0.173805	0.894983	2.63992	4.61938	BAK1;NCK1
positive regulation of cardiac muscle tissue growth (GO:0055023)	0.173805	0.894081	2.63992	4.61938	NOTCH1;AKAP6
establishment of skin barrier (GO:0061436)	0.173805	0.893181	2.63992	4.61938	STMN1;SFN
regulation of dopamine secretion (GO:0014059)	0.173805	0.892282	2.63992	4.61938	CHRNB2;CHRNA4
positive regulation of mRNA processing (GO:0050685)	0.173805	0.891385	2.63992	4.61938	NCBP1;CELF3
guanosine-containing compound metabolic process (GO:1901068)	0.173805	0.89049	2.63992	4.61938	AK3;AK4
regulation of cell migration (GO:0030334)	0.174325	0.892259	1.26583	2.21119	PDGFRB;SEMA7A;NOTCH1;SRC;LDB2;RND2;THBS1;COL1A1;DOCK10;PTP4A1;PODXL;RUFY3;SPATA13;MYADM;HAS2;PLXNA1;PLXNB1;SRGAP3;CBLL1
positive regulation of protein metabolic process (GO:0051247)	0.175994	0.899898	1.52407	2.64778	NFKBIA;VCP;CSNK2A1;LRP1;PRMT1;OAZ1;EIF4G1
establishment of protein localization to organelle (GO:0072594)	0.17741	0.906229	1.67614	2.89853	RANBP2;RANBP1;CSE1L;IPO7;KPNB1
second-messenger-mediated signaling (GO:0019932)	0.17741	0.905323	1.67614	2.89853	DGKD;DDAH2;PLCG1;PPP1R9B;NUDT4
peptidyl-tyrosine phosphorylation (GO:0018108)	0.177898	0.906907	1.58395	2.73476	DDR1;PDGFRB;PKDCC;SRC;FGFR3;FGFR1
anaphase-promoting complex-dependent catabolic process (GO:0031145)	0.177898	0.906002	1.58395	2.73476	PSMA5;PSMD9;CCNB1;PSMC5;PSMB1;PSMD1
regulation of endothelial cell proliferation (GO:0001936)	0.177898	0.905099	1.58395	2.73476	BMPR2;SPARC;ATP5A1;HMGB2;VASH1;THBS1
beta-catenin-TCF complex assembly (GO:1904837)	0.179707	0.913391	2.04381	3.50804	TLE3;HIST1H4A;BCL9L
positive regulation of cation channel activity (GO:2001259)	0.179707	0.912482	2.04381	3.50804	GSTO1;AKAP6;CALM3
regulation of developmental growth (GO:0048638)	0.179707	0.911575	2.04381	3.50804	DLL1;FGFR3;SOD1
positive regulation of phospholipase C activity (GO:0010863)	0.179707	0.91067	2.04381	3.50804	PDGFRB;ADRA1A;FGFR1
nuclear envelope organization (GO:0006998)	0.179707	0.909766	2.04381	3.50804	DCTN1;CHMP2A;LEMD3
negative regulation of cell morphogenesis involved in differentiation (GO:0010771)	0.179707	0.908865	2.04381	3.50804	NGFR;GDI1;RUFY3
hippo signaling (GO:0035329)	0.179707	0.907965	2.04381	3.50804	YWHAE;DCHS1;FAT4
protein modification by small protein removal (GO:0070646)	0.17996	0.908346	1.28973	2.21191	VCP;USP15;TAF10;USP34;TOMM20;PSMA5;NFKBIA;PSMD9;PSMC5;COPS5;TNKS2;HGS;TRAF3;PSMB1;ASXL2;PSMD1
intraciliary transport (GO:0042073)	0.181662	0.916028	1.79739	3.06564	DYNC2H1;KIF3A;IFT57;WDR34
cartilage development (GO:0051216)	0.181662	0.915124	1.79739	3.06564	COL2A1;CREB3L2;SOX9;FGFR3
maturation of SSU-rRNA (GO:0030490)	0.181662	0.914221	1.79739	3.06564	RPS16;RPS19;WDR3;HEATR1
regulation of cellular component movement (GO:0051270)	0.181662	0.913321	1.79739	3.06564	ROCK1;RPS19;PKN2;PKN1
regulation of G1/S transition of mitotic cell cycle (GO:2000045)	0.181662	0.912422	1.79739	3.06564	CDKN1A;PID1;FHL1;EIF4G1
negative regulation of protein modification by small protein conjugation or removal (GO:1903321)	0.181662	0.911524	1.79739	3.06564	RPL5;U2AF2;RPS3;SOX4
cellular response to oxidative stress (GO:0034599)	0.184467	0.924693	1.45651	2.4619	PRDX2;TMEM161A;GSTP1;ADNP2;CYCS;MAPT;FOXO3;SOD1
epithelium development (GO:0060429)	0.184467	0.923785	1.45651	2.4619	TRIM71;ACADVL;WNT7B;PGK1;RARA;SOX11;TAGLN2;DLL1
regulation of protein serine/threonine kinase activity (GO:0071900)	0.185028	0.925684	1.56439	2.63952	CDKN1A;CCNT2;HGS;SRC;CALM3;CDK5R2
regulation of proteolysis (GO:0030162)	0.185517	0.927221	1.64995	2.77952	ABTB2;RNF139;TRAF3;PLAT;BAK1
kidney development (GO:0001822)	0.185517	0.926314	1.64995	2.77952	VANGL2;SIX2;GREB1L;HAS2;SOX4
regulation of GTPase activity (GO:0043087)	0.186293	0.929277	1.34091	2.25331	DOCK10;ITGB1;STMN3;PLXNA1;TMED2;PKP4;PLXNB1;ARHGAP27;RRP1B;ECT2;ARHGEF5;SOD1
regulation of insulin secretion (GO:0050796)	0.188862	0.941174	1.49329	2.48892	PSMD9;MIDN;BRSK2;ENSA;NNAT;SLC2A1;SOX4
histone modification (GO:0016570)	0.188862	0.940255	1.49329	2.48892	MORF4L1;KDM4A;EYA1;PRMT1;EHMT2;TAF10;ATXN7L3
transmembrane transport (GO:0055085)	0.190073	0.945364	1.22592	2.03546	CHRNB2;GABRP;VCP;TTYH3;TMEM30A;TTYH1;CHRNA4;ANO8;ATP1A3;ATP1A1;EIF2S2;EIF2S1;CLCN1;PSMA5;PSMD9;PSMC5;SLC22A17;PSMB1;PSMD1;UNC79;ABCG2;ABCF1
cardiac myofibril assembly (GO:0055003)	0.191138	0.949733	2.48463	4.11146	PDGFRB;CSRP3
positive regulation of cholesterol transport (GO:0032376)	0.191138	0.948809	2.48463	4.11146	NFKBIA;LRP1
regulation of membrane depolarization (GO:0003254)	0.191138	0.947887	2.48463	4.11146	FHL1;PTPN3
positive regulation of epidermal cell differentiation (GO:0045606)	0.191138	0.946967	2.48463	4.11146	NUMA1;SFN
positive regulation of dendrite extension (GO:1903861)	0.191138	0.946049	2.48463	4.11146	RIMS1;PLAA
N-glycan processing (GO:0006491)	0.191138	0.945132	2.48463	4.11146	MAN2A1;ST8SIA2
peptidyl-lysine methylation (GO:0018022)	0.191138	0.944217	2.48463	4.11146	EHMT2;SETD7
negative regulation of phosphoprotein phosphatase activity (GO:0032515)	0.191138	0.943304	2.48463	4.11146	ROCK1;NCKAP1L
DNA replication checkpoint (GO:0000076)	0.191138	0.942392	2.48463	4.11146	TOPBP1;ORAOV1
peptidyl-lysine trimethylation (GO:0018023)	0.191138	0.941483	2.48463	4.11146	SUV39H2;SUV39H1
regulation of collagen biosynthetic process (GO:0032965)	0.191138	0.940575	2.48463	4.11146	CREB3L1;VIM
regulation of receptor recycling (GO:0001919)	0.191138	0.939669	2.48463	4.11146	ANXA2;TBC1D16
regulation of protein localization to membrane (GO:1905475)	0.191138	0.938764	2.48463	4.11146	STX8;LDLRAP1
positive regulation of macrophage activation (GO:0043032)	0.191138	0.937862	2.48463	4.11146	THBS1;HSPD1
nucleotide catabolic process (GO:0009166)	0.191138	0.936961	2.48463	4.11146	VCP;PNP
neurotrophin signaling pathway (GO:0038179)	0.191138	0.936061	2.48463	4.11146	NGFR;DDIT4
positive regulation by host of viral transcription (GO:0043923)	0.191138	0.935164	2.48463	4.11146	NUCKS1;RRP1B
regulation of establishment or maintenance of cell polarity (GO:0032878)	0.191138	0.934268	2.48463	4.11146	ROCK1;RUFY3
septin ring organization (GO:0031106)	0.191138	0.933374	2.48463	4.11146	SEPT5;SEPT3
detection of mechanical stimulus (GO:0050982)	0.191138	0.932482	2.48463	4.11146	CSRP3;DENND5B
positive regulation of leukocyte activation (GO:0002696)	0.191138	0.931591	2.48463	4.11146	THBS1;HSPD1
positive regulation of cation transmembrane transport (GO:1904064)	0.191138	0.930702	2.48463	4.11146	TMSB4X;AKAP6
cellular monovalent inorganic cation homeostasis (GO:0030004)	0.191138	0.929815	2.48463	4.11146	ATP1A3;ATP1A1
regulation of insulin-like growth factor receptor signaling pathway (GO:0043567)	0.191138	0.92893	2.48463	4.11146	CDH3;IGFBP4
regulation of protein export from nucleus (GO:0046825)	0.191802	0.931272	1.97994	3.26945	YWHAE;PTPN14;SOX4
positive regulation of insulin secretion (GO:0032024)	0.191802	0.930387	1.97994	3.26945	PSMD9;NNAT;SOX4
gene silencing by miRNA (GO:0035195)	0.191802	0.929504	1.97994	3.26945	TRIM71;CNOT6;SNIP1
negative regulation of blood vessel endothelial cell migration (GO:0043537)	0.191802	0.928622	1.97994	3.26945	NOTCH1;VASH1;THBS1
positive regulation of protein dephosphorylation (GO:0035307)	0.191802	0.927742	1.97994	3.26945	PDGFRB;AKAP6;CALM3
sensory perception of sound (GO:0007605)	0.192268	0.929113	1.54532	2.54802	CHRNB2;COL1A1;NDUFB9;COL2A1;EYA1;SOD1
protein catabolic process (GO:0030163)	0.192268	0.928234	1.54532	2.54802	PSMA5;HSPA8;HSP90AA1;VCP;PSMB1;PRPF19
positive regulation of phosphorylation (GO:0042327)	0.192853	0.930178	1.31364	2.16203	DDR1;PDGFRB;VCP;FBXO18;EPHA8;IGF2;THBS1;CLIP3;NCKAP1L;SOX9;EPHB1;FGFR3;FGFR1
positive regulation of endocytosis (GO:0045807)	0.193756	0.93365	1.62456	2.66616	CLIP3;LRP1;LDLRAP1;CBLL1;DLL1
cellular response to decreased oxygen levels (GO:0036294)	0.193756	0.93277	1.62456	2.66616	SUV39H2;FAM162A;EPAS1;SUV39H1;PGK1
glycosaminoglycan biosynthetic process (GO:0006024)	0.195435	0.939969	1.47835	2.41345	HS3ST3B1;VCAN;NCAN;CHST15;BGN;HAS2;HSPG2
negative regulation of binding (GO:0051100)	0.199614	0.959161	1.5267	2.46008	NFKBIA;ROCK1;TMBIM6;NES;MDFI;PPP1CA
positive regulation of ubiquitin protein ligase activity (GO:1904668)	0.199614	0.958258	1.5267	2.46008	PSMA5;PSMD9;CCNB1;PSMC5;PSMB1;PSMD1
interstrand cross-link repair (GO:0036297)	0.201115	0.964558	1.72403	2.76513	RNF168;RAD51AP1;NUCKS1;ATR
regulation of mitochondrion organization (GO:0010821)	0.201115	0.963652	1.72403	2.76513	GOLPH3;PID1;MAPT;SREBF2
pattern recognition receptor signaling pathway (GO:0002221)	0.201115	0.962748	1.72403	2.76513	RPS6KA3;S100A1;TRAF3;HSP90B1
positive regulation of chemotaxis (GO:0050921)	0.201115	0.961846	1.72403	2.76513	PDGFRB;TUBB2B;TMSB4X;THBS1
amino acid transport (GO:0006865)	0.201115	0.960945	1.72403	2.76513	SLC7A6;SLC7A8;SLC6A1;SLC38A2
regulation of cell cycle arrest (GO:0071156)	0.201115	0.960046	1.72403	2.76513	MYBBP1A;RPL23;INSM1;PRKACA
mRNA-containing ribonucleoprotein complex export from nucleus (GO:0071427)	0.202098	0.963839	1.46372	2.34048	RANBP2;SMG1;NCBP1;U2AF2;SRSF3;SRSF6;EIF4E
regulation of myeloid cell differentiation (GO:0045637)	0.20212	0.963043	1.59995	2.55815	HSPA9;HIST1H4A;PRMT1;MYL9;THBS1
negative regulation of calcium ion transmembrane transporter activity (GO:1901020)	0.204094	0.971541	1.91994	3.05112	YWHAE;GSTO1;CALM3
regulation of glutamate receptor signaling pathway (GO:1900449)	0.204094	0.970636	1.91994	3.05112	DLG4;MAPK8IP2;CNIH2
negative regulation of BMP signaling pathway (GO:0030514)	0.204094	0.969732	1.91994	3.05112	NOTCH1;LEMD3;NBL1
regulation of potassium ion transmembrane transport (GO:1901379)	0.204094	0.96883	1.91994	3.05112	YWHAE;FHL1;AKAP6
negative regulation of receptor activity (GO:2000272)	0.204094	0.96793	1.91994	3.05112	GSTO1;CALM3;SNX6
regulation of cell-cell adhesion (GO:0022407)	0.204094	0.967031	1.91994	3.05112	SRC;PODXL;CELSR2
positive regulation of T cell differentiation (GO:0045582)	0.204094	0.966134	1.91994	3.05112	PNP;ZMIZ1;NCKAP1L
mismatch repair (GO:0006298)	0.204094	0.965239	1.91994	3.05112	RNASEH2A;LIG1;TDG
aminoglycan catabolic process (GO:0006026)	0.204094	0.964345	1.91994	3.05112	OVGP1;FUCA1;HSPG2
cilium organization (GO:0044782)	0.205127	0.96833	1.31312	2.08014	DYNC2H1;EHD1;ATAT1;NOTCH1;TCTN3;KIF3A;TMEM216;TRIM59;WDR34;IFT57;SEPT5;SEPT3
negative regulation of signaling (GO:0023057)	0.207061	0.976555	1.50852	2.37553	DDR1;PDGFRB;EPHA8;EPHB1;FGFR3;FGFR1
regulation of spindle organization (GO:0090224)	0.208683	0.983294	2.34659	3.67697	NUMA1;DCTN1
cellular response to gamma radiation (GO:0071480)	0.208683	0.982387	2.34659	3.67697	TLK2;ATR
regulation of keratinocyte proliferation (GO:0010837)	0.208683	0.981482	2.34659	3.67697	CDH3;SRSF6
protein mannosylation (GO:0035268)	0.208683	0.980578	2.34659	3.67697	DPM1;DPY19L1
negative regulation of protein dephosphorylation (GO:0035308)	0.208683	0.979676	2.34659	3.67697	YWHAE;ENSA
retrograde protein transport, ER to cytosol (GO:0030970)	0.208683	0.978775	2.34659	3.67697	VCP;HSP90B1
skeletal muscle contraction (GO:0003009)	0.208683	0.977877	2.34659	3.67697	MYH3;MYH7
DNA conformation change (GO:0071103)	0.208683	0.976979	2.34659	3.67697	TOP2A;HMGB2
regulation of microtubule polymerization or depolymerization (GO:0031110)	0.208683	0.976084	2.34659	3.67697	STMN1;MAPT
regulation of dendrite extension (GO:1903859)	0.208683	0.97519	2.34659	3.67697	RIMS1;PLAA
regulation of smooth muscle cell migration (GO:0014910)	0.208683	0.974298	2.34659	3.67697	PDGFRB;LRP1
negative regulation of calcium-mediated signaling (GO:0050849)	0.208683	0.973407	2.34659	3.67697	GSTO1;CALM3
receptor localization to synapse (GO:0097120)	0.208683	0.972518	2.34659	3.67697	DLG4;KIF5A
cardiac muscle cell contraction (GO:0086003)	0.208683	0.971631	2.34659	3.67697	ATP1A1;CACNA1G
release of cytochrome c from mitochondria (GO:0001836)	0.208683	0.970745	2.34659	3.67697	SFN;BAK1
regulation of phosphorylation (GO:0042325)	0.20878	0.970313	1.40795	2.20553	CDKN1C;RANBP2;CDKN1A;PGAM1;NCKAP1L;RICTOR;LDB2;THBS1
positive regulation of cellular protein localization (GO:1903829)	0.210603	0.977896	1.57607	2.45517	NGFR;NUMA1;RUFY3;MAPT;OAZ1
cellular response to light stimulus (GO:0071482)	0.210603	0.977007	1.57607	2.45517	NPM1;TMEM161A;BAK1;EIF2S1;ATR
organic hydroxy compound biosynthetic process (GO:1901617)	0.211066	0.978263	1.68955	2.62823	HSD3B7;PSAT1;HMGCR;TM7SF2
regulation of reactive oxygen species metabolic process (GO:2000377)	0.211066	0.977376	1.68955	2.62823	PDGFRB;CDKN1A;PID1;THBS1
protein autophosphorylation (GO:0046777)	0.213338	0.987003	1.31996	2.03917	PDGFRB;DDR1;SMG1;GRK5;EPHA8;SRC;MAP3K13;EPHB1;FGFR3;FGFR1;ATR
negative regulation of neurogenesis (GO:0050768)	0.21656	1	1.86347	2.8509	COL3A1;NOTCH1;DLL1
platelet aggregation (GO:0070527)	0.21656	1	1.86347	2.8509	STXBP1;GNAS;MYL9
cellular response to glucose starvation (GO:0042149)	0.21656	0.999193	1.86347	2.8509	MYBBP1A;ASNS;HNRNPA1
positive regulation of catalytic activity (GO:0043085)	0.21656	0.99829	1.86347	2.8509	XRCC4;IGF2;SOD1
carboxylic acid metabolic process (GO:0019752)	0.21656	0.997389	1.86347	2.8509	GSTO1;SLC2A1;SLC2A3
regulation of DNA recombination (GO:0000018)	0.21656	0.99649	1.86347	2.8509	RAD51AP1;PPP4C;FIGNL2
regulation of phosphatidylinositol 3-kinase activity (GO:0043551)	0.21656	0.995592	1.86347	2.8509	PDGFRB;EPHA8;FGFR3
regulation of intracellular protein transport (GO:0033157)	0.21656	0.994696	1.86347	2.8509	RUFY3;OAZ1;PTPN14
regulation of neurotransmitter receptor activity (GO:0099601)	0.21656	0.993802	1.86347	2.8509	DLG4;MAPK8IP2;CNIH2
negative regulation of protein binding (GO:0032091)	0.219199	1	1.55289	2.35694	ROCK1;TMBIM6;NES;PTPRF;PPP1CA
regulation of cyclin-dependent protein serine/threonine kinase activity (GO:0000079)	0.219199	1	1.55289	2.35694	CDKN1A;CCNT2;IPO7;CDK5R2;IPO5
regulation of cardiac conduction (GO:1903779)	0.219199	1	1.55289	2.35694	PDE4D;ATP1A3;CALM3;ATP1A1;PRKACA
regulation of primary metabolic process (GO:0080090)	0.219226	1	1.35767	2.06047	PSMA5;PSMD9;PSMC5;LRP1;ODC1;PSMB1;PSMD1;HMGCR;OAZ1
fatty acid beta-oxidation (GO:0006635)	0.221151	1	1.65642	2.49938	GCDH;ACADVL;HADH;ACAT2
stimulatory C-type lectin receptor signaling pathway (GO:0002223)	0.221383	1	1.38487	2.08819	NFKBIA;PSMA5;PSMD9;PSMC5;SRC;PSMB1;PSMD1;PRKACA
protein import into nucleus (GO:0006606)	0.222592	1	1.42149	2.13567	RANBP2;RANBP1;CSE1L;RPL23;IPO7;KPNB1;IPO5
proteasome-mediated ubiquitin-dependent protein catabolic process (GO:0043161)	0.223326	1	1.22955	1.84324	VCP;LTN1;RNF6;HSP90B1;ABTB2;PSMA5;CUL4A;PSMD9;FOXRED2;PSMC5;CCNB1;RMND5A;RNF139;PSMB1;PSMD1;PLAA;FBXO6
regulation of angiogenesis (GO:0045765)	0.223755	1	1.30513	1.95404	ITGB1;SPARC;COL4A2;RRAS;ROCK1;HGS;PGK1;VASH1;PLCG1;HSPG2;THBS1
regulation of cell cycle (GO:0051726)	0.225185	1	1.27107	1.89495	JUND;SRC;HNRNPU;TTC28;CCNB1;RPS15A;GRK5;RBBP4;RARA;E4F1;SOX9;TARDBP;MAP4K4
error-free translesion synthesis (GO:0070987)	0.226381	1	2.22309	3.30247	VCP;RCHY1
regulation of sprouting angiogenesis (GO:1903670)	0.226381	1	2.22309	3.30247	S100A1;DLL1
protein targeting to lysosome (GO:0006622)	0.226381	1	2.22309	3.30247	HSPA8;HGS
posttranscriptional gene silencing by RNA (GO:0035194)	0.226381	1	2.22309	3.30247	CNOT6;CELF1
endothelial cell development (GO:0001885)	0.226381	1	2.22309	3.30247	PDE4D;MYADM
Rac protein signal transduction (GO:0016601)	0.226381	1	2.22309	3.30247	FARP2;CYFIP1
positive regulation of lipid storage (GO:0010884)	0.226381	1	2.22309	3.30247	EHD1;SREBF2
regulation of transcription factor import into nucleus (GO:0042990)	0.226381	1	2.22309	3.30247	NFKBIA;TRIM28
intracellular estrogen receptor signaling pathway (GO:0030520)	0.226381	1	2.22309	3.30247	DDX5;SRC
extrinsic apoptotic signaling pathway in absence of ligand (GO:0097192)	0.226381	1	2.22309	3.30247	DCC;BAK1
cellular polysaccharide biosynthetic process (GO:0033692)	0.226381	1	2.22309	3.30247	B3GNT5;HAS2
purine ribonucleotide catabolic process (GO:0009154)	0.226381	1	2.22309	3.30247	PDE4D;NUDT4
regulation of neuron migration (GO:2001222)	0.226381	1	2.22309	3.30247	COL3A1;PLAA
negative regulation of calcium ion transport (GO:0051926)	0.226381	1	2.22309	3.30247	YWHAE;TMBIM6
protein heterotetramerization (GO:0051290)	0.226381	1	2.22309	3.30247	HIST1H4A;ANXA2
mitochondrial membrane organization (GO:0007006)	0.226381	1	2.22309	3.30247	CHCHD3;BAK1
negative regulation of protein localization to plasma membrane (GO:1903077)	0.226381	1	2.22309	3.30247	PID1;PKDCC
negative regulation of double-strand break repair (GO:2000780)	0.226381	1	2.22309	3.30247	FBXO18;TRIP12
protein exit from endoplasmic reticulum (GO:0032527)	0.226381	1	2.22309	3.30247	VCP;HSP90B1
positive regulation of activated T cell proliferation (GO:0042104)	0.226381	1	2.22309	3.30247	IGF2;RPS3
production of small RNA involved in gene silencing by RNA (GO:0070918)	0.226381	1	2.22309	3.30247	TRIM71;SNIP1
regulation of epithelial to mesenchymal transition (GO:0010717)	0.2279	1	1.53039	2.26321	COL1A1;NOTCH1;TGFB1I1;STRAP;BCL9L
positive regulation of T cell activation (GO:0050870)	0.2279	1	1.53039	2.26321	PNP;ZMIZ1;NCKAP1L;NCK1;HSPD1
monocarboxylic acid biosynthetic process (GO:0072330)	0.2279	1	1.53039	2.26321	HSD3B7;VCAN;NCAN;BGN;ASNS
apoptotic mitochondrial changes (GO:0008637)	0.229179	1	1.81023	2.66692	SFN;BAK1;HSPD1
positive regulation of cytokinesis (GO:0032467)	0.229179	1	1.81023	2.66692	PKN2;PKP4;ECT2
negative regulation of endothelial cell migration (GO:0010596)	0.229179	1	1.81023	2.66692	NOTCH1;VASH1;THBS1
anterior/posterior pattern specification (GO:0009952)	0.229179	1	1.81023	2.66692	BMPR2;SIX2;CELSR2
positive regulation of exocytosis (GO:0045921)	0.229179	1	1.81023	2.66692	HGS;RAB15;CHMP2A
mRNA transport (GO:0051028)	0.22958	1	1.40795	2.07181	RANBP2;SMG1;NCBP1;U2AF2;SRSF3;SRSF6;EIF4E
modification-dependent protein catabolic process (GO:0019941)	0.231141	1	1.33855	1.96061	RNF168;RANBP2;PSMD9;RANBP1;TTC3;UBA1;RNF6;TRIP12;RCHY1
protein localization to membrane (GO:0072657)	0.233215	1	1.31176	1.90965	ROCK1;HGS;DLG4;RAB15;STXBP1;TTC7B;MYADM;TMED2;ARL5A;EFR3B
positive regulation of transcription from RNA polymerase II promoter (GO:0045944)	0.235314	1	1.1194	1.61959	NOTCH3;PID1;CCNT2;NOTCH1;BMPR2;AKNA;ONECUT2;EPAS1;NOTCH4;HMGB2;HNRNPU;LDB2;FOXO3;DLL1;RPS6KA3;CSRP3;CHCHD2;ZMIZ1;ZMIZ2;MLX;HOXC4;SOX9;MYBL1;SOX4;NCK1;BCL9L;NGFR;ARNT2;NPM1;JUND;BCL11B;RPL23;VEZF1;SOX11;RRP1B;PPRC1;SREBF2;NFKBIA;COPS5;NFIA;NFIC;ASXL2;RARA;TAF4B;TCF4
mRNA export from nucleus (GO:0006406)	0.236643	1	1.39467	2.01001	RANBP2;SMG1;NCBP1;U2AF2;SRSF3;SRSF6;EIF4E
cellular response to BMP stimulus (GO:0071773)	0.237778	1	1.43995	2.06838	USP15;DDX5;BMPR2;SOX9;RGMB;CHRDL1
innate immune response activating cell surface receptor signaling pathway (GO:0002220)	0.240794	1	1.35164	1.92448	NFKBIA;PSMA5;PSMD9;PSMC5;SRC;PSMB1;PSMD1;PRKACA
positive regulation of ossification (GO:0045778)	0.241683	1	1.59391	2.26356	BMPR2;PKDCC;WNT7B;SOX11
positive regulation of secretion by cell (GO:1903532)	0.241683	1	1.59391	2.26356	STX1B;GOLPH3;MYO18A;SOX11
negative regulation of cell-substrate adhesion (GO:0010812)	0.241931	1	1.75994	2.49754	NOTCH1;THBS1;AJAP1
negative regulation of epithelial cell migration (GO:0010633)	0.241931	1	1.75994	2.49754	STRAP;VASH1;THBS1
maturation of SSU-rRNA from tricistronic rRNA transcript (SSU-rRNA, 5.8S rRNA, LSU-rRNA) (GO:0000462)	0.241931	1	1.75994	2.49754	RPS16;RPS19;HEATR1
tRNA transport (GO:0051031)	0.241931	1	1.75994	2.49754	RANBP2;SSB;TOMM20
carboxylic acid transmembrane transport (GO:1905039)	0.241931	1	1.75994	2.49754	SLC7A6;SLC7A8;SLC38A2
positive regulation of osteoblast differentiation (GO:0045669)	0.241931	1	1.75994	2.49754	BMPR2;WNT7B;SOX11
sulfur compound catabolic process (GO:0044273)	0.241931	1	1.75994	2.49754	VCAN;NCAN;BGN
protein kinase B signaling (GO:0043491)	0.241931	1	1.75994	2.49754	CDKN1A;MKRN1;FOXO3
erythrocyte differentiation (GO:0030218)	0.241931	1	1.75994	2.49754	HSPA9;RPS19;NCKAP1L
regulation of vacuole organization (GO:0044088)	0.244179	1	2.11193	2.97751	ANXA2;NPRL2
hydrogen peroxide metabolic process (GO:0042743)	0.244179	1	2.11193	2.97751	PRDX2;SOD1
negative regulation of phosphate metabolic process (GO:0045936)	0.244179	1	2.11193	2.97751	CDKN1C;CDKN1A
adrenergic receptor signaling pathway (GO:0071875)	0.244179	1	2.11193	2.97751	PDE4D;ADRA1A
dorsal/ventral pattern formation (GO:0009953)	0.244179	1	2.11193	2.97751	NBL1;MDFI
eye morphogenesis (GO:0048592)	0.244179	1	2.11193	2.97751	COL5A1;COL5A2
positive regulation of interleukin-2 production (GO:0032743)	0.244179	1	2.11193	2.97751	PDE4D;RPS3
cell projection assembly (GO:0030031)	0.244179	1	2.11193	2.97751	CYFIP1;NCKAP1L
mesoderm formation (GO:0001707)	0.244179	1	2.11193	2.97751	ITGB1;BMPR2
negative regulation of intracellular protein transport (GO:0090317)	0.244179	1	2.11193	2.97751	GDI1;SOX4
wound healing, spreading of cells (GO:0044319)	0.244179	1	2.11193	2.97751	DDR1;COL5A1
adenylate cyclase-activating adrenergic receptor signaling pathway (GO:0071880)	0.244179	1	2.11193	2.97751	PDE4D;ADRA1A
positive regulation of protein complex assembly (GO:0031334)	0.245666	1	1.42377	1.99867	CUL4A;VCP;TPPP3;SRC;RPS3;EIF4G1
negative regulation of multicellular organismal process (GO:0051241)	0.247388	1	1.34091	1.87298	RPS6KA6;NOTCH1;RAB11FIP1;RPS19;STRAP;SOX9;KREMEN2;SRSF6
regulation of protein kinase B signaling (GO:0051896)	0.250423	1	1.28776	1.78304	PDGFRB;ITGB1;LIN28A;RRAS;SRC;IGF2;RICTOR;FGFR3;THBS1;FGFR1
organelle assembly (GO:0070925)	0.251668	1	1.17641	1.62303	DYNC2H1;FARP2;NPM1;NOTCH1;WDR34;CENPA;SEPT5;SEPT3;EHD1;ATAT1;TCTN3;HGS;KIF3A;TMEM216;RPS3;CHMP2A;TRIM59;MAPT;SYNPO;IFT57;MYH6
positive regulation of protein import into nucleus (GO:0042307)	0.252107	1	1.56439	2.15558	TRIM28;ZIC1;ECT2;IPO5
negative regulation of membrane potential (GO:0045837)	0.252546	1	3.51989	4.84393	MAPT
protein sulfation (GO:0006477)	0.252546	1	3.51989	4.84393	TPST1
neuron projection maintenance (GO:1990535)	0.252546	1	3.51989	4.84393	ATP1A3
embryonic camera-type eye development (GO:0031076)	0.252546	1	3.51989	4.84393	NES
epithelial to mesenchymal transition involved in endocardial cushion formation (GO:0003198)	0.252546	1	3.51989	4.84393	NOTCH1
negative regulation of chromosome organization (GO:2001251)	0.252546	1	3.51989	4.84393	TOP2A
negative regulation of transforming growth factor beta production (GO:0071635)	0.252546	1	3.51989	4.84393	CDH3
B cell chemotaxis (GO:0035754)	0.252546	1	3.51989	4.84393	HSD3B7
embryonic skeletal joint development (GO:0072498)	0.252546	1	3.51989	4.84393	COL2A1
regulation of skeletal muscle satellite cell proliferation (GO:0014842)	0.252546	1	3.51989	4.84393	EPHB1
regulation of phagocytosis, engulfment (GO:0060099)	0.252546	1	3.51989	4.84393	NCKAP1L
mRNA 3'-splice site recognition (GO:0000389)	0.252546	1	3.51989	4.84393	SF3A1
negative regulation of acute inflammatory response (GO:0002674)	0.252546	1	3.51989	4.84393	GSTP1
regulation of dopamine metabolic process (GO:0042053)	0.252546	1	3.51989	4.84393	CHRNB2
purine nucleobase biosynthetic process (GO:0009113)	0.252546	1	3.51989	4.84393	PAICS
negative regulation of protein targeting to membrane (GO:0090315)	0.252546	1	3.51989	4.84393	GDI1
response to DNA damage checkpoint signaling (GO:0072423)	0.252546	1	3.51989	4.84393	FBXO18
Golgi transport vesicle coating (GO:0048200)	0.252546	1	3.51989	4.84393	TMED2
vascular smooth muscle cell development (GO:0097084)	0.252546	1	3.51989	4.84393	NOTCH1
rRNA transport (GO:0051029)	0.252546	1	3.51989	4.84393	NPM1
protein localization to endoplasmic reticulum exit site (GO:0070973)	0.252546	1	3.51989	4.84393	BCAP29
positive regulation of vesicle fusion (GO:0031340)	0.252546	1	3.51989	4.84393	ANXA2
regulation of mesenchymal stem cell differentiation (GO:2000739)	0.252546	1	3.51989	4.84393	SOX9
oxygen homeostasis (GO:0032364)	0.252546	1	3.51989	4.84393	WNT7B
transcription initiation from RNA polymerase III promoter (GO:0006384)	0.252546	1	3.51989	4.84393	GTF3C1
aortic valve development (GO:0003176)	0.252546	1	3.51989	4.84393	NOTCH1
COPI-coated vesicle budding (GO:0035964)	0.252546	1	3.51989	4.84393	TMED2
membrane raft assembly (GO:0001765)	0.252546	1	3.51989	4.84393	ANXA2
regulation of relaxation of cardiac muscle (GO:1901897)	0.252546	1	3.51989	4.84393	PDE4D
rescue of stalled ribosome (GO:0072344)	0.252546	1	3.51989	4.84393	LTN1
glandular epithelial cell development (GO:0002068)	0.252546	1	3.51989	4.84393	DLL1
regulation of glucokinase activity (GO:0033131)	0.252546	1	3.51989	4.84393	MIDN
citrulline metabolic process (GO:0000052)	0.252546	1	3.51989	4.84393	DDAH2
regulation of glial cell apoptotic process (GO:0034350)	0.252546	1	3.51989	4.84393	DLL1
positive regulation of T-helper 2 cell differentiation (GO:0045630)	0.252546	1	3.51989	4.84393	RARA
regulation of protein K63-linked ubiquitination (GO:1900044)	0.252546	1	3.51989	4.84393	PLAA
embryonic skeletal joint morphogenesis (GO:0060272)	0.252546	1	3.51989	4.84393	COL2A1
forebrain regionalization (GO:0021871)	0.252546	1	3.51989	4.84393	WNT7B
negative regulation of vasculature development (GO:1901343)	0.252546	1	3.51989	4.84393	VASH1
lens fiber cell development (GO:0070307)	0.252546	1	3.51989	4.84393	WNT7B
regulation of protein localization to cell cortex (GO:1904776)	0.252546	1	3.51989	4.84393	NUMA1
lymphoid progenitor cell differentiation (GO:0002320)	0.252546	1	3.51989	4.84393	SOX4
positive regulation of myeloid leukocyte cytokine production involved in immune response (GO:0061081)	0.252546	1	3.51989	4.84393	SEMA7A
aortic valve morphogenesis (GO:0003180)	0.252546	1	3.51989	4.84393	NOTCH1
positive regulation of RNA export from nucleus (GO:0046833)	0.252546	1	3.51989	4.84393	RBM26
positive regulation of action potential (GO:0045760)	0.252546	1	3.51989	4.84393	ADRA1A
type B pancreatic cell development (GO:0003323)	0.252546	1	3.51989	4.84393	DLL1
definitive hemopoiesis (GO:0060216)	0.252546	1	3.51989	4.84393	LYL1
macrophage derived foam cell differentiation (GO:0010742)	0.252546	1	3.51989	4.84393	SOAT1
regulation of response to wounding (GO:1903034)	0.252546	1	3.51989	4.84393	SRSF6
positive regulation of catecholamine secretion (GO:0033605)	0.252546	1	3.51989	4.84393	CHRNB2
cerebral cortex cell migration (GO:0021795)	0.252546	1	3.51989	4.84393	LHX6
purine ribonucleoside monophosphate catabolic process (GO:0009169)	0.252546	1	3.51989	4.84393	NUDT4
positive regulation of axon guidance (GO:1902669)	0.252546	1	3.51989	4.84393	TUBB2B
regulation of cellular carbohydrate catabolic process (GO:0043471)	0.252546	1	3.51989	4.84393	PGAM1
response to heparin (GO:0071503)	0.252546	1	3.51989	4.84393	SOX9
regulation of mitotic spindle checkpoint (GO:1903504)	0.252546	1	3.51989	4.84393	CCNB1
regulation of transforming growth factor beta2 production (GO:0032909)	0.252546	1	3.51989	4.84393	CDH3
dosage compensation by inactivation of X chromosome (GO:0009048)	0.252546	1	3.51989	4.84393	HNRNPU
negative regulation of erythrocyte differentiation (GO:0045647)	0.252546	1	3.51989	4.84393	HSPA9
NADH metabolic process (GO:0006734)	0.252546	1	3.51989	4.84393	VCP
positive regulation of cardiac muscle contraction (GO:0060452)	0.252546	1	3.51989	4.84393	ADRA1A
heparan sulfate proteoglycan biosynthetic process, enzymatic modification (GO:0015015)	0.252546	1	3.51989	4.84393	HS3ST3B1
negative regulation of systemic arterial blood pressure (GO:0003085)	0.252546	1	3.51989	4.84393	BMPR2
glycosyl compound catabolic process (GO:1901658)	0.252546	1	3.51989	4.84393	FUCA1
regulation of male gonad development (GO:2000018)	0.252546	1	3.51989	4.84393	SOX9
mesenchymal to epithelial transition involved in metanephros morphogenesis (GO:0003337)	0.252546	1	3.51989	4.84393	SIX2
positive regulation of kidney development (GO:0090184)	0.252546	1	3.51989	4.84393	SOX9
regulation of biosynthetic process (GO:0009889)	0.252546	1	3.51989	4.84393	GSTP1
monoubiquitinated protein deubiquitination (GO:0035520)	0.252546	1	3.51989	4.84393	USP15
positive regulation of megakaryocyte differentiation (GO:0045654)	0.252546	1	3.51989	4.84393	HMGB2
mesenchymal cell differentiation involved in kidney development (GO:0072161)	0.252546	1	3.51989	4.84393	SIX2
maintenance of protein location in extracellular region (GO:0071694)	0.252546	1	3.51989	4.84393	NBL1
endosome to lysosome transport via multivesicular body sorting pathway (GO:0032510)	0.252546	1	3.51989	4.84393	VCP
positive regulation of oxidative stress-induced cell death (GO:1903209)	0.252546	1	3.51989	4.84393	SOD1
venous blood vessel morphogenesis (GO:0048845)	0.252546	1	3.51989	4.84393	NOTCH1
regulation of lysosomal protein catabolic process (GO:1905165)	0.252546	1	3.51989	4.84393	LRP1
cellular response to cold (GO:0070417)	0.252546	1	3.51989	4.84393	NFKBIA
astrocyte differentiation (GO:0048708)	0.252546	1	3.51989	4.84393	DLL1
negative regulation of mononuclear cell migration (GO:0071676)	0.252546	1	3.51989	4.84393	NBL1
foam cell differentiation (GO:0090077)	0.252546	1	3.51989	4.84393	SOAT1
regulation of microtubule nucleation (GO:0010968)	0.252546	1	3.51989	4.84393	DCTN1
positive regulation of nucleobase-containing compound transport (GO:0032241)	0.252546	1	3.51989	4.84393	RBM26
regulation of fat cell proliferation (GO:0070344)	0.252546	1	3.51989	4.84393	PID1
negative regulation of mRNA catabolic process (GO:1902373)	0.252546	1	3.51989	4.84393	PABPC1
transmembrane receptor protein tyrosine phosphatase signaling pathway (GO:0007185)	0.252546	1	3.51989	4.84393	PTPRF
regulation of endothelial cell development (GO:1901550)	0.252546	1	3.51989	4.84393	ROCK1
mesodermal cell fate commitment (GO:0001710)	0.252546	1	3.51989	4.84393	SIX2
negative regulation of keratinocyte differentiation (GO:0045617)	0.252546	1	3.51989	4.84393	SRSF6
negative regulation of translation in response to stress (GO:0032055)	0.252546	1	3.51989	4.84393	EIF2S1
COPI coating of Golgi vesicle (GO:0048205)	0.252546	1	3.51989	4.84393	TMED2
dopamine catabolic process (GO:0042420)	0.252546	1	3.51989	4.84393	DBH
regulation of intrinsic apoptotic signaling pathway by p53 class mediator (GO:1902253)	0.252546	1	3.51989	4.84393	RPS7
striated muscle hypertrophy (GO:0014897)	0.252546	1	3.51989	4.84393	CSRP3
spinal cord motor neuron differentiation (GO:0021522)	0.252546	1	3.51989	4.84393	SOX4
N-terminal peptidyl-methionine acetylation (GO:0017196)	0.252546	1	3.51989	4.84393	NAA15
negative regulation of cellular response to hypoxia (GO:1900038)	0.252546	1	3.51989	4.84393	TMBIM6
regulation of nuclease activity (GO:0032069)	0.252546	1	3.51989	4.84393	HMGB2
positive regulation of receptor binding (GO:1900122)	0.252546	1	3.51989	4.84393	ANXA2
5S class rRNA transcription from RNA polymerase III type 1 promoter (GO:0042791)	0.252546	1	3.51989	4.84393	GTF3C1
regulation of adiponectin secretion (GO:0070163)	0.252546	1	3.51989	4.84393	RAB11FIP1
positive regulation of extrinsic apoptotic signaling pathway via death domain receptors (GO:1902043)	0.252546	1	3.51989	4.84393	THBS1
nucleobase metabolic process (GO:0009112)	0.252546	0.999801	3.51989	4.84393	UCK2
positive regulation of fibroblast migration (GO:0010763)	0.252546	0.999026	3.51989	4.84393	THBS1
positive regulation of mitochondrial membrane potential (GO:0010918)	0.252546	0.998252	3.51989	4.84393	VCP
regulation of gene expression (GO:0010468)	0.253139	0.99982	1.09869	1.5094	TRIM71;EIF4A2;DDX3Y;EIF4A1;RPL5;PID1;RBM26;CELF1;NAB2;HMGB2;CHD3;CELSR2;LYL1;RIMS1;CDH3;SNRNP70;SALL4;MLX;SOX4;PRMT5;RPS7;PRMT1;RPL23;SOX11;MYT1;HIC1;ACTA2;STX1B;HGS;MYADM;MATR3;MAPT;NOTCH1;ROCK1;RNF6;TDG;RPS3;ZBTB7B;ARNT2;KDM4A;ZFHX3;BCL11B;BCL11A;IGF2;SSRP1;RRP1B;SCRT1;MAPK10;NR6A1;MYBBP1A;NFIA;FUBP1;INSM1;TARDBP
regulation of cation channel activity (GO:2001257)	0.254569	1	1.46662	2.0066	DLG4;PDE4D;PRKACA;MAPK8IP2;CNIH2
heart looping (GO:0001947)	0.254793	1	1.71238	2.34134	NOTCH1;VANGL2;DLL1
zymogen activation (GO:0031638)	0.254793	1	1.71238	2.34134	PGK1;PLAT;BAK1
regulation of nitric-oxide synthase activity (GO:0050999)	0.254793	1	1.71238	2.34134	HSP90AA1;S100A1;DDAH2
DNA-templated transcription, elongation (GO:0006354)	0.258235	1	1.35629	1.83626	PBRM1;CCNT2;NCBP1;POLR1B;TAF10;TAF4B;SSRP1
regulation of MAPK cascade (GO:0043408)	0.260813	1	1.24231	1.66961	DDR1;PDGFRB;NGFR;RRAS;EPHA8;HGS;GSTP1;IGF2;EPHB1;FGFR3;ADRA1A;FGFR1
positive regulation of transcription from RNA polymerase I promoter (GO:0045943)	0.262028	1	2.01136	2.69383	NCL;HEATR1
mRNA transcription (GO:0009299)	0.262028	1	2.01136	2.69383	DDX5;HIPK3
cortical actin cytoskeleton organization (GO:0030866)	0.262028	1	2.01136	2.69383	ROCK1;NCKAP1L
dopamine metabolic process (GO:0042417)	0.262028	1	2.01136	2.69383	DBH;COMT
phospholipid translocation (GO:0045332)	0.262028	1	2.01136	2.69383	TMEM30A;ATP11A
zinc II ion transport (GO:0006829)	0.262028	1	2.01136	2.69383	SLC39A13;SLC39A8
establishment of endothelial barrier (GO:0061028)	0.262028	1	2.01136	2.69383	PDE4D;MYADM
vesicle docking (GO:0048278)	0.262028	1	2.01136	2.69383	STX1B;STX8
regulation of interleukin-2 production (GO:0032663)	0.262028	1	2.01136	2.69383	PDE4D;RPS3
response to nicotine (GO:0035094)	0.262028	1	2.01136	2.69383	CHRNB2;CHRNA4
steroid hormone mediated signaling pathway (GO:0043401)	0.262028	1	2.01136	2.69383	NR6A1;ABHD2
limb morphogenesis (GO:0035108)	0.262028	1	2.01136	2.69383	CYP26B1;MYH3
embryonic skeletal system development (GO:0048706)	0.262028	1	2.01136	2.69383	COL1A1;SOX11
hepaticobiliary system development (GO:0061008)	0.262028	1	2.01136	2.69383	RARA;ARID5B
positive regulation of leukocyte cell-cell adhesion (GO:1903039)	0.262028	1	2.01136	2.69383	HAS2;HSPD1
sensory perception (GO:0007600)	0.262623	1	1.53595	2.05362	CHRNB2;GNAL;CHRNA4;GNAS
protein targeting to mitochondrion (GO:0006626)	0.262623	1	1.53595	2.05362	HSP90AA1;HSPA4;TOMM20;HSPD1
cellular response to nutrient levels (GO:0031669)	0.262623	1	1.53595	2.05362	HSPA8;BMPR2;EHMT2;SREBF2
response to metal ion (GO:0010038)	0.263625	1	1.44653	1.92855	ANXA11;CALM3;MAPT;THBS1;PPP1CA
cellular protein modification process (GO:0006464)	0.2638	1	1.09601	1.46051	PLAT;CHRDL1;PRSS23;DCAF7;PSMD9;RPS6KA3;RPS6KA6;TLK2;PSMD1;FBXO6;PRKACA;CSNK2A1;IGFBP4;ANO8;LRRC41;SUMF2;PSMA5;PPM1A;PTP4A2;VCAN;LOX;B3GNT5;RARA;BRSK2;EPAS1;TULP4;AFP;THBS1;HSP90B1;MAN2A1;PSMB1;RBBP7;MARK4;MAP4K4;ST8SIA2;KLHL2;PTPN14;HIPK3;PPP1CA;MAPK10;CUL4A;PSMC5;COL3A1;COPS5;CALU;PKN2;PKN1;PTPN7;MAP3K13;PTPN5;PTPN3;FGFR1
circulatory system development (GO:0072359)	0.265557	1	1.34396	1.78199	COL3A1;NOTCH1;FLRT3;SHOX2;RARA;HSPG2;SOX4
positive regulation of smooth muscle cell proliferation (GO:0048661)	0.267748	1	1.66732	2.19704	PDGFRB;MMP2;THBS1
regulation of peptidyl-threonine phosphorylation (GO:0010799)	0.267748	1	1.66732	2.19704	DDIT4;CALM3;EIF4G1
negative regulation of Ras protein signal transduction (GO:0046580)	0.267748	1	1.66732	2.19704	STMN1;STMN3;ADRA1A
base-excision repair (GO:0006284)	0.267748	1	1.66732	2.19704	LIG1;TDG;APEX2
positive regulation of mitochondrial outer membrane permeabilization involved in apoptotic signaling pathway (GO:1901030)	0.267748	1	1.66732	2.19704	YWHAE;SFN;BAK1
cellular response to acid chemical (GO:0071229)	0.269761	1	1.37735	1.80463	PID1;WNT7B;RARA;ADNP2;SOX9;IPO5
endocytosis (GO:0006897)	0.270392	1	1.19996	1.56941	HSP90AA1;SPARC;LRP1;ANXA11;CDC7;SYP;ARHGAP27;VRK3;HSPG2;HSP90B1;EHD1;DPYSL2;LDLRAP1;SNX5;SNX6
protein polyubiquitination (GO:0000209)	0.272555	1	1.18982	1.54667	ANKIB1;RNF6;PRPF19;PSMA5;RNF168;PSMD9;PSMC5;RNF139;TNKS2;RNF138;PSMB1;TTC3;MKRN1;PSMD1;FBXO6;TRIP12
B cell activation (GO:0042113)	0.272754	1	1.42698	1.85391	ITGB1;CHRNB2;LYL1;CHRNA4;HSPD1
canonical Wnt signaling pathway (GO:0060070)	0.272754	1	1.42698	1.85391	FZD3;CDH3;WNT7B;SOX4;PPP1CA
chloride transport (GO:0006821)	0.272754	1	1.42698	1.85391	TTYH3;TTYH1;ANO8;SLC4A1;CLCN1
macroautophagy (GO:0016236)	0.272935	1	1.33185	1.72943	VCP;CSNK2A1;HGS;SRC;CHMP2A;PLAA;TOMM20
regulation of gene silencing by RNA (GO:0060966)	0.273219	1	1.50852	1.95728	TRIM71;RANBP2;HIST1H4A;EIF4G1
regulation of posttranscriptional gene silencing (GO:0060147)	0.273219	1	1.50852	1.95728	TRIM71;RANBP2;HIST1H4A;EIF4G1
DNA recombination (GO:0006310)	0.273219	1	1.50852	1.95728	GEN1;RAD51AP1;RAD21;NUCKS1
regulation of vascular endothelial growth factor receptor signaling pathway (GO:0030947)	0.279883	1	1.91994	2.44482	HGS;GRB10
GTP metabolic process (GO:0046039)	0.279883	1	1.91994	2.44482	AK3;AK4
cellular response to nerve growth factor stimulus (GO:1990090)	0.279883	1	1.91994	2.44482	EHD1;MAPT
regulation of catecholamine secretion (GO:0050433)	0.279883	1	1.91994	2.44482	CHRNB2;CHRNA4
early endosome to late endosome transport (GO:0045022)	0.279883	1	1.91994	2.44482	ANKRD27;STX8
regulation of DNA biosynthetic process (GO:2000278)	0.279883	1	1.91994	2.44482	PDGFRB;BMPR2
negative regulation of cell cycle G1/S phase transition (GO:1902807)	0.279883	1	1.91994	2.44482	CDKN1A;FHL1
peripheral nervous system development (GO:0007422)	0.279883	1	1.91994	2.44482	NFASC;PMP22
histone lysine methylation (GO:0034968)	0.279883	1	1.91994	2.44482	EHMT2;KDM6A
embryonic skeletal system morphogenesis (GO:0048704)	0.279883	1	1.91994	2.44482	COL2A1;SOX11
purine-containing compound biosynthetic process (GO:0072522)	0.279883	1	1.91994	2.44482	PNP;PAICS
regulation of membrane protein ectodomain proteolysis (GO:0051043)	0.279883	1	1.91994	2.44482	ROCK1;PTPN3
protein complex localization (GO:0031503)	0.279883	1	1.91994	2.44482	WDR34;IFT57
viral genome replication (GO:0019079)	0.279883	1	1.91994	2.44482	VCP;NFIA
inner ear morphogenesis (GO:0042472)	0.279883	1	1.91994	2.44482	ZIC1;SOX9
negative regulation of GTPase activity (GO:0034260)	0.279883	1	1.91994	2.44482	TMED2;RRP1B
lipid translocation (GO:0034204)	0.279883	1	1.91994	2.44482	TMEM30A;ATP11A
membrane depolarization during action potential (GO:0086010)	0.280776	1	1.62456	2.06352	CACNA1B;SCN3A;CACNA1G
homotypic cell-cell adhesion (GO:0034109)	0.280776	1	1.62456	2.06352	STXBP1;GNAS;MYL9
protein localization to plasma membrane (GO:0072659)	0.281179	1	1.28973	1.63636	GOLPH3;ROCK1;RAB15;STXBP1;TTC7B;MYADM;TMED2;EFR3B
regulation of G-protein coupled receptor protein signaling pathway (GO:0008277)	0.281948	1	1.40795	1.78252	RIC8B;GRK5;NMT2;SYP;PPP1R9B
chromosome organization (GO:0051276)	0.283886	1	1.48206	1.86618	TOP2A;CUL4A;HIST1H4A;COPS5
negative regulation of nucleic acid-templated transcription (GO:1903507)	0.283988	1	1.13902	1.43382	CDKN1C;EIF4A2;SUV39H2;HSPA8;KDM4A;KDM5C;SET;NOTCH1;SMARCC2;MSX2;SUV39H1;HMGB2;ARID5B;LDB2;NIF3L1;QARS;MYBBP1A;TRIM28;RARA;MLX;SOX9;CIC;MDFI;SNX6
regulation of transcription from RNA polymerase II promoter in response to stress (GO:0043618)	0.286134	1	1.34804	1.6868	PSMA5;PSMD9;PSMC5;EPAS1;PSMB1;PSMD1
negative regulation of cell differentiation (GO:0045596)	0.287379	1	1.25877	1.56963	NFKBIA;NOTCH1;COL5A1;NOTCH4;COL5A2;HNRNPU;STRAP;SOX9;DLL1
angiotensin-activated signaling pathway (GO:0038166)	0.287949	1	3.01705	3.75614	SRC
positive regulation of insulin-like growth factor receptor signaling pathway (GO:0043568)	0.287949	1	3.01705	3.75614	CDH3
membrane raft polarization (GO:0001766)	0.287949	1	3.01705	3.75614	MARVELD1
regulation of cyclic-nucleotide phosphodiesterase activity (GO:0051342)	0.287949	1	3.01705	3.75614	CALM3
modulation by symbiont of host cellular process (GO:0044068)	0.287949	1	3.01705	3.75614	KPNB1
replication fork protection (GO:0048478)	0.287949	1	3.01705	3.75614	FBXO18
tRNA pseudouridine synthesis (GO:0031119)	0.287949	1	3.01705	3.75614	RPUSD4
bleb assembly (GO:0032060)	0.287949	1	3.01705	3.75614	PMP22
AV node cell action potential (GO:0086016)	0.287949	1	3.01705	3.75614	CACNA1G
positive regulation of lamellipodium morphogenesis (GO:2000394)	0.287949	1	3.01705	3.75614	SRC
protein C-linked glycosylation via tryptophan (GO:0018317)	0.287949	1	3.01705	3.75614	DPY19L1
tRNA transcription from RNA polymerase III promoter (GO:0042797)	0.287949	1	3.01705	3.75614	GTF3C1
positive regulation of calcineurin-NFAT signaling cascade (GO:0070886)	0.287949	1	3.01705	3.75614	AKAP6
fat-soluble vitamin catabolic process (GO:0042363)	0.287949	1	3.01705	3.75614	CYP26B1
negative regulation of interleukin-8 secretion (GO:2000483)	0.287949	1	3.01705	3.75614	TMSB4X
regulation of ER to Golgi vesicle-mediated transport (GO:0060628)	0.287949	1	3.01705	3.75614	RNF139
cellular ion homeostasis (GO:0006873)	0.287949	1	3.01705	3.75614	SLC4A1
ribonucleoside bisphosphate biosynthetic process (GO:0034030)	0.287949	1	3.01705	3.75614	DCAKD
elastic fiber assembly (GO:0048251)	0.287949	1	3.01705	3.75614	LOX
pri-miRNA transcription from RNA polymerase II promoter (GO:0061614)	0.287949	1	3.01705	3.75614	DDX5
positive regulation of protein kinase C signaling (GO:0090037)	0.287949	1	3.01705	3.75614	ADRA1A
membrane raft distribution (GO:0031580)	0.287949	1	3.01705	3.75614	MARVELD1
regulation of transcription from RNA polymerase II promoter involved in myocardial precursor cell differentiation (GO:0003256)	0.287949	1	3.01705	3.75614	NOTCH1
regulation of sterol transport (GO:0032371)	0.287949	1	3.01705	3.75614	LRP1
lymphatic endothelial cell differentiation (GO:0060836)	0.287949	1	3.01705	3.75614	BMPR2
tRNA 3'-end processing (GO:0042780)	0.287949	1	3.01705	3.75614	SSB
gas homeostasis (GO:0033483)	0.287949	1	3.01705	3.75614	WNT7B
chitin metabolic process (GO:0006030)	0.287949	1	3.01705	3.75614	OVGP1
formation of translation preinitiation complex (GO:0001731)	0.287949	1	3.01705	3.75614	DENR
retinoic acid receptor signaling pathway (GO:0048384)	0.287949	1	3.01705	3.75614	RARA
positive regulation of B cell differentiation (GO:0045579)	0.287949	1	3.01705	3.75614	NCKAP1L
regulation of response to biotic stimulus (GO:0002831)	0.287949	1	3.01705	3.75614	TRAF3
positive regulation of protein deubiquitination (GO:1903003)	0.287949	1	3.01705	3.75614	VCP
negative regulation of protein kinase activity by regulation of protein phosphorylation (GO:0044387)	0.287949	1	3.01705	3.75614	NPM1
protein C-linked glycosylation via 2'-alpha-mannosyl-L-tryptophan (GO:0018406)	0.287949	1	3.01705	3.75614	DPY19L1
morphogenesis of a polarized epithelium (GO:0001738)	0.287949	1	3.01705	3.75614	VANGL2
positive regulation of macrophage migration (GO:1905523)	0.287949	1	3.01705	3.75614	THBS1
positive regulation of urine volume (GO:0035810)	0.287949	1	3.01705	3.75614	HAS2
protein localization to cytoplasmic stress granule (GO:1903608)	0.287949	1	3.01705	3.75614	SSB
regulation of collateral sprouting (GO:0048670)	0.287949	1	3.01705	3.75614	DCC
regulation of transcription from RNA polymerase II promoter involved in heart development (GO:1901213)	0.287949	1	3.01705	3.75614	NOTCH1
zinc II ion transmembrane import (GO:0071578)	0.287949	1	3.01705	3.75614	SLC39A8
regulation of alpha-beta T cell differentiation (GO:0046637)	0.287949	1	3.01705	3.75614	PNP
tRNA transcription (GO:0009304)	0.287949	1	3.01705	3.75614	GTF3C1
negative regulation of receptor internalization (GO:0002091)	0.287949	1	3.01705	3.75614	DLG4
ion homeostasis (GO:0050801)	0.287949	1	3.01705	3.75614	SLC4A1
positive regulation of neuroblast proliferation (GO:0002052)	0.287949	1	3.01705	3.75614	FZD3
auditory receptor cell differentiation (GO:0042491)	0.287949	1	3.01705	3.75614	JAG2
V(D)J recombination (GO:0033151)	0.287949	1	3.01705	3.75614	HMGB2
activation of signaling protein activity involved in unfolded protein response (GO:0006987)	0.287949	1	3.01705	3.75614	BAK1
pharyngeal arch artery morphogenesis (GO:0061626)	0.287949	1	3.01705	3.75614	BMPR2
wound healing, spreading of epidermal cells (GO:0035313)	0.287949	1	3.01705	3.75614	COL5A1
mannose metabolic process (GO:0006013)	0.287949	1	3.01705	3.75614	MAN2A1
regulation of NADP metabolic process (GO:1902031)	0.287949	1	3.01705	3.75614	PGAM1
hyaluronan biosynthetic process (GO:0030213)	0.287949	1	3.01705	3.75614	HAS2
positive regulation of insulin receptor signaling pathway (GO:0046628)	0.287949	1	3.01705	3.75614	IGF2
activation of cysteine-type endopeptidase activity involved in apoptotic process by cytochrome c (GO:0008635)	0.287949	1	3.01705	3.75614	CYCS
epithelial cell differentiation involved in kidney development (GO:0035850)	0.287949	1	3.01705	3.75614	SIX2
positive regulation of mitotic cell cycle spindle assembly checkpoint (GO:0090267)	0.287949	1	3.01705	3.75614	GEN1
cell differentiation in spinal cord (GO:0021515)	0.287949	1	3.01705	3.75614	SOX4
xenobiotic catabolic process (GO:0042178)	0.287949	1	3.01705	3.75614	GSTO1
purine nucleoside bisphosphate biosynthetic process (GO:0034033)	0.287949	1	3.01705	3.75614	DCAKD
positive regulation of isomerase activity (GO:0010912)	0.287949	1	3.01705	3.75614	HNRNPU
regulation of cell-cell adhesion mediated by integrin (GO:0033632)	0.287949	1	3.01705	3.75614	PODXL
SA node cell action potential (GO:0086015)	0.287949	1	3.01705	3.75614	CACNA1G
tooth mineralization (GO:0034505)	0.287949	1	3.01705	3.75614	COL1A1
cellular response to platelet-derived growth factor stimulus (GO:0036120)	0.287949	1	3.01705	3.75614	HAS2
regulation of RNA polymerase II regulatory region sequence-specific DNA binding (GO:1903025)	0.287949	1	3.01705	3.75614	TMSB4X
positive regulation of macrophage chemotaxis (GO:0010759)	0.287949	1	3.01705	3.75614	THBS1
kidney epithelium development (GO:0072073)	0.287949	1	3.01705	3.75614	WNT7B
regulation of glycogen (starch) synthase activity (GO:2000465)	0.287949	1	3.01705	3.75614	IGF2
negative regulation of retinoic acid receptor signaling pathway (GO:0048387)	0.287949	1	3.01705	3.75614	CYP26B1
spermidine metabolic process (GO:0008216)	0.287949	1	3.01705	3.75614	AMD1
chitin catabolic process (GO:0006032)	0.287949	1	3.01705	3.75614	OVGP1
regulation of protein heterodimerization activity (GO:0043497)	0.287949	1	3.01705	3.75614	BAK1
negative regulation of dendrite development (GO:2000171)	0.287949	1	3.01705	3.75614	DCC
metanephric nephron tubule development (GO:0072234)	0.287949	1	3.01705	3.75614	WNT7B
neuron fate specification (GO:0048665)	0.287949	1	3.01705	3.75614	DLL1
positive regulation of CD4-positive, alpha-beta T cell activation (GO:2000516)	0.287949	1	3.01705	3.75614	NCKAP1L
microglial cell activation (GO:0001774)	0.287949	1	3.01705	3.75614	MAPT
cAMP catabolic process (GO:0006198)	0.287949	1	3.01705	3.75614	PDE4D
cellular response to gonadotropin stimulus (GO:0071371)	0.287949	1	3.01705	3.75614	NOTCH1
inner ear receptor stereocilium organization (GO:0060122)	0.287949	1	3.01705	3.75614	SOD1
positive regulation of keratinocyte proliferation (GO:0010838)	0.287949	1	3.01705	3.75614	CDH3
cardiac atrium development (GO:0003230)	0.287949	1	3.01705	3.75614	NOTCH1
positive regulation of dendritic spine morphogenesis (GO:0061003)	0.287949	1	3.01705	3.75614	CAPRIN1
venous blood vessel development (GO:0060841)	0.287949	1	3.01705	3.75614	BMPR2
coenzyme A biosynthetic process (GO:0015937)	0.287949	1	3.01705	3.75614	DCAKD
erythrocyte development (GO:0048821)	0.287949	1	3.01705	3.75614	NCKAP1L
exonucleolytic trimming to generate mature 3'-end of 5.8S rRNA from tricistronic rRNA transcript (SSU-rRNA, 5.8S rRNA, LSU-rRNA) (GO:0000467)	0.287949	1	3.01705	3.75614	ERI1
regulation of interleukin-13 production (GO:0032656)	0.287949	1	3.01705	3.75614	RARA
progesterone receptor signaling pathway (GO:0050847)	0.287949	1	3.01705	3.75614	SRC
positive regulation of lipid transport (GO:0032370)	0.287949	1	3.01705	3.75614	LRP1
regulation of chromatin assembly or disassembly (GO:0001672)	0.287949	1	3.01705	3.75614	TLK2
regulation of monocyte chemotactic protein-1 production (GO:0071637)	0.287949	1	3.01705	3.75614	GSTP1
rRNA-containing ribonucleoprotein complex export from nucleus (GO:0071428)	0.287949	1	3.01705	3.75614	NPM1
exonucleolytic trimming involved in rRNA processing (GO:0000459)	0.287949	1	3.01705	3.75614	ERI1
negative regulation of glial cell apoptotic process (GO:0034351)	0.287949	1	3.01705	3.75614	DLL1
regulation of endocytic recycling (GO:2001135)	0.287949	1	3.01705	3.75614	EHD1
tachykinin receptor signaling pathway (GO:0007217)	0.287949	1	3.01705	3.75614	GRK5
regulation of mitochondrial fusion (GO:0010635)	0.287949	1	3.01705	3.75614	PID1
positive regulation of histone H3-K9 methylation (GO:0051574)	0.287949	1	3.01705	3.75614	HIST1H1B
cellular response to laminar fluid shear stress (GO:0071499)	0.287949	1	3.01705	3.75614	SREBF2
glycoside catabolic process (GO:0016139)	0.287949	1	3.01705	3.75614	FUCA1
regulation of endothelial cell chemotaxis to fibroblast growth factor (GO:2000544)	0.287949	1	3.01705	3.75614	FGFR1
regulation of low-density lipoprotein particle clearance (GO:0010988)	0.287949	1	3.01705	3.75614	ANXA2
nucleoside diphosphate metabolic process (GO:0009132)	0.287949	1	3.01705	3.75614	AK4
nucleic acid transport (GO:0050657)	0.287949	1	3.01705	3.75614	CKAP5
negative regulation of osteoblast proliferation (GO:0033689)	0.287949	1	3.01705	3.75614	PLXNB1
gland development (GO:0048732)	0.2912	1	1.38943	1.7142	NOTCH4;RARA;ARID5B;SOX9;SOD1
signal transduction by p53 class mediator (GO:0072331)	0.293858	1	1.58395	1.9398	DDX5;MYBBP1A;KRCC1
negative regulation of protein catabolic process (GO:0042177)	0.293858	1	1.58395	1.9398	ROCK1;SNRNP70;PTPN3
skeletal muscle tissue development (GO:0007519)	0.293858	1	1.58395	1.9398	MYLPF;CSRP3;MYL6
positive regulation of peptide hormone secretion (GO:0090277)	0.293858	1	1.58395	1.9398	PSMD9;NNAT;SOX4
inositol lipid-mediated signaling (GO:0048017)	0.293858	1	1.58395	1.9398	PDGFRB;PLCH1;FGFR1
regulation of plasma membrane bounded cell projection assembly (GO:0120032)	0.293858	1	1.58395	1.9398	GAP43;PODXL;TWF1
regulation of RNA metabolic process (GO:0051252)	0.293858	1	1.58395	1.9398	CELF1;SNRNP70;RRP1B
mitotic DNA damage checkpoint (GO:0044773)	0.293858	1	1.58395	1.9398	RPS27L;TOPBP1;ORAOV1
epidermal growth factor receptor signaling pathway (GO:0007173)	0.294613	1	1.45651	1.77998	DGKD;SRC;SOX9;PLCG1
chromosome condensation (GO:0030261)	0.297703	1	1.83646	2.22517	TOP2A;NCAPH
protein localization to cilium (GO:0061512)	0.297703	1	1.83646	2.22517	EHD1;TULP4
zinc II ion transmembrane transport (GO:0071577)	0.297703	1	1.83646	2.22517	SLC39A13;SLC39A8
vesicle-mediated transport between endosomal compartments (GO:0098927)	0.297703	1	1.83646	2.22517	ANKRD27;STX8
nucleotide-excision repair, DNA damage recognition (GO:0000715)	0.297703	1	1.83646	2.22517	CUL4A;COPS5
regulation of dendritic spine morphogenesis (GO:0061001)	0.297703	1	1.83646	2.22517	CAPRIN1;PDLIM5
protein localization to Golgi apparatus (GO:0034067)	0.297703	1	1.83646	2.22517	GOLPH3;ARL5A
response to alkaloid (GO:0043279)	0.297703	1	1.83646	2.22517	CHRNB2;CHRNA4
regulation of monooxygenase activity (GO:0032768)	0.297703	1	1.83646	2.22517	HSP90AA1;DDAH2
positive regulation of monooxygenase activity (GO:0032770)	0.297703	1	1.83646	2.22517	CDH3;S100A1
regulation of chondrocyte differentiation (GO:0032330)	0.297703	1	1.83646	2.22517	PKDCC;SOX9
negative regulation of axon extension (GO:0030517)	0.297703	1	1.83646	2.22517	SEMA7A;RNF6
mitotic G2/M transition checkpoint (GO:0044818)	0.297703	1	1.83646	2.22517	TOPBP1;ORAOV1
regulation of axon extension involved in axon guidance (GO:0048841)	0.297703	1	1.83646	2.22517	SEMA7A;PLXNA1
cellular response to catecholamine stimulus (GO:0071870)	0.297703	1	1.83646	2.22517	APLP1;PRKACA
cholesterol efflux (GO:0033344)	0.297703	1	1.83646	2.22517	SOAT1;ABCG2
neuronal action potential (GO:0019228)	0.297703	1	1.83646	2.22517	SCN3A;CACNA1G
regulation of transcription elongation from RNA polymerase II promoter (GO:0034243)	0.297703	1	1.83646	2.22517	RNF168;HNRNPU
TOR signaling (GO:0031929)	0.297703	1	1.83646	2.22517	LARP1;EIF4EBP2
transforming growth factor beta receptor signaling pathway (GO:0007179)	0.300505	1	1.37138	1.6488	CLDN5;USP15;COL3A1;COL1A2;SRC
negative regulation of extrinsic apoptotic signaling pathway (GO:2001237)	0.300505	1	1.37138	1.6488	SCRT2;EYA1;SRC;GSTP1;THBS1
positive regulation of protein localization to membrane (GO:1905477)	0.302714	1	1.31996	1.57731	YWHAE;ITGB1;CLIP3;LRP1;ARHGEF16;SFN
transcription elongation from RNA polymerase II promoter (GO:0006368)	0.302714	1	1.31996	1.57731	PBRM1;CCNT2;NCBP1;TAF10;TAF4B;SSRP1
interleukin-1-mediated signaling pathway (GO:0070498)	0.302714	1	1.31996	1.57731	PSMA5;NFKBIA;PSMD9;PSMC5;PSMB1;PSMD1
integrin-mediated signaling pathway (GO:0007229)	0.30539	1	1.43182	1.69837	ITGB1;SEMA7A;COL3A1;SRC
regulation of cellular localization (GO:0060341)	0.306978	1	1.54532	1.82499	RIMS1;BRSK2;NUMA1
negative regulation of epidermal growth factor receptor signaling pathway (GO:0042059)	0.306978	1	1.54532	1.82499	HGS;SNX6;PTPN3
ameboidal-type cell migration (GO:0001667)	0.306978	1	1.54532	1.82499	SEMA7A;PKN2;PKN1
positive regulation of mitotic cell cycle phase transition (GO:1901992)	0.306978	1	1.54532	1.82499	CCNB1;CDC7;EIF4G1
negative regulation of ERK1 and ERK2 cascade (GO:0070373)	0.306978	1	1.54532	1.82499	RPS6KA6;GSTP1;RANBP9
regulation of intracellular transport (GO:0032386)	0.306978	1	1.54532	1.82499	MYBPC3;NUMA1;RNF139
determination of heart left/right asymmetry (GO:0061371)	0.306978	1	1.54532	1.82499	NOTCH1;VANGL2;DLL1
embryonic heart tube morphogenesis (GO:0003143)	0.306978	1	1.54532	1.82499	NOTCH1;VANGL2;DLL1
regulation of protein dephosphorylation (GO:0035304)	0.306978	1	1.54532	1.82499	ENSA;CALM3;HSP90B1
peptidyl-lysine modification (GO:0018205)	0.310552	1	1.27444	1.49034	TOP2A;RANBP2;TRIM28;EYA1;BCL11A;NNAT;UBA2
negative regulation of cell growth (GO:0030308)	0.310552	1	1.27444	1.49034	CDKN1A;BMPR2;DCC;FHL1;RNF6;RBBP7;PPP1R9B
positive regulation of neuron projection development (GO:0010976)	0.319461	1	1.29302	1.47549	RIMS1;NGFR;PLAA;TWF1;PLXNA1;PLXNB1
antigen processing and presentation of exogenous peptide antigen (GO:0002478)	0.319461	1	1.29302	1.47549	ACTR1B;KIF3A;DCTN1;KIF5A;CANX;KLC1
protein localization to organelle (GO:0033365)	0.319461	1	1.29302	1.47549	COL1A1;EHD1;CSRP3;SSB;TMEM30A;TULP4
antigen processing and presentation of exogenous peptide antigen via MHC class II (GO:0019886)	0.319461	1	1.29302	1.47549	ACTR1B;KIF3A;DCTN1;KIF5A;CANX;KLC1
regulation of calcium-mediated signaling (GO:0050848)	0.320119	1	1.50852	1.7183	PDE4D;MAPT;PRKACA
negative regulation of STAT cascade (GO:1904893)	0.320119	1	1.50852	1.7183	FLRT3;HGS;BGN
regulation of cellular metabolic process (GO:0031323)	0.320119	1	1.50852	1.7183	PID1;FASN;TBC1D16
negative regulation of proteolysis (GO:0045861)	0.320119	1	1.50852	1.7183	ROCK1;PLAT;PTPN3
positive regulation of cell division (GO:0051781)	0.320119	1	1.50852	1.7183	PKP4;PKN2;ECT2
biomineral tissue development (GO:0031214)	0.321676	1	2.63992	2.99422	COL1A1
regulation of synaptic transmission, dopaminergic (GO:0032225)	0.321676	1	2.63992	2.99422	CHRNB2
regulation of brown fat cell differentiation (GO:0090335)	0.321676	1	2.63992	2.99422	FTO
lipoprotein transport (GO:0042953)	0.321676	1	2.63992	2.99422	LRP1
regulation of establishment of protein localization to mitochondrion (GO:1903747)	0.321676	1	2.63992	2.99422	MAPT
ribosomal large subunit export from nucleus (GO:0000055)	0.321676	1	2.63992	2.99422	NPM1
stress-induced premature senescence (GO:0090400)	0.321676	1	2.63992	2.99422	CDKN1A
neurotransmitter receptor diffusion trapping (GO:0099628)	0.321676	1	2.63992	2.99422	DLG4
negative regulation of protein homooligomerization (GO:0032463)	0.321676	1	2.63992	2.99422	SRC
response to magnesium ion (GO:0032026)	0.321676	1	2.63992	2.99422	THBS1
phenol-containing compound biosynthetic process (GO:0046189)	0.321676	1	2.63992	2.99422	DBH
lagging strand elongation (GO:0006273)	0.321676	1	2.63992	2.99422	LIG1
negative regulation of activated T cell proliferation (GO:0046007)	0.321676	1	2.63992	2.99422	PRKAR1A
protein K6-linked ubiquitination (GO:0085020)	0.321676	1	2.63992	2.99422	RNF6
imidazole-containing compound catabolic process (GO:0052805)	0.321676	1	2.63992	2.99422	CARNS1
protein localization to microtubule (GO:0035372)	0.321676	1	2.63992	2.99422	HNRNPU
sequestering of extracellular ligand from receptor (GO:0035581)	0.321676	1	2.63992	2.99422	NBL1
cellular response to UV-B (GO:0071493)	0.321676	1	2.63992	2.99422	CDKN1A
isoprenoid metabolic process (GO:0006720)	0.321676	1	2.63992	2.99422	HMGCR
regulation of cytoplasmic transport (GO:1903649)	0.321676	1	2.63992	2.99422	SRC
positive regulation of spindle checkpoint (GO:0090232)	0.321676	1	2.63992	2.99422	GEN1
negative regulation of calcium ion transmembrane transport (GO:1903170)	0.321676	1	2.63992	2.99422	YWHAE
TORC1 signaling (GO:0038202)	0.321676	1	2.63992	2.99422	LARP1
positive regulation of IRE1-mediated unfolded protein response (GO:1903896)	0.321676	1	2.63992	2.99422	BAK1
isoprenoid biosynthetic process (GO:0008299)	0.321676	1	2.63992	2.99422	HMGCR
genetic imprinting (GO:0071514)	0.321676	1	2.63992	2.99422	IGF2
lung epithelium development (GO:0060428)	0.321676	1	2.63992	2.99422	WNT7B
kinetochore assembly (GO:0051382)	0.321676	1	2.63992	2.99422	CENPA
positive regulation of tumor necrosis factor biosynthetic process (GO:0042535)	0.321676	1	2.63992	2.99422	THBS1
cellular response to epinephrine stimulus (GO:0071872)	0.321676	1	2.63992	2.99422	PRKACA
negative regulation of centriole replication (GO:0046600)	0.321676	1	2.63992	2.99422	CHMP2A
negative regulation of biosynthetic process (GO:0009890)	0.321676	1	2.63992	2.99422	GSTP1
histidine catabolic process (GO:0006548)	0.321676	1	2.63992	2.99422	CARNS1
negative regulation of establishment of protein localization (GO:1904950)	0.321676	1	2.63992	2.99422	MAPT
protein localization to endosome (GO:0036010)	0.321676	1	2.63992	2.99422	TMEM30A
B cell mediated immunity (GO:0019724)	0.321676	1	2.63992	2.99422	HSPD1
positive regulation of mRNA 3'-end processing (GO:0031442)	0.321676	1	2.63992	2.99422	NCBP1
establishment of protein localization to chromatin (GO:0071169)	0.321676	1	2.63992	2.99422	HIST1H1B
regulation of nitrogen compound metabolic process (GO:0051171)	0.321676	1	2.63992	2.99422	LRP1
histidine metabolic process (GO:0006547)	0.321676	1	2.63992	2.99422	CARNS1
cardiac muscle hypertrophy (GO:0003300)	0.321676	1	2.63992	2.99422	CSRP3
phospholipid scrambling (GO:0017121)	0.321676	1	2.63992	2.99422	PLSCR3
regulation of lipid transport (GO:0032368)	0.321676	1	2.63992	2.99422	LRP1
regulation of cytoplasmic mRNA processing body assembly (GO:0010603)	0.321676	1	2.63992	2.99422	CNOT6
ventricular trabecula myocardium morphogenesis (GO:0003222)	0.321676	1	2.63992	2.99422	NOTCH1
membrane lipid catabolic process (GO:0046466)	0.321676	1	2.63992	2.99422	FUCA1
pyrimidine nucleobase metabolic process (GO:0006206)	0.321676	1	2.63992	2.99422	UCK2
glomerular epithelial cell development (GO:0072310)	0.321676	1	2.63992	2.99422	PODXL
peptidyl-diphthamide metabolic process (GO:0017182)	0.321676	1	2.63992	2.99422	EEF2
positive regulation of respiratory burst (GO:0060267)	0.321676	1	2.63992	2.99422	RPS19
negative regulation of cAMP-dependent protein kinase activity (GO:2000480)	0.321676	1	2.63992	2.99422	PRKAR1A
asymmetric protein localization (GO:0008105)	0.321676	1	2.63992	2.99422	VANGL2
negative regulation of cilium assembly (GO:1902018)	0.321676	1	2.63992	2.99422	CEP97
regulation of ERAD pathway (GO:1904292)	0.321676	1	2.63992	2.99422	BRSK2
nucleotide phosphorylation (GO:0046939)	0.321676	1	2.63992	2.99422	AK4
regulation of dendritic cell antigen processing and presentation (GO:0002604)	0.321676	1	2.63992	2.99422	THBS1
bone resorption (GO:0045453)	0.321676	1	2.63992	2.99422	SRC
regulation of T-helper 2 cell differentiation (GO:0045628)	0.321676	1	2.63992	2.99422	RARA
positive regulation of chromatin silencing (GO:0031937)	0.321676	1	2.63992	2.99422	TRIM28
regulation of long term synaptic depression (GO:1900452)	0.321676	1	2.63992	2.99422	MAPT
peptidyl-diphthamide biosynthetic process from peptidyl-histidine (GO:0017183)	0.321676	1	2.63992	2.99422	EEF2
snoRNA 3'-end processing (GO:0031126)	0.321676	1	2.63992	2.99422	DKC1
peptidyl-lysine monomethylation (GO:0018026)	0.321676	1	2.63992	2.99422	SETD7
glycerol-3-phosphate metabolic process (GO:0006072)	0.321676	1	2.63992	2.99422	GPD2
aldehyde biosynthetic process (GO:0046184)	0.321676	1	2.63992	2.99422	TPI1
postsynaptic neurotransmitter receptor diffusion trapping (GO:0098970)	0.321676	1	2.63992	2.99422	DLG4
depyrimidination (GO:0045008)	0.321676	1	2.63992	2.99422	TDG
lipoprotein localization (GO:0044872)	0.321676	1	2.63992	2.99422	LRP1
negative regulation of telomerase activity (GO:0051974)	0.321676	1	2.63992	2.99422	SRC
response to ammonium ion (GO:0060359)	0.321676	1	2.63992	2.99422	CHRNB2
regulation of peroxisome proliferator activated receptor signaling pathway (GO:0035358)	0.321676	1	2.63992	2.99422	ASXL2
pantothenate metabolic process (GO:0015939)	0.321676	1	2.63992	2.99422	FASN
regulation of receptor binding (GO:1900120)	0.321676	1	2.63992	2.99422	PTPRF
endochondral ossification (GO:0001958)	0.321676	1	2.63992	2.99422	FGFR3
tRNA aminoacylation for mitochondrial protein translation (GO:0070127)	0.321676	1	2.63992	2.99422	DARS2
kidney mesenchyme development (GO:0072074)	0.321676	1	2.63992	2.99422	SIX2
negative regulation of double-strand break repair via homologous recombination (GO:2000042)	0.321676	1	2.63992	2.99422	FBXO18
regulation of stress-activated protein kinase signaling cascade (GO:0070302)	0.321676	1	2.63992	2.99422	GSTP1
neuron projection extension involved in neuron projection guidance (GO:1902284)	0.321676	1	2.63992	2.99422	ALCAM
barbed-end actin filament capping (GO:0051016)	0.321676	1	2.63992	2.99422	TWF1
regulation of amyloid precursor protein catabolic process (GO:1902991)	0.321676	1	2.63992	2.99422	ROCK1
nucleoside diphosphate phosphorylation (GO:0006165)	0.321676	1	2.63992	2.99422	AK4
response to epinephrine (GO:0071871)	0.321676	1	2.63992	2.99422	PRKACA
positive regulation of membrane potential (GO:0045838)	0.321676	1	2.63992	2.99422	VCP
myelin maintenance (GO:0043217)	0.321676	1	2.63992	2.99422	SOD1
protein lipoylation (GO:0009249)	0.321676	1	2.63992	2.99422	NNAT
negative regulation of interleukin-1 production (GO:0032692)	0.321676	1	2.63992	2.99422	GSTP1
glomerular visceral epithelial cell development (GO:0072015)	0.321676	1	2.63992	2.99422	PODXL
establishment of integrated proviral latency (GO:0075713)	0.321676	1	2.63992	2.99422	XRCC4
negative regulation of anion transmembrane transport (GO:1903960)	0.321676	1	2.63992	2.99422	THBS1
amyloid fibril formation (GO:1990000)	0.321676	1	2.63992	2.99422	MAPT
peptidyl-arginine methylation, to asymmetrical-dimethyl arginine (GO:0019919)	0.321676	1	2.63992	2.99422	PRMT1
positive regulation of transforming growth factor beta production (GO:0071636)	0.321676	1	2.63992	2.99422	THBS1
coronary vasculature morphogenesis (GO:0060977)	0.321676	1	2.63992	2.99422	NOTCH1
regulation of PERK-mediated unfolded protein response (GO:1903897)	0.321676	1	2.63992	2.99422	NCK1
positive regulation of RNA polymerase II transcriptional preinitiation complex assembly (GO:0045899)	0.321676	1	2.63992	2.99422	PSMC5
negative regulation of execution phase of apoptosis (GO:1900118)	0.321676	1	2.63992	2.99422	FZD3
axon extension involved in axon guidance (GO:0048846)	0.321676	1	2.63992	2.99422	ALCAM
protein localization to cell periphery (GO:1990778)	0.325873	1	1.25284	1.40475	ROCK1;RAB15;STXBP1;TTC7B;MYADM;TMED2;EFR3B
regulation of stress fiber assembly (GO:0051492)	0.327056	1	1.38487	1.54777	ROCK1;STMN1;SORBS3;ARHGEF5
muscle organ development (GO:0007517)	0.327056	1	1.38487	1.54777	MYH3;FHL1;AEBP1;MYH6
positive regulation of neuron differentiation (GO:0045666)	0.327887	1	1.27996	1.42726	TWF1;SOX11;TCF4;ECT2;NBL1;FGFR1
antigen processing and presentation of peptide antigen via MHC class II (GO:0002495)	0.327887	1	1.27996	1.42726	ACTR1B;KIF3A;DCTN1;KIF5A;CANX;KLC1
cell-cell junction assembly (GO:0007043)	0.328669	1	1.31996	1.46872	CLDN5;CDH3;PKP4;PKN2;ECT2
negative regulation of protein localization to membrane (GO:1905476)	0.333096	1	1.68955	1.85736	PID1;GDI1
negative regulation of cytoskeleton organization (GO:0051494)	0.333096	1	1.68955	1.85736	MYADM;TWF1
negative regulation of G1/S transition of mitotic cell cycle (GO:2000134)	0.333096	1	1.68955	1.85736	CDKN1A;FHL1
cellular modified amino acid biosynthetic process (GO:0042398)	0.333096	1	1.68955	1.85736	CARNS1;OPLAH
intrinsic apoptotic signaling pathway in response to endoplasmic reticulum stress (GO:0070059)	0.333096	1	1.68955	1.85736	BRSK2;BAK1
negative regulation of cyclin-dependent protein serine/threonine kinase activity (GO:0045736)	0.333096	1	1.68955	1.85736	IPO7;IPO5
DNA geometric change (GO:0032392)	0.333096	1	1.68955	1.85736	HMGB2;ASCC3
regulation of chemotaxis (GO:0050920)	0.333096	1	1.68955	1.85736	PDGFRB;THBS1
regulation of AMPA receptor activity (GO:2000311)	0.333096	1	1.68955	1.85736	MAPK8IP2;CNIH2
DNA replication initiation (GO:0006270)	0.333096	1	1.68955	1.85736	CDC7;TOPBP1
regulation of neuronal synaptic plasticity (GO:0048168)	0.333096	1	1.68955	1.85736	DLG4;SYP
mammary gland development (GO:0030879)	0.333096	1	1.68955	1.85736	NOTCH4;WNT7B
proteoglycan biosynthetic process (GO:0030166)	0.333096	1	1.68955	1.85736	HS3ST3B1;BMPR2
positive regulation of immune effector process (GO:0002699)	0.333096	1	1.68955	1.85736	RPS19;MYO18A
histone monoubiquitination (GO:0010390)	0.333096	1	1.68955	1.85736	RNF168;ATXN7L3
regulation of actin filament bundle assembly (GO:0032231)	0.333096	1	1.68955	1.85736	ROCK1;SYNPO
cellular response to radiation (GO:0071478)	0.333263	1	1.47344	1.61905	RAD51AP1;CDKN1A;ECT2
negative regulation of protein secretion (GO:0050709)	0.333263	1	1.47344	1.61905	PSMD9;MIDN;RAB11FIP1
regulation of ion transmembrane transporter activity (GO:0032412)	0.333263	1	1.47344	1.61905	YWHAE;FHL1;PTPN3
cytosolic transport (GO:0016482)	0.333578	1	1.24231	1.36391	ANKRD27;DCTN1;STX8;ZFYVE21;RAB6B;SNX5;SNX6
positive regulation of macromolecule metabolic process (GO:0010604)	0.333813	1	1.14365	1.25478	RPL5;PID1;ANXA2;RPS7;ROCK1;RPL23;HMGB2;SOX11;ACTA2;RIMS1;CDH3;HGS;FUBP1;RPS3;ZBTB7B
response to cytokine (GO:0034097)	0.33743	1	1.2155	1.32052	COL3A1;PID1;JUND;SRC;AKAP6;PTPN7;PTPN14;PTPN5
regulation of vesicle-mediated transport (GO:0060627)	0.33743	1	1.2155	1.32052	TBC1D4;RNF139;SRC;RAB15;SNX17;TBC1D8;SEPT5;TBC1D16
regulation of DNA replication (GO:0006275)	0.337926	1	1.36254	1.47825	EHMT2;NUCKS1;PDS5A;ATR
protein oligomerization (GO:0051259)	0.337963	1	1.16253	1.26114	EHD1;NPM1;DGKD;RPS19;TRIM28;TAF10;CHMP2A;YME1L1;TMCC1;MAPT;HMGCR;ECT2
regulation of phosphatidylinositol 3-kinase signaling (GO:0014066)	0.338119	1	1.30366	1.41364	PDGFRB;IGF2;PLXNB1;SOX9;FGFR1
ERBB signaling pathway (GO:0038127)	0.338119	1	1.30366	1.41364	HSP90AA1;DGKD;SRC;SOX9;PLCG1
NIK/NF-kappaB signaling (GO:0038061)	0.338119	1	1.30366	1.41364	PSMA5;PSMD9;PSMC5;PSMB1;PSMD1
cellular response to lipid (GO:0071396)	0.341827	1	1.17985	1.26651	PID1;GSTP1;WNT7B;HMGB2;RARA;ADNP2;PLAA;ATP1A3;SOX9;ATP1A1
MAPK cascade (GO:0000165)	0.34388	1	1.13545	1.21205	PDGFRB;YWHAE;RANBP9;CSF2RB;PSMA5;PSMD9;PSMC5;DLG4;PSMB1;PSMD1;NEFL;SOX9;FGFR3;MAP4K4;FGFR1
cellular response to growth factor stimulus (GO:0071363)	0.344594	1	1.20682	1.28573	EEF1A1;EHD1;NOTCH1;BMPR2;HAS2;SOX9;PLCG1;MAPT
cellular response to transforming growth factor beta stimulus (GO:0071560)	0.34482	1	1.25461	1.33583	CLDN5;USP15;COL3A1;COL1A2;SRC;SOX9
eye development (GO:0001654)	0.346397	1	1.43995	1.5266	COL5A1;COL5A2;CHRDL1
response to hydrogen peroxide (GO:0042542)	0.346397	1	1.43995	1.5266	RPS3;ECT2;SOD1
regulation of interferon-gamma production (GO:0032649)	0.346397	1	1.43995	1.5266	PDE4D;RARA;HSPD1
mitotic metaphase plate congression (GO:0007080)	0.346397	1	1.43995	1.5266	CCNB1;CHMP2A;KPNB1
negative regulation of cell cycle process (GO:0010948)	0.34759	1	1.28776	1.36082	RBBP4;EHMT2;RPL23;CDC7;RBBP7
positive regulation of binding (GO:0051099)	0.34759	1	1.28776	1.36082	NCBP1;LRP1;STMN1;HMGB2;RARA
positive regulation of protein catabolic process (GO:0045732)	0.34759	1	1.28776	1.36082	HSP90AA1;VCP;CSNK2A1;LRP1;OAZ1
BMP signaling pathway (GO:0030509)	0.34759	1	1.28776	1.36082	USP15;DDX5;BMPR2;RGMB;CHRDL1
negative regulation of intrinsic apoptotic signaling pathway (GO:2001243)	0.348809	1	1.34091	1.41229	TMEM161A;SRC;CREB3L1;TMBIM6
cellular amide metabolic process (GO:0043603)	0.348809	1	1.34091	1.41229	BTD;DNPEP;FASN;AEBP1
positive regulation of catabolic process (GO:0009896)	0.348809	1	1.34091	1.41229	VCP;CSNK2A1;LRP1;OAZ1
negative regulation of growth (GO:0045926)	0.349062	1	1.22178	1.28593	CDKN1A;NOTCH1;BMPR2;FHL1;RBBP7;FGFR3;PPP1R9B
protein import into nucleus, translocation (GO:0000060)	0.350606	1	1.62456	1.70269	KPNB1;IPO5
glial cell differentiation (GO:0010001)	0.350606	1	1.62456	1.70269	SOX11;SOX4
positive regulation of nuclear division (GO:0051785)	0.350606	1	1.62456	1.70269	PDGFRB;IGF2
regulation of interleukin-10 production (GO:0032653)	0.350606	1	1.62456	1.70269	DLL1;HSPD1
response to alcohol (GO:0097305)	0.350606	1	1.62456	1.70269	CHRNB2;SOD1
regulation of viral release from host cell (GO:1902186)	0.350606	1	1.62456	1.70269	TRIM28;CHMP2A
regulation of potassium ion transmembrane transporter activity (GO:1901016)	0.350606	1	1.62456	1.70269	YWHAE;FHL1
positive regulation of calcium ion transmembrane transport (GO:1904427)	0.350606	1	1.62456	1.70269	AKAP6;PLCG1
positive regulation of nitric oxide biosynthetic process (GO:0045429)	0.350606	1	1.62456	1.70269	HSP90AA1;DDAH2
positive regulation of nitric oxide metabolic process (GO:1904407)	0.350606	1	1.62456	1.70269	HSP90AA1;DDAH2
potassium ion homeostasis (GO:0055075)	0.350606	1	1.62456	1.70269	ATP1A3;ATP1A1
misfolded or incompletely synthesized protein catabolic process (GO:0006515)	0.350606	1	1.62456	1.70269	VCP;YME1L1
regulation of protein ubiquitination (GO:0031396)	0.353318	1	1.24231	1.29249	HSP90AA1;RNF139;U2AF2;RPS3;RCHY1;SOX4
regulation of macrophage cytokine production (GO:0010935)	0.353808	1	2.34659	2.43811	SEMA7A
ATF6-mediated unfolded protein response (GO:0036500)	0.353808	1	2.34659	2.43811	HSP90B1
positive regulation of voltage-gated potassium channel activity (GO:1903818)	0.353808	1	2.34659	2.43811	AKAP6
galactose catabolic process (GO:0019388)	0.353808	1	2.34659	2.43811	GALK1
regulation of amyloid precursor protein biosynthetic process (GO:0042984)	0.353808	1	2.34659	2.43811	SOAT1
negative regulation of pri-miRNA transcription from RNA polymerase II promoter (GO:1902894)	0.353808	1	2.34659	2.43811	SOX9
positive regulation of coagulation (GO:0050820)	0.353808	1	2.34659	2.43811	THBS1
vasodilation (GO:0042311)	0.353808	1	2.34659	2.43811	SOD1
regulation of microvillus organization (GO:0032530)	0.353808	1	2.34659	2.43811	PODXL
adipose tissue development (GO:0060612)	0.353808	1	2.34659	2.43811	ARID5B
somatic recombination of immunoglobulin genes involved in immune response (GO:0002204)	0.353808	1	2.34659	2.43811	RNF168
peptidyl-arginine omega-N-methylation (GO:0035247)	0.353808	1	2.34659	2.43811	PRMT1
ATP synthesis coupled electron transport (GO:0042773)	0.353808	1	2.34659	2.43811	NDUFA12
central nervous system neuron development (GO:0021954)	0.353808	1	2.34659	2.43811	MAPT
response to muscle stretch (GO:0035994)	0.353808	1	2.34659	2.43811	CSRP3
establishment of viral latency (GO:0019043)	0.353808	1	2.34659	2.43811	XRCC4
maturation of LSU-rRNA from tricistronic rRNA transcript (SSU-rRNA, 5.8S rRNA, LSU-rRNA) (GO:0000463)	0.353808	1	2.34659	2.43811	RPL7
heterochromatin organization (GO:0070828)	0.353808	1	2.34659	2.43811	SETD7
regulation of skeletal muscle cell differentiation (GO:2001014)	0.353808	1	2.34659	2.43811	DDX5
nucleoside phosphate biosynthetic process (GO:1901293)	0.353808	1	2.34659	2.43811	AK4
negative regulation of fibrinolysis (GO:0051918)	0.353808	1	2.34659	2.43811	THBS1
positive regulation of astrocyte differentiation (GO:0048711)	0.353808	1	2.34659	2.43811	NOTCH1
positive regulation of phosphorylation of RNA polymerase II C-terminal domain (GO:1901409)	0.353808	1	2.34659	2.43811	CCNT2
podosome assembly (GO:0071800)	0.353808	1	2.34659	2.43811	FARP2
nucleoside triphosphate biosynthetic process (GO:0009142)	0.353808	1	2.34659	2.43811	AK4
regulation of Rac protein signal transduction (GO:0035020)	0.353808	1	2.34659	2.43811	STMN3
mitochondrial protein processing (GO:0034982)	0.353808	1	2.34659	2.43811	YME1L1
positive regulation of ribosome biogenesis (GO:0090070)	0.353808	1	2.34659	2.43811	HEATR1
pinocytosis (GO:0006907)	0.353808	1	2.34659	2.43811	SNX5
negative regulation of alcohol biosynthetic process (GO:1902931)	0.353808	1	2.34659	2.43811	SOD1
Notch signaling involved in heart development (GO:0061314)	0.353808	1	2.34659	2.43811	NOTCH1
atrioventricular valve development (GO:0003171)	0.353808	1	2.34659	2.43811	NOTCH1
positive regulation of hemostasis (GO:1900048)	0.353808	1	2.34659	2.43811	THBS1
negative regulation of heterotypic cell-cell adhesion (GO:0034115)	0.353808	1	2.34659	2.43811	MYADM
regulation of cell-cell adhesion involved in gastrulation (GO:0070587)	0.353808	1	2.34659	2.43811	MYADM
engulfment of apoptotic cell (GO:0043652)	0.353808	1	2.34659	2.43811	THBS1
positive regulation of rRNA processing (GO:2000234)	0.353808	1	2.34659	2.43811	HEATR1
regulation of methylation-dependent chromatin silencing (GO:0090308)	0.353808	1	2.34659	2.43811	TRIM28
negative regulation of vascular endothelial growth factor receptor signaling pathway (GO:0030948)	0.353808	1	2.34659	2.43811	HGS
regulation of leukocyte activation (GO:0002694)	0.353808	1	2.34659	2.43811	MYO18A
glucose import (GO:0046323)	0.353808	1	2.34659	2.43811	SLC2A10
protein hexamerization (GO:0034214)	0.353808	1	2.34659	2.43811	YME1L1
cholesterol catabolic process (GO:0006707)	0.353808	1	2.34659	2.43811	SNX17
regulation of hair cycle (GO:0042634)	0.353808	1	2.34659	2.43811	CDH3
potassium ion import across plasma membrane (GO:1990573)	0.353808	1	2.34659	2.43811	ATP1A1
hexose catabolic process (GO:0019320)	0.353808	1	2.34659	2.43811	GALK1
regulation of oxidative phosphorylation (GO:0002082)	0.353808	1	2.34659	2.43811	VCP
negative regulation of lipid localization (GO:1905953)	0.353808	1	2.34659	2.43811	NFKBIA
negative regulation of amyloid-beta formation (GO:1902430)	0.353808	1	2.34659	2.43811	ROCK1
positive regulation of vascular endothelial cell proliferation (GO:1905564)	0.353808	1	2.34659	2.43811	FGFR1
mesodermal cell differentiation (GO:0048333)	0.353808	1	2.34659	2.43811	ITGB1
neuron projection organization (GO:0106027)	0.353808	1	2.34659	2.43811	ATP1A3
tRNA wobble uridine modification (GO:0002098)	0.353808	1	2.34659	2.43811	ALKBH8
nuclear RNA surveillance (GO:0071027)	0.353808	1	2.34659	2.43811	XRN1
serine family amino acid catabolic process (GO:0009071)	0.353808	1	2.34659	2.43811	AMT
negative regulation of peptidyl-lysine acetylation (GO:2000757)	0.353808	1	2.34659	2.43811	SET
cyclic nucleotide catabolic process (GO:0009214)	0.353808	1	2.34659	2.43811	PDE4D
negative regulation of interleukin-17 production (GO:0032700)	0.353808	1	2.34659	2.43811	NCKAP1L
negative regulation of NIK/NF-kappaB signaling (GO:1901223)	0.353808	1	2.34659	2.43811	TMSB4X
positive regulation of transcription of nuclear large rRNA transcript from RNA polymerase I promoter (GO:1901838)	0.353808	1	2.34659	2.43811	NCL
negative regulation of leukocyte chemotaxis (GO:0002689)	0.353808	1	2.34659	2.43811	NBL1
acidic amino acid transport (GO:0015800)	0.353808	1	2.34659	2.43811	PRAF2
ornithine metabolic process (GO:0006591)	0.353808	1	2.34659	2.43811	ODC1
regulation of organ growth (GO:0046620)	0.353808	1	2.34659	2.43811	SOD1
poly-N-acetyllactosamine biosynthetic process (GO:0030311)	0.353808	1	2.34659	2.43811	B3GNT5
neuronal ion channel clustering (GO:0045161)	0.353808	1	2.34659	2.43811	CNTN2
pericardium development (GO:0060039)	0.353808	1	2.34659	2.43811	NOTCH1
sterol catabolic process (GO:0016127)	0.353808	1	2.34659	2.43811	SNX17
regulation of muscle system process (GO:0090257)	0.353808	1	2.34659	2.43811	MYL9
mitochondrion morphogenesis (GO:0070584)	0.353808	1	2.34659	2.43811	PID1
mitotic sister chromatid segregation (GO:0000070)	0.357075	1	1.27225	1.31017	CCNB1;CHMP2A;PDS5A;KPNB1;NCAPH
positive regulation of protein secretion (GO:0050714)	0.357075	1	1.27225	1.31017	PSMD9;GOLPH3;NNAT;MYO18A;SOX4
retrograde transport, endosome to Golgi (GO:0042147)	0.357075	1	1.27225	1.31017	DCTN1;ZFYVE21;RAB6B;SNX5;SNX6
ephrin receptor signaling pathway (GO:0048013)	0.357075	1	1.27225	1.31017	ROCK1;EPHA8;SRC;MMP2;EPHB1
microtubule cytoskeleton organization involved in mitosis (GO:1902850)	0.359505	1	1.40795	1.44037	CCNB1;STMN1;KPNB1
carboxylic acid biosynthetic process (GO:0046394)	0.359505	1	1.40795	1.44037	CARNS1;HAS2;ASNS
metaphase plate congression (GO:0051310)	0.359505	1	1.40795	1.44037	CCNB1;CHMP2A;KPNB1
positive regulation of actin filament bundle assembly (GO:0032233)	0.359505	1	1.40795	1.44037	SYNPO;SORBS3;ARHGEF5
regulation of focal adhesion assembly (GO:0051893)	0.359505	1	1.40795	1.44037	ROCK1;SRC;THBS1
cholesterol transport (GO:0030301)	0.359505	1	1.40795	1.44037	SOAT1;LDLRAP1;ABCG2
regulation of viral genome replication (GO:0045069)	0.359695	1	1.31996	1.34966	TOP2A;LARP1;PKN2;PABPC1
negative regulation of dephosphorylation (GO:0035305)	0.359695	1	1.31996	1.34966	RBM26;ENSA;PCIF1;RRP1B
negative regulation of intracellular signal transduction (GO:1902532)	0.360224	1	1.1733	1.19797	PPM1A;SRC;NPRL2;TMSB4X;GSTP1;DDIT4;MYADM;TRIM59;THBS1
regulation of transcription, DNA-templated (GO:0006355)	0.36098	1	1.04342	1.06317	CDKN1C;SUV39H2;CDKN1A;KDM5C;SUV39H1;TGFB1I1;NAB2;FOXI2;HMGB2;NUCKS1;CHD3;LDB2;CELSR2;PSMD9;LYL1;RPS6KA3;TRIM28;ZMYM3;MED10;SALL4;ZIC1;CREB3L2;MLX;SOX9;CIC;ATXN7L3;MYBL1;SOX4;PRMT5;TSFM;SMARCC2;MSX2;PRMT1;ARID5B;VEZF1;SOX11;RGMB;MYT1;HIC1;PPM1A;NIF3L1;TAL2;PRKAR1A;RARA;MDFI;DDX5;SET;NOTCH1;EPAS1;NOTCH4;RNF6;FOXO3;HSPD1;CUX1;RAD21;SNX6;ARNT2;HSPA8;KDM4A;NPM1;ZFHX3;JUND;BCL11B;BCL11A;IGF2;SSRP1;HNRN…
cell-cell adhesion via plasma-membrane adhesion molecules (GO:0098742)	0.366198	1	1.1815	1.18691	ITGB1;CLDN5;CDH3;ALCAM;FLRT3;DCHS1;FAT4;CELSR2
positive regulation of homeostatic process (GO:0032846)	0.36657	1	1.2571	1.26158	PRMT1;HMGB2;NCKAP1L;FOXO3;EIF4G1
protein maturation (GO:0051604)	0.36657	1	1.2571	1.26158	MMP16;NNAT;AEBP1;RHBDL3;HSPD1
response to gamma radiation (GO:0010332)	0.367955	1	1.56439	1.56407	TLK2;ATR
regulation of transcription regulatory region DNA binding (GO:2000677)	0.367955	1	1.56439	1.56407	MSX2;SOX11
regulation of pri-miRNA transcription from RNA polymerase II promoter (GO:1902893)	0.367955	1	1.56439	1.56407	NGFR;SOX9
regulation of NF-kappaB import into nucleus (GO:0042345)	0.367955	1	1.56439	1.56407	NFKBIA;PPM1A
response to ketone (GO:1901654)	0.367955	1	1.56439	1.56407	ABHD2;THBS1
regulation of supramolecular fiber organization (GO:1902903)	0.367955	1	1.56439	1.56407	HSPA8;MAPT
negative regulation of catalytic activity (GO:0043086)	0.367955	1	1.56439	1.56407	NOTCH1;NES
internal peptidyl-lysine acetylation (GO:0018393)	0.367955	1	1.56439	1.56407	ATAT1;MORF4L1
regulation of muscle contraction (GO:0006937)	0.367955	1	1.56439	1.56407	MYBPC3;MYL9
regulation of microtubule-based process (GO:0032886)	0.367955	1	1.56439	1.56407	ATAT1;MAPT
sodium ion homeostasis (GO:0055078)	0.367955	1	1.56439	1.56407	ATP1A3;ATP1A1
positive regulation of angiogenesis (GO:0045766)	0.370357	1	1.21842	1.21024	ITGB1;RRAS;S100A1;PLCG1;DLL1;THBS1
glucose metabolic process (GO:0006006)	0.370576	1	1.29965	1.29016	TPI1;PGAM1;PGK1;ENO3
negative regulation of ossification (GO:0030279)	0.372575	1	1.37735	1.35988	NOTCH1;SOX9;KREMEN2
T cell receptor signaling pathway (GO:0050852)	0.373747	1	1.15899	1.14065	NFKBIA;PSMA5;PSMD9;PSMC5;PDE4D;PSMB1;PSMD1;PLCG1;NCK1
activation of GTPase activity (GO:0090630)	0.376068	1	1.24231	1.21496	TBC1D4;ARHGEF16;TBC1D8;ECT2;TBC1D16
negative regulation of macromolecule metabolic process (GO:0010605)	0.380229	1	1.18268	1.14363	KDM4A;NOTCH1;DLG4;MYADM;SOX11;MAPT;TARDBP
regulation of JAK-STAT cascade (GO:0046425)	0.381444	1	1.27996	1.23361	NOTCH1;HGS;FLRT3;BGN
fatty acid catabolic process (GO:0009062)	0.381444	1	1.27996	1.23361	ACADVL;ABHD2;HADH;ACAT2
regulation of response to stress (GO:0080134)	0.384419	1	2.11193	2.01906	EIF4G1
negative regulation of cellular protein catabolic process (GO:1903363)	0.384419	1	2.11193	2.01906	ANXA2
male meiosis I (GO:0007141)	0.384419	1	2.11193	2.01906	MYBL1
negative regulation of cholesterol transport (GO:0032375)	0.384419	1	2.11193	2.01906	SREBF2
dorsal/ventral axis specification (GO:0009950)	0.384419	1	2.11193	2.01906	MDFI
3'-UTR-mediated mRNA destabilization (GO:0061158)	0.384419	1	2.11193	2.01906	TRIM71
positive regulation of steroid metabolic process (GO:0045940)	0.384419	1	2.11193	2.01906	LDLRAP1
epithelial cell apoptotic process (GO:1904019)	0.384419	1	2.11193	2.01906	BMPR2
regulation of Arp2/3 complex-mediated actin nucleation (GO:0034315)	0.384419	1	2.11193	2.01906	CYFIP1
establishment of spindle localization (GO:0051293)	0.384419	1	2.11193	2.01906	KPNB1
positive regulation of receptor recycling (GO:0001921)	0.384419	1	2.11193	2.01906	ANXA2
regulation of platelet-derived growth factor receptor signaling pathway (GO:0010640)	0.384419	1	2.11193	2.01906	HGS
mesoderm morphogenesis (GO:0048332)	0.384419	1	2.11193	2.01906	BMPR2
glycine metabolic process (GO:0006544)	0.384419	1	2.11193	2.01906	AMT
response to laminar fluid shear stress (GO:0034616)	0.384419	1	2.11193	2.01906	SREBF2
galactose metabolic process (GO:0006012)	0.384419	1	2.11193	2.01906	GALK1
regulation of single stranded viral RNA replication via double stranded DNA intermediate (GO:0045091)	0.384419	1	2.11193	2.01906	TOP2A
base-excision repair, AP site formation (GO:0006285)	0.384419	1	2.11193	2.01906	TDG
epithelial cell morphogenesis (GO:0003382)	0.384419	1	2.11193	2.01906	DACT2
creatine metabolic process (GO:0006600)	0.384419	1	2.11193	2.01906	CKB
cell differentiation involved in metanephros development (GO:0072202)	0.384419	1	2.11193	2.01906	SIX2
mitotic G1 DNA damage checkpoint (GO:0031571)	0.384419	1	2.11193	2.01906	RPS27L
chylomicron assembly (GO:0034378)	0.384419	1	2.11193	2.01906	PLAGL2
regulation of urine volume (GO:0035809)	0.384419	1	2.11193	2.01906	HAS2
regulation of granulocyte differentiation (GO:0030852)	0.384419	1	2.11193	2.01906	RARA
primary miRNA processing (GO:0031053)	0.384419	1	2.11193	2.01906	NCBP1
actin filament depolymerization (GO:0030042)	0.384419	1	2.11193	2.01906	TWF1
G1 DNA damage checkpoint (GO:0044783)	0.384419	1	2.11193	2.01906	RPS27L
protein localization to synapse (GO:0035418)	0.384419	1	2.11193	2.01906	DLG4
cellular response to ATP (GO:0071318)	0.384419	1	2.11193	2.01906	HSP90B1
regulation of cytoplasmic translation (GO:2000765)	0.384419	1	2.11193	2.01906	LIN28A
motor neuron axon guidance (GO:0008045)	0.384419	1	2.11193	2.01906	PLXNA1
nuclear mRNA surveillance (GO:0071028)	0.384419	1	2.11193	2.01906	XRN1
actin filament capping (GO:0051693)	0.384419	1	2.11193	2.01906	TWF1
protein-cofactor linkage (GO:0018065)	0.384419	1	2.11193	2.01906	NNAT
ectoderm development (GO:0007398)	0.384419	1	2.11193	2.01906	ZBTB7B
protein deneddylation (GO:0000338)	0.384419	1	2.11193	2.01906	COPS5
positive regulation of protein exit from endoplasmic reticulum (GO:0070863)	0.384419	1	2.11193	2.01906	TMEM30A
positive regulation of smooth muscle cell migration (GO:0014911)	0.384419	1	2.11193	2.01906	PDGFRB
intraciliary retrograde transport (GO:0035721)	0.384419	1	2.11193	2.01906	DYNC2H1
negative regulation of centrosome duplication (GO:0010826)	0.384419	1	2.11193	2.01906	NPM1
regulation of gene expression by genetic imprinting (GO:0006349)	0.384419	1	2.11193	2.01906	IGF2
regulation of podosome assembly (GO:0071801)	0.384419	1	2.11193	2.01906	SRC
negative regulation of transcription from RNA polymerase II promoter in response to stress (GO:0097201)	0.384419	1	2.11193	2.01906	NCK1
coenzyme A metabolic process (GO:0015936)	0.384419	1	2.11193	2.01906	DCAKD
ganglioside biosynthetic process (GO:0001574)	0.384419	1	2.11193	2.01906	ST8SIA2
tRNA wobble base modification (GO:0002097)	0.384419	1	2.11193	2.01906	ALKBH8
ESCRT complex disassembly (GO:1904896)	0.384419	1	2.11193	2.01906	CHMP2A
regulation of mitochondrial depolarization (GO:0051900)	0.384419	1	2.11193	2.01906	SRC
stress fiber assembly (GO:0043149)	0.384419	1	2.11193	2.01906	SRC
regulation of astrocyte differentiation (GO:0048710)	0.384419	1	2.11193	2.01906	NOTCH1
negative regulation of pathway-restricted SMAD protein phosphorylation (GO:0060394)	0.384419	1	2.11193	2.01906	STRAP
positive regulation of interleukin-13 production (GO:0032736)	0.384419	1	2.11193	2.01906	RARA
mitotic G1/S transition checkpoint (GO:0044819)	0.384419	1	2.11193	2.01906	RPS27L
positive regulation of lipid localization (GO:1905954)	0.384419	1	2.11193	2.01906	LRP1
poly-N-acetyllactosamine metabolic process (GO:0030309)	0.384419	1	2.11193	2.01906	B3GNT5
T cell homeostasis (GO:0043029)	0.384419	1	2.11193	2.01906	NCKAP1L
very-low-density lipoprotein particle assembly (GO:0034379)	0.384419	1	2.11193	2.01906	SOAT1
positive regulation of execution phase of apoptosis (GO:1900119)	0.384419	1	2.11193	2.01906	RPS3
regulation of neuroblast proliferation (GO:1902692)	0.384419	1	2.11193	2.01906	FZD3
negative regulation of endoplasmic reticulum unfolded protein response (GO:1900102)	0.384419	1	2.11193	2.01906	NCK1
medium-chain fatty acid metabolic process (GO:0051791)	0.384419	1	2.11193	2.01906	ABHD2
positive regulation of vacuole organization (GO:0044090)	0.384419	1	2.11193	2.01906	ANXA2
regulation of plasminogen activation (GO:0010755)	0.384419	1	2.11193	2.01906	THBS1
pulmonary valve development (GO:0003177)	0.384419	1	2.11193	2.01906	NOTCH1
protein prenylation (GO:0018342)	0.384419	1	2.11193	2.01906	AIPL1
intracellular cholesterol transport (GO:0032367)	0.384419	1	2.11193	2.01906	LDLRAP1
negative regulation of glucose transport (GO:0010829)	0.384419	1	2.11193	2.01906	GRB10
positive regulation of type 2 immune response (GO:0002830)	0.384419	1	2.11193	2.01906	RARA
protein deglycosylation (GO:0006517)	0.384419	1	2.11193	2.01906	MAN2A1
adrenal gland development (GO:0030325)	0.384419	1	2.11193	2.01906	INSM1
positive regulation of calcium ion import (GO:0090280)	0.384419	1	2.11193	2.01906	PDGFRB
glucosamine-containing compound catabolic process (GO:1901072)	0.384419	1	2.11193	2.01906	OVGP1
regulation of cellular respiration (GO:0043457)	0.384419	1	2.11193	2.01906	VCP
regulation of cytoplasmic translational elongation (GO:1900247)	0.384419	1	2.11193	2.01906	EEF2
contractile actin filament bundle assembly (GO:0030038)	0.384419	1	2.11193	2.01906	SRC
L-glutamate transport (GO:0015813)	0.384419	1	2.11193	2.01906	PRAF2
aspartate family amino acid metabolic process (GO:0009066)	0.384419	1	2.11193	2.01906	SMS
mesenchymal to epithelial transition (GO:0060231)	0.384419	1	2.11193	2.01906	SIX2
ESCRT III complex disassembly (GO:1904903)	0.384419	1	2.11193	2.01906	CHMP2A
positive regulation of glial cell differentiation (GO:0045687)	0.384419	1	2.11193	2.01906	NOTCH1
positive regulation of cardiac muscle cell differentiation (GO:2000727)	0.384419	1	2.11193	2.01906	AKAP6
mRNA polyadenylation (GO:0006378)	0.385119	1	1.50852	1.43944	PAPOLA;PABPC1
cristae formation (GO:0042407)	0.385119	1	1.50852	1.43944	CHCHD3;ATP5A1
transition metal ion transport (GO:0000041)	0.385119	1	1.50852	1.43944	TTYH1;SLC39A8
response to hexose (GO:0009746)	0.385119	1	1.50852	1.43944	IGF2;THBS1
leukocyte cell-cell adhesion (GO:0007159)	0.385119	1	1.50852	1.43944	ITGB1;ROCK1
aminoglycan biosynthetic process (GO:0006023)	0.385591	1	1.34804	1.28465	HS3ST3B1;B3GNT5;HSPG2
regulation of DNA metabolic process (GO:0051052)	0.385591	1	1.34804	1.28465	SMG1;EHMT2;NUCKS1
nuclear envelope disassembly (GO:0051081)	0.385591	1	1.34804	1.28465	RANBP2;CCNB1;DCTN1
intracellular steroid hormone receptor signaling pathway (GO:0030518)	0.392291	1	1.26086	1.17985	DDX5;NR6A1;SRC;TGFB1I1
regulation of ERK1 and ERK2 cascade (GO:0070372)	0.393678	1	1.10706	1.03203	DDR1;PDGFRB;SEMA7A;NOTCH1;EPHA8;GSTP1;RANBP9;ADRA1A;RPS6KA6;RRAS;EPHB1;FGFR3;FGFR1
toll-like receptor signaling pathway (GO:0002224)	0.395051	1	1.21375	1.12726	RPS6KA3;S100A1;TRAF3;HSP90B1;HSPD1
RNA splicing (GO:0008380)	0.395957	1	1.18426	1.09716	NCBP1;SNRNP70;CELF3;TARDBP;SNRPB;PPP1R9B
polyol metabolic process (GO:0019751)	0.398543	1	1.31996	1.21428	PLCH1;PLCG1;NUDT4
regulation of organelle assembly (GO:1902115)	0.398543	1	1.31996	1.21428	NPM1;SRC;NPRL2
negative regulation of JAK-STAT cascade (GO:0046426)	0.398543	1	1.31996	1.21428	FLRT3;HGS;BGN
positive regulation of gene expression, epigenetic (GO:0045815)	0.398543	1	1.31996	1.21428	HIST1H4A;MYBBP1A;POLR1B
heterophilic cell-cell adhesion via plasma membrane cell adhesion molecules (GO:0007157)	0.398543	1	1.31996	1.21428	ALCAM;DCHS1;FAT4
inositol phosphate metabolic process (GO:0043647)	0.398543	1	1.31996	1.21428	PLCH1;PLCG1;NUDT4
mitochondrion organization (GO:0007005)	0.400903	1	1.13139	1.03413	CHCHD2;PID1;CHCHD3;YME1L1;CYCS;PPRC1;TOMM20;EIF4G1;HSPD1
cellular response to ketone (GO:1901655)	0.402076	1	1.45651	1.32704	LARP1;SRC
negative regulation of homeostatic process (GO:0032845)	0.402076	1	1.45651	1.32704	HSPA9;TMBIM6
synaptic transmission, cholinergic (GO:0007271)	0.402076	1	1.45651	1.32704	CHRNB2;CHRNA4
negative regulation of response to DNA damage stimulus (GO:2001021)	0.402076	1	1.45651	1.32704	TMEM161A;RPS3
positive regulation of sprouting angiogenesis (GO:1903672)	0.402076	1	1.45651	1.32704	S100A1;DLL1
regulation of NIK/NF-kappaB signaling (GO:1901222)	0.402076	1	1.45651	1.32704	TMSB4X;RPS3
negative regulation of JNK cascade (GO:0046329)	0.402076	1	1.45651	1.32704	GSTP1;HIPK3
cardiac muscle cell action potential involved in contraction (GO:0086002)	0.402076	1	1.45651	1.32704	ATP1A1;CACNA1G
dopamine receptor signaling pathway (GO:0007212)	0.402076	1	1.45651	1.32704	GNAL;GNAS
calcium ion import (GO:0070509)	0.402076	1	1.45651	1.32704	CACNA1B;CACNA1G
RNA polyadenylation (GO:0043631)	0.402076	1	1.45651	1.32704	PAPOLA;PABPC1
cellular response to hydrogen peroxide (GO:0070301)	0.402076	1	1.45651	1.32704	RPS3;ECT2
RNA phosphodiester bond hydrolysis (GO:0090501)	0.402076	1	1.45651	1.32704	XRN1;NHP2
positive regulation of phosphate metabolic process (GO:0045937)	0.402076	1	1.45651	1.32704	NCKAP1L;THBS1
negative regulation of protein serine/threonine kinase activity (GO:0071901)	0.40311	1	1.24231	1.1287	PRKAR1A;GSTP1;IPO7;IPO5
positive regulation of synaptic transmission (GO:0050806)	0.40311	1	1.24231	1.1287	RIMS1;STX1B;DLG4;ADRA1A
regulation of gene silencing by miRNA (GO:0060964)	0.40311	1	1.24231	1.1287	TRIM71;RANBP2;HIST1H4A;EIF4G1
negative regulation of response to stimulus (GO:0048585)	0.403676	1	1.15496	1.04772	PDGFRB;DDR1;COL3A1;EPHA8;EPHB1;FGFR3;FGFR1
non-canonical Wnt signaling pathway (GO:0035567)	0.403676	1	1.15496	1.04772	PSMA5;PSMD9;FZD3;PSMC5;PSMB1;PSMD1;CELSR2
viral life cycle (GO:0019058)	0.404486	1	1.1733	1.062	RANBP2;VCP;NFIA;CHMP2A;NMT2;KPNB1
mitochondrial translation (GO:0032543)	0.404486	1	1.1733	1.062	LARS2;TSFM;MRPL15;MRPL9;MRPL46;MRRF
positive regulation of epithelial cell proliferation (GO:0050679)	0.404486	1	1.1733	1.062	CDH3;BMPR2;HMGB2;SOX11;SOX9;SRSF6
receptor-mediated endocytosis (GO:0006898)	0.405636	1	1.11742	1.00825	ITGB1;HSP90AA1;SPARC;LRP1;CANX;ARHGAP27;LDLRAP1;HSPG2;DLL1;HSP90B1
endosomal transport (GO:0016197)	0.407205	1	1.10188	0.989969	EHD1;ANKRD27;NSG2;SNX17;HGS;DCTN1;STX8;CHMP2A;ZFYVE21;RAB6B;SNX5;SNX6
negative regulation of canonical Wnt signaling pathway (GO:0090090)	0.409678	1	1.13392	1.01189	PSMA5;PSMD9;PSMC5;IGFBP4;PSMB1;PSMD1;SOX9;KREMEN2
glycoprotein metabolic process (GO:0009100)	0.411419	1	1.29302	1.14839	GOLPH3;MAN2A1;ST8SIA2
negative regulation of mitotic cell cycle (GO:0045930)	0.411419	1	1.29302	1.14839	FZD3;E4F1;PTPN3
cellular response to cytokine stimulus (GO:0071345)	0.41188	1	1.0629	0.942814	ITGB1;HSPA8;CDKN1A;HSP90AA1;PID1;MMP2;BGN;HNRNPU;RPL13A;AKAP6;CSF2RB;FOXO3;PTPN14;HSP90B1;COL1A2;FLRT3;RPS3;HAS2;PTPN7;SOX9;VIM;PRKACA;PTPN5
regulation of histone H3-K9 methylation (GO:0051570)	0.413581	1	1.91994	1.69512	HIST1H1B
interleukin-27-mediated signaling pathway (GO:0070106)	0.413581	1	1.91994	1.69512	CANX
replicative senescence (GO:0090399)	0.413581	1	1.91994	1.69512	ATR
nitric oxide biosynthetic process (GO:0006809)	0.413581	1	1.91994	1.69512	DDAH2
positive regulation of cell cycle phase transition (GO:1901989)	0.413581	1	1.91994	1.69512	NPM1
positive regulation by host of viral process (GO:0044794)	0.413581	1	1.91994	1.69512	NUCKS1
positive regulation of nuclear-transcribed mRNA poly(A) tail shortening (GO:0060213)	0.413581	1	1.91994	1.69512	PABPC1
negative regulation of fatty acid biosynthetic process (GO:0045717)	0.413581	1	1.91994	1.69512	ACADVL
urea cycle (GO:0000050)	0.413581	1	1.91994	1.69512	NMRAL1
biotin metabolic process (GO:0006768)	0.413581	1	1.91994	1.69512	BTD
positive regulation of transcription from RNA polymerase II promoter in response to endoplasmic reticulum stress (GO:1990440)	0.413581	1	1.91994	1.69512	CREB3L1
purine nucleobase metabolic process (GO:0006144)	0.413581	1	1.91994	1.69512	PAICS
relaxation of cardiac muscle (GO:0055119)	0.413581	1	1.91994	1.69512	ATP1A1
calcium ion regulated exocytosis (GO:0017156)	0.413581	1	1.91994	1.69512	RIMS1
mitochondrion distribution (GO:0048311)	0.413581	1	1.91994	1.69512	MAPT
negative regulation of amyloid precursor protein catabolic process (GO:1902992)	0.413581	1	1.91994	1.69512	ROCK1
negative regulation of myotube differentiation (GO:0010832)	0.413581	1	1.91994	1.69512	NOTCH1
regulation of phosphorylation of RNA polymerase II C-terminal domain (GO:1901407)	0.413581	1	1.91994	1.69512	CCNT2
stress granule assembly (GO:0034063)	0.413581	1	1.91994	1.69512	MAPT
positive regulation of mesenchymal cell proliferation (GO:0002053)	0.413581	1	1.91994	1.69512	SOX9
regulation of short-term neuronal synaptic plasticity (GO:0048172)	0.413581	1	1.91994	1.69512	SYP
positive regulation of glycoprotein biosynthetic process (GO:0010560)	0.413581	1	1.91994	1.69512	SOAT1
negative regulation of histone acetylation (GO:0035067)	0.413581	1	1.91994	1.69512	SET
transcytosis (GO:0045056)	0.413581	1	1.91994	1.69512	LRP1
regulation of nuclear-transcribed mRNA poly(A) tail shortening (GO:0060211)	0.413581	1	1.91994	1.69512	PABPC1
cochlea morphogenesis (GO:0090103)	0.413581	1	1.91994	1.69512	SOX9
relaxation of muscle (GO:0090075)	0.413581	1	1.91994	1.69512	ATP1A1
negative regulation of nucleocytoplasmic transport (GO:0046823)	0.413581	1	1.91994	1.69512	SOX4
negative regulation of receptor binding (GO:1900121)	0.413581	1	1.91994	1.69512	PTPRF
regulation of RNA polymerase II transcriptional preinitiation complex assembly (GO:0045898)	0.413581	1	1.91994	1.69512	PSMC5
positive regulation of T cell receptor signaling pathway (GO:0050862)	0.413581	1	1.91994	1.69512	RPS3
methionine metabolic process (GO:0006555)	0.413581	1	1.91994	1.69512	SMS
cell part morphogenesis (GO:0032990)	0.413581	1	1.91994	1.69512	PID1
arginine metabolic process (GO:0006525)	0.413581	1	1.91994	1.69512	DDAH2
negative regulation of heart contraction (GO:0045822)	0.413581	1	1.91994	1.69512	PDE4D
heart process (GO:0003015)	0.413581	1	1.91994	1.69512	SOD1
modulation by host of viral genome replication (GO:0044827)	0.413581	1	1.91994	1.69512	NUCKS1
establishment of synaptic vesicle localization (GO:0097480)	0.413581	1	1.91994	1.69512	KIF5A
glycerol metabolic process (GO:0006071)	0.413581	1	1.91994	1.69512	TPI1
negative regulation of translation, ncRNA-mediated (GO:0040033)	0.413581	1	1.91994	1.69512	TRIM71
aspartate family amino acid biosynthetic process (GO:0009067)	0.413581	1	1.91994	1.69512	ASNS
carbohydrate derivative catabolic process (GO:1901136)	0.413581	1	1.91994	1.69512	FUCA1
glutathione biosynthetic process (GO:0006750)	0.413581	1	1.91994	1.69512	OPLAH
presynaptic membrane organization (GO:0097090)	0.413581	1	1.91994	1.69512	CNTN2
miRNA mediated inhibition of translation (GO:0035278)	0.413581	1	1.91994	1.69512	TRIM71
regulation of symbiosis, encompassing mutualism through parasitism (GO:0043903)	0.413581	1	1.91994	1.69512	CHMP2A
interleukin-35-mediated signaling pathway (GO:0070757)	0.413581	1	1.91994	1.69512	CANX
positive regulation of T-helper cell differentiation (GO:0045624)	0.413581	1	1.91994	1.69512	RARA
alcohol catabolic process (GO:0046164)	0.413581	1	1.91994	1.69512	SNX17
hepatocyte growth factor receptor signaling pathway (GO:0048012)	0.413581	1	1.91994	1.69512	STMN1
positive regulation of endothelial cell apoptotic process (GO:2000353)	0.413581	1	1.91994	1.69512	THBS1
regulation of hippo signaling (GO:0035330)	0.413581	1	1.91994	1.69512	SOX11
regulation of tumor necrosis factor biosynthetic process (GO:0042534)	0.413581	1	1.91994	1.69512	THBS1
drug transmembrane transport (GO:0006855)	0.413581	1	1.91994	1.69512	TMEM30A
regulation of lamellipodium morphogenesis (GO:2000392)	0.413581	1	1.91994	1.69512	SRC
UV-damage excision repair (GO:0070914)	0.413581	1	1.91994	1.69512	HIST3H2A
regulation of vascular endothelial growth factor signaling pathway (GO:1900746)	0.413581	1	1.91994	1.69512	DLL1
proteasome assembly (GO:0043248)	0.413581	1	1.91994	1.69512	PSMD9
intrinsic apoptotic signaling pathway in response to oxidative stress (GO:0008631)	0.413581	1	1.91994	1.69512	PDK1
regulation of non-canonical Wnt signaling pathway (GO:2000050)	0.413581	1	1.91994	1.69512	DAAM2
somite development (GO:0061053)	0.413581	1	1.91994	1.69512	SOX11
internal protein amino acid acetylation (GO:0006475)	0.413581	1	1.91994	1.69512	MAPT
positive regulation of myoblast fusion (GO:1901741)	0.413581	1	1.91994	1.69512	EHD1
regulation of actin filament polymerization (GO:0030833)	0.413892	1	1.22431	1.08002	MYADM;TWF1;NCKAP1L;NCK1
divalent metal ion transport (GO:0070838)	0.413981	1	1.18648	1.0464	CHRNB2;CHRNA4;CACNA1B;SLC39A8;CACNA1G
regulation of proteasomal ubiquitin-dependent protein catabolic process (GO:0032434)	0.413981	1	1.18648	1.0464	VCP;ANKIB1;RNF138;TLK2;RCHY1
superoxide metabolic process (GO:0006801)	0.418808	1	1.40795	1.2254	PRDX2;SOD1
regulation of vasoconstriction (GO:0019229)	0.418808	1	1.40795	1.2254	BMPR2;ADRA1A
cortical cytoskeleton organization (GO:0030865)	0.418808	1	1.40795	1.2254	ROCK1;NCKAP1L
negative regulation of Notch signaling pathway (GO:0045746)	0.418808	1	1.40795	1.2254	NOTCH3;PEAR1
positive regulation of transcription from RNA polymerase II promoter in response to stress (GO:0036003)	0.418808	1	1.40795	1.2254	NOTCH1;CREB3L1
coenzyme biosynthetic process (GO:0009108)	0.418808	1	1.40795	1.2254	DCAKD;MMADHC
lung development (GO:0030324)	0.418808	1	1.40795	1.2254	WNT7B;SOX11
determination of bilateral symmetry (GO:0009855)	0.418808	1	1.40795	1.2254	NOTCH1;DLL1
cellular response to interleukin-1 (GO:0071347)	0.424178	1	1.1189	0.959574	NFKBIA;PSMA5;PSMD9;PSMC5;PSMB1;PSMD1;HAS2;SOX9
regulation of endothelial cell migration (GO:0010594)	0.424631	1	1.20682	1.03368	BMPR2;SPARC;VASH1;THBS1
positive regulation of establishment of protein localization to mitochondrion (GO:1903749)	0.430002	1	1.14159	0.963459	YWHAE;MYBPC1;SNIP1;PLAGL2;SFN;SREBF2
positive regulation of GTPase activity (GO:0043547)	0.43132	1	1.09427	0.920174	DOCK10;ITGB1;TBC1D4;ARHGEF16;TBC1D8;PKP4;PLXNB1;ARHGAP27;ECT2;TBC1D16
regulation of JNK cascade (GO:0046328)	0.432817	1	1.1604	0.971767	COPS5;WNT7B;MAPK8IP2;EPHB1;MAP4K4
positive regulation of protein kinase activity (GO:0045860)	0.434886	1	1.09869	0.914851	CDKN1A;DLG4;SRC;NAB2;JTB;CALM3;BAK1;ECT2;MAP4K4
[truncated: 1,162 more rows]
