# Supplementary material for: Depletion of Ric-8B leads to reduced mTORC2 activity
Source: PLoS Genet. 2020 May 11;16(5):e1008255. doi: 10.1371/journal.pgen.1008255 (PMC7252638; doi:10.1371/journal.pgen.1008255)
Supplement: S5 Table — (XLSX) [file pgen.1008255.s011.xlsx]

## Sheet: Sheet0
© 2000-2015 QIAGEN. All rights reserved.
Ingenuity Canonical Pathways	-log(p-value)	Ratio	z-score	Molecules
EIF2 Signaling	2,36E01	2,9E-01	2,065	RPL13A,RPL23,RPL27,RPS13,RPL8,AGO1,EIF3E,RPL21,RPS11,RPL19,RPS18,EIF3A,RPS7,PABPC1,EIF3L,EIF4G2,EIF5,RPS16,RPL7,RPS9,RPS15,EIF2S1,RPS27L,EIF3M,RPS10,EIF4A2,RPS20,RPL5,RPS15A,Rpl22l1,EIF2S2,RPS4Y1,RPL3,EIF4A1,RPL4,RPL18A,EIF4G1,RPS25,PPP1CA,RPS3,RPS19,EIF2S3,RPL18,RPL36AL,EIF4E,RPL7A,RRAS,RPL10,RPL10A
Regulation of eIF4 and p70S6K Signaling	1,26E01	2,32E-01	NaN	EIF4EBP2,EIF2S1,RPS27L,EIF3M,RPS10,EIF4A2,RPS20,RPS13,AGO1,EIF3E,ITGB1,RPS15A,EIF2S2,RPS11,RPS4Y1,EIF4A1,EIF4G1,RPS25,RPS18,EIF3A,RPS7,PABPC1,EIF3L,EIF4G2,RPS3,RPS19,RPS16,EIF2S3,RPS9,EIF4E,RRAS,RPS15
mTOR Signaling	8,28E00	1,69E-01	1,134	RPS27L,EIF3M,RPS10,RICTOR,EIF4A2,RPS6KA6,RPS20,RPS13,EIF3E,RPS15A,RPS11,RPS4Y1,EIF4A1,EIF4G1,RPS25,RPS18,EIF3A,RPS6KA3,DDIT4,RPS7,EIF3L,EIF4G2,RPS3,RPS19,RPS16,RPS9,EIF4E,RRAS,RPS15,RND2
Epithelial Adherens Junction Signaling	8,17E00	1,86E-01	NaN	FGFR1,TUBB3,TUBB6,ACTA2,TUBB2A,MYH3,TUBA1A,CLIP1,MYH7,MYL4,SRC,NOTCH1,TUBB,TCF4,MYL9,NOTCH4,MYH6,FARP2,TUBB4A,MYL6,BMPR2,DLL1,TUBB2B,RRAS,NOTCH3,MYL7
Axonal Guidance Signaling	5,74E00	1,06E-01	NaN	GNA13,MMP2,TUBB3,SRGAP3,TUBB6,EPHB1,PLXNB1,ROBO3,GNAL,TUBB2A,GNAI2,TUBA1A,COPS5,ITGB1,KLC1,DCC,SEMA7A,ROCK1,FZD3,PAPPA2,NCK1,MYL4,GNB2L1,TUBB,WNT7B,ADAM19,DPYSL2,MYL9,FARP2,PRKAR1A,TUBB4A,ADAM22,MYL6,PLXNA1,GNAS,SEMA6C,NGFR,MYLPF,TUBB2B,PLCG1,EIF4E,PRKACA,RRAS,MYL7,EPHA8
Hepatic Fibrosis / Hepatic Stellate Cell Activation	5,47E00	1,37E-01	NaN	IGFBP4,FGFR1,MMP2,LHX2,COL1A1,ACTA2,MYH3,PDGFRB,COL4A1,MYH7,COL8A2,MYL4,COL3A1,COL1A2,MYL9,MYH6,COL5A1,COL9A1,IGF2,MYL6,COL5A2,COL23A1,NGFR,COL4A2,COL2A1,MYL7
Remodeling of Epithelial Adherens Junctions	4,14E00	1,88E-01	NaN	TUBB2A,TUBB4A,CBLL1,TUBA1A,SRC,CLIP1,TUBB3,TUBB,TUBB6,TUBB2B,ACTA2,HGS
RhoGDI Signaling	3,99E00	1,26E-01	-0,243	GDI1,SRC,MYL4,GNA13,GNB2L1,ARHGAP5,GDI2,MYL9,ACTA2,CDH3,GNAL,MYL6,ARHGEF5,GNAI2,GNAS,ARHGEF16,ITGB1,MYLPF,ROCK1,MYL7,RND2
Signaling by Rho Family GTPases	3,69E00	1,1E-01	-0,894	GNA13,PKN1,MAPK10,ACTA2,GNAL,SEPT5,VIM,ARHGEF5,GNAI2,ARHGEF16,CLIP1,CYFIP1,ITGB1,SEPT3,ROCK1,MYL4,GNB2L1,MYL9,CDH3,MYL6,GNAS,MYLPF,STMN1,MYL7,RND2
Protein Kinase A Signaling	3,67E00	9,56E-02	NaN	GNA13,Hist1h1e,NFKBIA,YWHAE,GNAI2,KDELR1,DCC,PTPN5,PTPRF,ROCK1,AKAP6,H1FX,PTPN14,SFN,MYL4,EYA1,GNB2L1,TCF4,PPP1CA,H3F3A/H3F3B,PTPN3,MYL9,PRKAR1A,MYL6,Calm1 (includes others),GNAS,ACP1,NGFR,PTP4A1,MYLPF,PLCG1,PRKACA,H1F0,PTPN7,MYL7
Breast Cancer Regulation by Stathmin1	3,4E00	1,14E-01	NaN	GNA13,TUBB3,GNB2L1,TUBB,TUBB6,PPP1CA,PRKAR1A,TUBB2A,TUBB4A,ARHGEF5,Calm1 (includes others),GNAI2,TUBA1A,GNAS,ARHGEF16,TUBB2B,CDKN1A,ROCK1,PRKACA,RRAS,STMN1
Granzyme A Signaling	3,2E00	3,33E-01	NaN	HMGB2,Hist1h1e,H1F0,SET,H1FX
14-3-3-mediated Signaling	3,19E00	1,3E-01	NaN	SFN,SRC,TUBB3,TUBB,TUBB6,MAPK10,YWHAE,TUBB2A,VIM,TUBB4A,TUBA1A,TUBB2B,PLCG1,MAPT,RRAS
Semaphorin Signaling in Neurons	3,04E00	1,76E-01	NaN	PLXNA1,ITGB1,SEMA7A,ROCK1,CRMP1,DPYSL2,PLXNB1,DPYSL4,RND2
Sertoli Cell-Sertoli Cell Junction Signaling	2,96E00	1,1E-01	NaN	SRC,TUBB3,TUBB,YBX3,TUBB6,MAPK10,ACTA2,MAP3K13,PRKAR1A,TUBB2A,TUBB4A,TUBA1A,ITGB1,TUBB2B,MPP6,CLDN5,PRKACA,RRAS,SPTB
Cellular Effects of Sildenafil (Viagra)	2,92E00	1,23E-01	NaN	MYH7,MYL4,MYL9,ACTA2,MYH6,PRKAR1A,MYL6,KCNQ2,MYH3,Calm1 (includes others),GNAS,MYLPF,PLCG1,PRKACA,MYL7
Spermine Biosynthesis	2,6E00	1E00	NaN	AMD1,SMS
Cell Cycle: G2/M DNA Damage Checkpoint Regulation	2,54E00	1,63E-01	-0,707	TOP2A,SFN,CDKN1A,TRIP12,ATR,SKP1,YWHAE,CCNB1
Cardiac Hypertrophy Signaling	2,52E00	9,72E-02	-0,943	MYL4,GNA13,GNB2L1,MAPK10,MYL9,MAP3K13,GNAL,PRKAR1A,MYL6,Calm1 (includes others),GNAI2,GNAS,MYLPF,PLCG1,ROCK1,EIF4E,PRKACA,RRAS,MYL7,ADRA1A,RND2
STAT3 Pathway	2,46E00	1,37E-01	NaN	FGFR3,FGFR1,BMPR2,PDGFRB,SRC,NGFR,MAPK10,CDKN1A,DDR1,RRAS
RAN Signaling	2,37E00	2,86E-01	NaN	CSE1L,IPO5,RANBP1,KPNB1
Unfolded protein response	2,32E00	1,51E-01	NaN	HSPA4,HSPA9,DNAJA2,HSPA8,HSP90B1,CANX,VCP,SREBF2
VEGF Signaling	2,3E00	1,24E-01	0,447	EIF2S1,EIF2S3,SFN,SRC,EIF2S2,ROCK1,PLCG1,ACTA2,YWHAE,RRAS,FOXO3
RhoA Signaling	2,22E00	1,11E-01	0,000	MYL4,GNA13,PKN1,ARHGAP5,MYL9,ACTA2,SEPT5,PLXNA1,MYL6,MYLPF,SEPT3,ROCK1,MYL7
5-aminoimidazole Ribonucleotide Biosynthesis I	2,13E00	6,67E-01	NaN	GART,PFAS
Spermidine Biosynthesis I	2,13E00	6,67E-01	NaN	AMD1,SMS
Androgen Signaling	2,12E00	1,12E-01	-2,236	GNAI2,HSPA4,Calm1 (includes others),SRC,GNAS,GNA13,TGFB1I1,GNB2L1,PRKACA,HSP90AA1,GNAL,PRKAR1A
CXCR4 Signaling	2,08E00	1,01E-01	-0,277	SRC,MYL4,GNA13,GNB2L1,MAPK10,MYL9,GNAL,MYL6,GNAI2,GNAS,MYLPF,ROCK1,RRAS,MYL7,RND2
Germ Cell-Sertoli Cell Junction Signaling	2,01E00	9,87E-02	NaN	LAMC3,SRC,TUBB3,TUBB,TUBB6,MAPK10,ACTA2,MAP3K13,TUBB2A,TUBB4A,TUBA1A,ITGB1,TUBB2B,RRAS,RND2
Gap Junction Signaling	2,01E00	9,87E-02	NaN	SRC,TUBB3,TUBB,TUBB6,ACTA2,PRKAR1A,TUBB2A,TUBB4A,GNAI2,TUBA1A,GNAS,TUBB2B,PLCG1,PRKACA,RRAS
PAK Signaling	1,99E00	1,18E-01	0,632	MYL6,PDGFRB,MYL4,ITGB1,MYLPF,MAPK10,MYL9,RRAS,NCK1,MYL7
Superpathway of Cholesterol Biosynthesis	1,99E00	1,85E-01	NaN	LSS,ACAT2,HMGCR,TM7SF2,CYP51A1
G Beta Gamma Signaling	1,96E00	1,16E-01	NaN	GNAI2,SRC,GNAS,GNA13,GNB2L1,PLCG1,PRKACA,RRAS,GNAL,PRKAR1A
ERK5 Signaling	1,91E00	1,29E-01	0,816	SFN,SRC,GNA13,RPS6KA3,YWHAE,RPS6KA6,RRAS,FOXO3
Gα12/13 Signaling	1,91E00	1,05E-01	0,905	MYL6,SRC,MYL4,GNA13,MYLPF,MAPK10,ROCK1,MYL9,CDH3,NFKBIA,RRAS,MYL7
Thrombin Signaling	1,89E00	9,14E-02	-0,258	SRC,MYL4,GNA13,GNB2L1,MYL9,GNAL,MYL6,ARHGEF5,GNAI2,GNAS,ARHGEF16,MYLPF,PLCG1,ROCK1,RRAS,MYL7,RND2
DNA damage-induced 14-3-3σ Signaling	1,87E00	2,11E-01	NaN	SFN,ATR,RAD1,CCNB1
Arsenate Detoxification I (Glutaredoxin)	1,85E00	5E-01	NaN	GSTO1,PNP
Glutaryl-CoA Degradation	1,81E00	2,73E-01	NaN	GCDH,ACAT2,HADH
Purine Nucleotides De Novo Biosynthesis II	1,81E00	2,73E-01	NaN	GART,PAICS,PFAS
Agranulocyte Adhesion and Diapedesis	1,75E00	9,2E-02	NaN	MYH7,MYL4,MMP2,MYL9,ACTA2,Podxl,MYH6,MYL6,MYH3,GNAI2,ITGB1,CLDN5,CXCL14,MYL7,MMP16
Wnt/β-catenin Signaling	1,71E00	9,09E-02	0,905	SRC,RARA,TCF4,WNT7B,CDH3,CSNK2A1,BMPR2,KREMEN2,SOX11,TLE3,SOX9,LRP1,FZD3,SOX4,APC2
CDK5 Signaling	1,65E00	1,04E-01	-1,000	GNAS,NGFR,ITGB1,MAPK10,PPP1CA,MAPT,PRKACA,RRAS,GNAL,PRKAR1A
Cholesterol Biosynthesis I	1,6E00	2,31E-01	NaN	LSS,TM7SF2,CYP51A1
Cholesterol Biosynthesis II (via 24,25-dihydrolanosterol)	1,6E00	2,31E-01	NaN	LSS,TM7SF2,CYP51A1
Cholesterol Biosynthesis III (via Desmosterol)	1,6E00	2,31E-01	NaN	LSS,TM7SF2,CYP51A1
Regulation of Actin-based Motility by Rho	1,6E00	1,07E-01	1,000	MYL6,MYL4,ITGB1,MYLPF,ROCK1,MYL9,ACTA2,MYL7,RND2
α-Adrenergic Signaling	1,6E00	1,07E-01	-0,707	GNAI2,Calm1 (includes others),GNAS,GNB2L1,PLCG1,PRKACA,RRAS,ADRA1A,PRKAR1A
Glycolysis I	1,58E00	1,74E-01	NaN	TPI1,ENO3,PGAM1,PGK1
Ephrin B Signaling	1,55E00	1,11E-01	NaN	GNAI2,GNAS,GNA13,ACP1,GNB2L1,ROCK1,EPHB1,GNAL
ATM Signaling	1,55E00	1,19E-01	-2,236	TRIM28,TLK2,MAPK10,CDKN1A,NFKBIA,H2AFX,CCNB1
Vitamin-C Transport	1,52E00	2,14E-01	NaN	GSTO1,SLC2A3,SLC2A1
AMPK Signaling	1,51E00	9,23E-02	0,378	AK3,PPM1A,SRC,GNAS,AK4,HMGCR,FASN,CHRNA4,SLC2A1,PRKACA,ADRA1A,PRKAR1A
Phospholipase C Signaling	1,5E00	8,11E-02	0,000	SRC,MYL4,GNA13,GNB2L1,RPS6KA3,MYL9,RALGDS,MYL6,ARHGEF5,Calm1 (includes others),GNAS,ARHGEF16,ITGB1,MYLPF,PLCG1,RRAS,MYL7,RND2
PTEN Signaling	1,49E00	9,48E-02	1,000	FGFR3,FGFR1,BMPR2,PDGFRB,NGFR,ITGB1,CDKN1A,DDR1,RRAS,FOXO3,CSNK2A1
Zymosterol Biosynthesis	1,48E00	3,33E-01	NaN	TM7SF2,CYP51A1
IL-1 Signaling	1,46E00	1,01E-01	-1,414	GNAI2,GNAS,GNA13,GNB2L1,MAPK10,PRKACA,NFKBIA,GNAL,PRKAR1A
Notch Signaling	1,44E00	1,35E-01	-2,236	DLL1,NOTCH1,NOTCH4,JAG2,NOTCH3
Granzyme B Signaling	1,43E00	2E-01	NaN	LMNB1,CYCS,NUMA1
Molecular Mechanisms of Cancer	1,42E00	7,28E-02	NaN	GNA13,MAPK10,NFKBIA,GNAL,ARHGEF5,GNAI2,ARHGEF16,SUV39H1,ITGB1,CDKN1A,ATR,LRP1,FZD3,SRC,NOTCH1,TCF4,WNT7B,CYCS,BAK1,RALGDS,PRKAR1A,BMPR2,GNAS,PRKACA,RRAS,RND2
D-myo-inositol-5-phosphate Metabolism	1,4E00	8,89E-02	NaN	ACP1,ATP1A1,TNS3,PPP1R1A,PPP4C,PPP1CA,NUDT4,PLCG1,PTPRF,SET,PLCH1,PTPN7
Netrin Signaling	1,39E00	1,32E-01	NaN	DCC,PRKACA,NCK1,ENAH,PRKAR1A
tRNA Charging	1,39E00	1,32E-01	NaN	DARS2,LARS2,TARS,DARS,Qars
Methionine Degradation I (to Homocysteine)	1,36E00	1,88E-01	NaN	PRMT5,SUV39H2,PRMT1
Intrinsic Prothrombin Activation Pathway	1,35E00	1,48E-01	NaN	COL3A1,COL1A2,COL2A1,COL1A1
Reelin Signaling in Neurons	1,35E00	1,01E-01	NaN	ARHGEF5,SRC,ARHGEF16,ITGB1,MAPK10,DCX,MAPK8IP2,MAPT
IGF-1 Signaling	1,33E00	9,57E-02	0,000	GRB10,IGFBP4,SFN,PRKACA,YWHAE,RRAS,FOXO3,CSNK2A1,PRKAR1A
Spliceosomal Cycle	1,3E00	1E00	NaN	U2AF2
Xanthine and Xanthosine Salvage	1,3E00	1E00	NaN	PNP
Asparagine Biosynthesis I	1,3E00	1E00	NaN	ASNS
Lanosterol Biosynthesis	1,3E00	1E00	NaN	LSS
Ephrin Receptor Signaling	1,3E00	8,19E-02	NaN	MAP4K4,SRC,GNA13,GNB2L1,EPHB1,GNAL,GNAI2,GNAS,ACP1,ITGB1,ROCK1,RRAS,NCK1,EPHA8
Melanocyte Development and Pigmentation Signaling	1,24E00	9,64E-02	-0,707	SRC,GNAS,RPS6KA3,PLCG1,PRKACA,RPS6KA6,RRAS,PRKAR1A
Actin Cytoskeleton Signaling	1,23E00	7,73E-02	NaN	MYH7,MYL4,GNA13,MYL9,ACTA2,MYH6,MYL6,MYH3,CYFIP1,ITGB1,MYLPF,ROCK1,FGF14,RRAS,MYL7,APC2
Cysteine Biosynthesis III (mammalia)	1,23E00	1,67E-01	NaN	PRMT5,SUV39H2,PRMT1
ILK Signaling	1,21E00	7,95E-02	1,155	MYH7,MYL4,MAPK10,RICTOR,MYL9,ACTA2,MYH6,VIM,MYL6,MYH3,TGFB1I1,ITGB1,MYL7,RND2
HIF1α Signaling	1,21E00	9,09E-02	NaN	COPS5,MMP2,SLC2A3,MAPK10,LDHA,SLC2A1,HSP90AA1,RRAS,MMP16
Tight Junction Signaling	1,2E00	8,07E-02	NaN	MYH7,MYL4,YBX3,MYL9,ACTA2,MYH6,PRKAR1A,MYL6,MYH3,NGFR,CLDN5,PRKACA,MYL7
IL-8 Signaling	1,2E00	7,91E-02	-0,832	MAP4K4,SRC,GNA13,MMP2,GNB2L1,MAPK10,MYL9,LASP1,GNAI2,GNAS,ROCK1,RRAS,MYL7,RND2
Bladder Cancer Signaling	1,19E00	9,41E-02	NaN	FGFR3,MMP2,SUV39H1,CDKN1A,FGF14,THBS1,RRAS,MMP16
GADD45 Signaling	1,17E00	1,58E-01	NaN	CDKN1A,ATR,CCNB1
Apoptosis Signaling	1,12E00	9,09E-02	0,378	MAP4K4,ROCK1,PLCG1,NFKBIA,CYCS,RRAS,BAK1,CAPNS1
DNA Methylation and Transcriptional Repression Signaling	1,12E00	1,5E-01	NaN	CHD3,RBBP7,RBBP4
Tryptophan Degradation III (Eukaryotic)	1,12E00	1,5E-01	NaN	GCDH,ACAT2,HADH
D-myo-inositol (1,4,5,6)-Tetrakisphosphate Biosynthesis	1,11E00	8,4E-02	NaN	ACP1,ATP1A1,TNS3,PPP1R1A,PPP4C,PPP1CA,NUDT4,PTPRF,SET,PTPN7
D-myo-inositol (3,4,5,6)-tetrakisphosphate Biosynthesis	1,11E00	8,4E-02	NaN	ACP1,ATP1A1,TNS3,PPP1R1A,PPP4C,PPP1CA,NUDT4,PTPRF,SET,PTPN7
Regulation of the Epithelial-Mesenchymal Transition Pathway	1,1E00	7,65E-02	NaN	FGFR3,LOX,FGFR1,PDGFRB,MMP2,NOTCH1,TCF4,WNT7B,NOTCH4,JAG2,FZD3,FGF14,RRAS,NOTCH3
Calcium Signaling	1,1E00	7,78E-02	-2,236	MYH7,MYL4,MYL9,ACTA2,MYH6,PRKAR1A,MYL6,MYH3,Calm1 (includes others),CHRNB2,CHRNA4,PRKACA,MYL7
PI3K/AKT Signaling	1,09E00	8,33E-02	2,333	SFN,ITGB1,HSP90B1,CDKN1A,EIF4E,NFKBIA,YWHAE,HSP90AA1,RRAS,FOXO3
PPARα/RXRα Activation	1,09E00	7,74E-02	2,111	MAP4K4,HSP90B1,FASN,NFKBIA,PRKAR1A,BMPR2,GNAS,PLCG1,CKAP5,PRKACA,HSP90AA1,RRAS,GPD2
eNOS Signaling	1,07E00	8,03E-02	-0,302	HSPA4,Calm1 (includes others),HSPA9,GNAS,HSPA8,HSP90B1,PLCG1,CHRNA4,PRKACA,HSP90AA1,PRKAR1A
NAD Phosphorylation and Dephosphorylation	1,06E00	2E-01	NaN	ACP1,NADK2
Polyamine Regulation in Colon Cancer	1,02E00	1,36E-01	NaN	OAZ1,TCF4,ODC1
Neuroprotective Role of THOP1 in Alzheimer's Disease	1,01E00	1,14E-01	NaN	MAPT,PRKACA,YWHAE,PRKAR1A
RAR Activation	1,01E00	7,51E-02	NaN	SORBS3,SRC,RARA,CSF2RB,MAPK10,CSNK2A1,PRMT1,PRKAR1A,DHRS3,GNAS,PSMC5,PRKACA,RPL7A
Guanine and Guanosine Salvage I	1,01E00	5E-01	NaN	PNP
L-DOPA Degradation	1,01E00	5E-01	NaN	COMT
Palmitate Biosynthesis I (Animals)	1,01E00	5E-01	NaN	FASN
Fatty Acid Biosynthesis Initiation II	1,01E00	5E-01	NaN	FASN
Adenine and Adenosine Salvage I	1,01E00	5E-01	NaN	PNP
Putrescine Biosynthesis III	1,01E00	5E-01	NaN	ODC1
Amyloid Processing	9,76E-01	1E-01	NaN	MAPT,PRKACA,CSNK2A1,CAPNS1,PRKAR1A
CCR5 Signaling in Macrophages	9,66E-01	9,23E-02	NaN	GNAI2,Calm1 (includes others),GNAS,GNB2L1,MAPK10,PLCG1
Protein Ubiquitination Pathway	9,46E-01	6,94E-02	NaN	UBA1,DNAJC30,HSP90B1,HSPD1,DNAJB5,PSMB1,USP15,HSPA9,HSPA4,USP34,PSMD9,HSPA8,SKP1,PSMC5,PSMD1,HSP90AA1,PSMA5
Inhibition of Matrix Metalloproteases	9,44E-01	1,08E-01	NaN	MMP2,HSPG2,LRP1,MMP16
Gluconeogenesis I	9,29E-01	1,25E-01	NaN	ENO3,PGAM1,PGK1
Prostate Cancer Signaling	9,26E-01	8,54E-02	NaN	SUV39H1,HSP90B1,CDKN1A,GSTP1,NFKBIA,HSP90AA1,RRAS
Assembly of RNA Polymerase III Complex	9,22E-01	1,67E-01	NaN	GTF3C1,SF3A1
Mevalonate Pathway I	9,22E-01	1,67E-01	NaN	ACAT2,HMGCR
Actin Nucleation by ARP-WASP Complex	9,22E-01	9,62E-02	1,000	ITGB1,ROCK1,RRAS,NCK1,RND2
NF-κB Signaling	9,04E-01	7,32E-02	-1,732	FGFR3,FGFR1,BMPR2,MAP4K4,PDGFRB,NGFR,DDR1,PRKACA,TRAF3,NFKBIA,RRAS,CSNK2A1
Colorectal Cancer Metastasis Signaling	8,98E-01	6,9E-02	-2,673	SRC,MMP2,GNB2L1,TCF4,WNT7B,MAPK10,RALGDS,PRKAR1A,GNAS,DCC,LRP1,FZD3,PRKACA,RRAS,RND2,MMP16
Glutathione-mediated Detoxification	8,9E-01	1,2E-01	NaN	GSTO1,GSTP1,Gsta4
Role of PKR in Interferon Induction and Antiviral Response	8,82E-01	1,03E-01	NaN	EIF2S1,TRAF3,NFKBIA,CYCS
Aryl Hydrocarbon Receptor Signaling	8,73E-01	7,52E-02	-1,414	NFIC,GSTO1,SRC,RARA,HSP90B1,CDKN1A,ATR,NFIA,GSTP1,HSP90AA1
Cell Cycle Control of Chromosomal Replication	8,52E-01	1,15E-01	NaN	CDC7,MCM3,MCM5
Neuregulin Signaling	8,47E-01	8,14E-02	-1,000	SRC,DLG4,ITGB1,HSP90B1,PLCG1,HSP90AA1,RRAS
FAK Signaling	8,47E-01	8,14E-02	NaN	SRC,TNS1,ITGB1,PLCG1,ACTA2,RRAS,CAPNS1
Cdc42 Signaling	8,44E-01	7,41E-02	0,000	MYL6,SRC,MYL4,CLIP1,ITGB1,MYLPF,MAPK10,MYL9,APC2,MYL7
Diphthamide Biosynthesis	8,43E-01	3,33E-01	NaN	EEF2
NADH Repair	8,43E-01	3,33E-01	NaN	APOA1BP
Ascorbate Recycling (Cytosolic)	8,43E-01	3,33E-01	NaN	GSTO1
Inosine-5'-phosphate Biosynthesis II	8,43E-01	3,33E-01	NaN	PAICS
Glycerol-3-phosphate Shuttle	8,43E-01	3,33E-01	NaN	GPD2
Tec Kinase Signaling	8,39E-01	7,24E-02	-1,134	GNAI2,SRC,GNAS,GNA13,GNB2L1,ITGB1,MAPK10,PLCG1,ACTA2,GNAL,RND2
3-phosphoinositide Degradation	8,29E-01	7,35E-02	NaN	ACP1,ATP1A1,TNS3,PPP1R1A,PPP4C,PPP1CA,NUDT4,PTPRF,SET,PTPN7
UVA-Induced MAPK Signaling	8,29E-01	8,05E-02	1,000	RPS6KA3,MAPK10,TNKS2,PLCG1,CYCS,RPS6KA6,RRAS
DNA Double-Strand Break Repair by Homologous Recombination	8,11E-01	1,43E-01	NaN	GEN1,LIG1
NGF Signaling	7,98E-01	7,62E-02	-0,378	NGFR,RPS6KA3,MAPK10,ROCK1,PLCG1,RPS6KA6,RRAS,MAP3K13
UVC-Induced MAPK Signaling	7,97E-01	9,52E-02	0,000	SRC,MAPK10,ATR,RRAS
Sonic Hedgehog Signaling	7,83E-01	1,07E-01	NaN	PRKACA,CCNB1,PRKAR1A
Myc Mediated Apoptosis Signaling	7,78E-01	8,62E-02	NaN	SFN,MAPK10,YWHAE,CYCS,RRAS
Adipogenesis pathway	7,62E-01	7,26E-02	NaN	FGFR3,FGFR1,BMPR2,NOCT,SOX9,RBBP7,FZD3,RBBP4,DGKD
PPAR Signaling	7,59E-01	7,69E-02	0,378	MAP4K4,PDGFRB,NGFR,HSP90B1,NFKBIA,HSP90AA1,RRAS
Induction of Apoptosis by HIV1	7,57E-01	8,47E-02	0,447	NGFR,MAPK10,NFKBIA,CYCS,BAK1
Cyclins and Cell Cycle Regulation	7,55E-01	8E-02	1,000	MYT1,SUV39H1,CDKN1A,ATR,SKP1,CCNB1
Uracil Degradation II (Reductive)	7,29E-01	2,5E-01	NaN	DPYSL2
Creatine-phosphate Biosynthesis	7,29E-01	2,5E-01	NaN	CKB
Pyruvate Fermentation to Lactate	7,29E-01	2,5E-01	NaN	LDHA
Catecholamine Biosynthesis	7,29E-01	2,5E-01	NaN	DBH
Thymine Degradation	7,29E-01	2,5E-01	NaN	DPYSL2
Biotin-carboxyl Carrier Protein Assembly	7,29E-01	2,5E-01	NaN	BTD
Rapoport-Luebering Glycolytic Shunt	7,29E-01	2,5E-01	NaN	PGAM1
Antioxidant Action of Vitamin C	7,26E-01	7,53E-02	1,000	GSTO1,SLC2A3,CSF2RB,MAPK10,PLCG1,SLC2A1,NFKBIA
Role of Oct4 in Mammalian Embryonic Stem Cell Pluripotency	7,22E-01	8,89E-02	NaN	RARA,IGF2BP1,SALL4,NR6A1
PDGF Signaling	7,19E-01	7,79E-02	-0,816	PDGFRB,SRC,ACP1,PLCG1,RRAS,CSNK2A1
Superpathway of Geranylgeranyldiphosphate Biosynthesis I (via Mevalonate)	7,18E-01	1,25E-01	NaN	ACAT2,HMGCR
Parkinson's Signaling	7,18E-01	1,25E-01	NaN	CYCS,SEPT5
Cell Cycle: G1/S Checkpoint Regulation	7,16E-01	8,2E-02	1,000	RPL5,SUV39H1,CDKN1A,ATR,SKP1
Glioma Signaling	7,1E-01	7,45E-02	-0,816	Calm1 (includes others),PDGFRB,SUV39H1,CDKN1A,PLCG1,RRAS,IGF2
3-phosphoinositide Biosynthesis	6,96E-01	6,85E-02	NaN	ACP1,ATP1A1,TNS3,PPP1R1A,PPP4C,PPP1CA,NUDT4,PTPRF,SET,PTPN7
Ovarian Cancer Signaling	6,93E-01	6,98E-02	NaN	SRC,MMP2,SUV39H1,TCF4,WNT7B,FZD3,PRKACA,RRAS,PRKAR1A
Insulin Receptor Signaling	6,93E-01	6,98E-02	NaN	GRB10,PPP1CA,PTPRF,EIF4E,PRKACA,RRAS,FOXO3,NCK1,PRKAR1A
Superpathway of Methionine Degradation	6,91E-01	9,68E-02	NaN	PRMT5,SUV39H2,PRMT1
Cardiomyocyte Differentiation via BMP Receptors	6,78E-01	1,18E-01	NaN	BMPR2,MYH7
PCP pathway	6,77E-01	7,94E-02	-1,342	JUND,WNT7B,MAPK10,ROCK1,FZD3
Superpathway of Inositol Phosphate Compounds	6,72E-01	6,56E-02	NaN	ACP1,ATP1A1,TNS3,PPP1R1A,PPP4C,PPP1CA,NUDT4,PLCG1,PTPRF,SET,PLCH1,PTPN7
G Protein Signaling Mediated by Tubby	6,64E-01	9,38E-02	NaN	GNAS,GNB2L1,PLCG1
Mitotic Roles of Polo-Like Kinase	6,59E-01	7,81E-02	NaN	CDC7,RAD21,HSP90B1,HSP90AA1,CCNB1
Human Embryonic Stem Cell Pluripotency	6,55E-01	6,82E-02	NaN	FGFR3,FGFR1,BMPR2,PDGFRB,GNAS,TCF4,WNT7B,SALL4,FZD3
CREB Signaling in Neurons	6,44E-01	6,55E-02	-2,121	GNAI2,Calm1 (includes others),GRIK5,GNAS,GNA13,GNB2L1,PLCG1,PRKACA,RRAS,GNAL,PRKAR1A
Tetrahydrofolate Salvage from 5,10-methenyltetrahydrofolate	6,43E-01	2E-01	NaN	GART
Serine Biosynthesis	6,43E-01	2E-01	NaN	PSAT1
Adenine and Adenosine Salvage III	6,43E-01	2E-01	NaN	PNP
Purine Ribonucleosides Degradation to Ribose-1-phosphate	6,43E-01	2E-01	NaN	PNP
Glycogen Biosynthesis II (from UDP-D-Glucose)	6,43E-01	2E-01	NaN	GYG1
Galactose Degradation I (Leloir Pathway)	6,43E-01	2E-01	NaN	GALK1
Hypoxia Signaling in the Cardiovascular System	6,41E-01	7,69E-02	NaN	COPS5,HSP90B1,LDHA,NFKBIA,HSP90AA1
Inhibition of Angiogenesis by TSP1	6,38E-01	9,09E-02	NaN	MAPK10,HSPG2,THBS1
p70S6K Signaling	6,26E-01	6,84E-02	-0,816	GNAI2,SFN,SRC,PLCG1,MAPT,YWHAE,EEF2,RRAS
Agrin Interactions at Neuromuscular Junction	6,23E-01	7,58E-02	0,447	SRC,ITGB1,MAPK10,ACTA2,RRAS
Chemokine Signaling	6,23E-01	7,58E-02	-1,342	GNAI2,Calm1 (includes others),SRC,PLCG1,RRAS
NRF2-mediated Oxidative Stress Response	6,23E-01	6,47E-02	1,000	GSTO1,SOD1,JUND,DNAJA2,ACTA2,VCP,MAF,GSTP1,RRAS,ENC1,DNAJB5
Gαi Signaling	6,13E-01	6,78E-02	1,000	GNAI2,SRC,GNAS,GNB2L1,PRKACA,RRAS,RALGDS,PRKAR1A
TWEAK Signaling	6,13E-01	8,82E-02	NaN	TRAF3,NFKBIA,CYCS
Melatonin Signaling	6,06E-01	7,46E-02	-2,236	GNAI2,Calm1 (includes others),PLCG1,PRKACA,PRKAR1A
HIPPO signaling	6,05E-01	7,14E-02	NaN	SFN,DLG4,FAT4,PPP1CA,SKP1,YWHAE
CD27 Signaling in Lymphocytes	5,94E-01	7,84E-02	NaN	MAPK10,NFKBIA,CYCS,MAP3K13
GPCR-Mediated Integration of Enteroendocrine Signaling Exemplified by an L Cell	5,9E-01	7,35E-02	NaN	GNAI2,GNAS,PLCG1,PRKACA,PRKAR1A
Leukocyte Extravasation Signaling	5,82E-01	6,25E-02	-1,265	MYL6,GNAI2,SRC,MMP2,ARHGAP5,ITGB1,MAPK10,CLDN5,ROCK1,PLCG1,ACTA2,MMP16
UVB-Induced MAPK Signaling	5,76E-01	7,69E-02	NaN	RPS6KA3,MAPK10,H3F3A/H3F3B,EIF4E
Glycerol Degradation I	5,74E-01	1,67E-01	NaN	GPD2
Glycine Cleavage Complex	5,74E-01	1,67E-01	NaN	AMT
Superoxide Radicals Degradation	5,74E-01	1,67E-01	NaN	SOD1
Endoplasmic Reticulum Stress Pathway	5,74E-01	1E-01	NaN	EIF2S1,HSP90B1
Integrin Signaling	5,73E-01	6,22E-02	0,905	SRC,ARHGAP5,ITGB1,ROCK1,PLCG1,MYL9,ACTA2,RRAS,NCK1,CAPNS1,MYL7,RND2
Role of CHK Proteins in Cell Cycle Checkpoint Control	5,58E-01	7,55E-02	0,000	TLK2,CDKN1A,ATR,RAD1
Role of Osteoblasts, Osteoclasts and Chondrocytes in Rheumatoid Arthritis	5,57E-01	6,1E-02	NaN	SRC,TCF4,WNT7B,MAPK10,COL1A1,NFKBIA,BMPR2,Calm1 (includes others),NGFR,ITGB1,LRP1,FZD3,APC2
GNRH Signaling	5,42E-01	6,45E-02	-2,121	GNAI2,SRC,GNAS,MAPK10,PRKACA,RRAS,MAP3K13,PRKAR1A
Estrogen Receptor Signaling	5,42E-01	6,45E-02	NaN	MED13L,SRC,TAF4B,H3F3A/H3F3B,DDX5,MED10,TAF10,RRAS
Corticotropin Releasing Hormone Signaling	5,32E-01	6,54E-02	NaN	GNAI2,Calm1 (includes others),GNAS,JUND,PLCG1,PRKACA,PRKAR1A
Role of Tissue Factor in Cancer	5,32E-01	6,54E-02	NaN	SRC,GNA13,ITGB1,RPS6KA3,EIF4E,RPS6KA6,RRAS
BMP signaling pathway	5,28E-01	6,94E-02	NaN	BMPR2,MAPK10,PRKACA,RRAS,PRKAR1A
April Mediated Signaling	5,24E-01	7,89E-02	NaN	MAPK10,TRAF3,NFKBIA
Transcriptional Regulatory Network in Embryonic Stem Cells	5,24E-01	7,89E-02	NaN	RIF1,ZFHX3,SET
Regulation of Cellular Mechanics by Calpain Protease	5,23E-01	7,27E-02	0,000	SRC,ITGB1,RRAS,CAPNS1
SAPK/JNK Signaling	5,23E-01	6,67E-02	-0,447	MAP4K4,GNA13,MAPK10,MAPK8IP2,RRAS,MAP3K13
Death Receptor Signaling	5,23E-01	6,67E-02	1,633	MAP4K4,TNKS2,ROCK1,ACTA2,NFKBIA,CYCS
Glioblastoma Multiforme Signaling	5,21E-01	6,25E-02	-1,667	PDGFRB,SRC,WNT7B,CDKN1A,PLCG1,FZD3,RRAS,IGF2,RND2
Airway Pathology in Chronic Obstructive Pulmonary Disease	5,18E-01	1,43E-01	NaN	MMP2
Superpathway of Serine and Glycine Biosynthesis I	5,18E-01	1,43E-01	NaN	PSAT1
Mechanisms of Viral Exit from Host Cells	5,04E-01	7,69E-02	NaN	LMNB1,CHMP2A,ACTA2
HER-2 Signaling in Breast Cancer	5E-01	6,76E-02	NaN	MMP2,ITGB1,CDKN1A,PLCG1,RRAS
Dopamine Receptor Signaling	4,86E-01	6,67E-02	-2,000	GNAS,COMT,PPP1CA,PRKACA,PRKAR1A
B Cell Activating Factor Signaling	4,85E-01	7,5E-02	NaN	MAPK10,TRAF3,NFKBIA
Aldosterone Signaling in Epithelial Cells	4,83E-01	6,08E-02	NaN	DNAJC30,HSPA4,HSPA9,HSPA8,HSP90B1,HSPD1,PLCG1,HSP90AA1,DNAJB5
Hereditary Breast Cancer Signaling	4,76E-01	6,25E-02	NaN	SFN,CDKN1A,ATR,NPM1,RRAS,H2AFX,CCNB1
Sperm Motility	4,76E-01	6,25E-02	-1,633	Calm1 (includes others),TWF1,GNAS,CACNA1G,PLCG1,PRKACA,PRKAR1A
Sucrose Degradation V (Mammalian)	4,7E-01	1,25E-01	NaN	TPI1
Ketolysis	4,7E-01	1,25E-01	NaN	ACAT2
IL-6 Signaling	4,65E-01	6,19E-02	-1,633	MAP4K4,NGFR,MAPK10,COL1A1,NFKBIA,RRAS,CSNK2A1
Relaxin Signaling	4,59E-01	6,06E-02	NaN	GNAI2,GNAS,GNA13,GNB2L1,PRKACA,NFKBIA,GNAL,PRKAR1A
Regulation of IL-2 Expression in Activated and Anergic T Lymphocytes	4,48E-01	6,41E-02	NaN	Calm1 (includes others),MAPK10,PLCG1,NFKBIA,RRAS
Cholecystokinin/Gastrin-mediated Signaling	4,4E-01	6,19E-02	0,000	SRC,GNA13,MAPK10,ROCK1,RRAS,RND2
Hepatic Cholestasis	4,38E-01	5,88E-02	NaN	HSD3B7,GNAS,RARA,NGFR,PPRC1,MAPK10,PRKACA,NFKBIA,PRKAR1A
Assembly of RNA Polymerase I Complex	4,3E-01	1,11E-01	NaN	POLR1B
Dolichyl-diphosphooligosaccharide Biosynthesis	4,3E-01	1,11E-01	NaN	DPM1
Paxillin Signaling	4,29E-01	6,12E-02	0,816	SRC,ITGB1,MAPK10,ACTA2,RRAS,NCK1
Synaptic Long Term Potentiation	4,25E-01	5,98E-02	NaN	Calm1 (includes others),PPP1R1A,PPP1CA,PLCG1,PRKACA,RRAS,PRKAR1A
P2Y Purigenic Receptor Signaling Pathway	4,25E-01	5,98E-02	-0,816	GNAI2,GNAS,GNB2L1,PLCG1,PRKACA,RRAS,PRKAR1A
Antiproliferative Role of TOB in T Cell Signaling	4,21E-01	7,69E-02	NaN	SKP1,PABPC1
D-myo-inositol (1,4,5)-Trisphosphate Biosynthesis	4,21E-01	7,69E-02	NaN	PLCG1,PLCH1
Dendritic Cell Maturation	4,21E-01	5,81E-02	NaN	NGFR,MAPK10,COL3A1,DDR1,COL1A2,COL2A1,PLCG1,COL1A1,NFKBIA
Role of NFAT in Cardiac Hypertrophy	4,2E-01	5,75E-02	-1,667	GNAI2,Calm1 (includes others),SRC,GNAS,GNB2L1,MAPK10,PLCG1,PRKACA,RRAS,PRKAR1A
Antiproliferative Role of Somatostatin Receptor 2	4,06E-01	6,35E-02	NaN	SRC,GNB2L1,CDKN1A,RRAS
nNOS Signaling in Neurons	4,01E-01	6,67E-02	NaN	Calm1 (includes others),DLG4,CAPNS1
GPCR-Mediated Nutrient Sensing in Enteroendocrine Cells	4,01E-01	6,1E-02	NaN	GNAI2,GNAS,PLCG1,PRKACA,PRKAR1A
Ketogenesis	3,94E-01	1E-01	NaN	ACAT2
Mineralocorticoid Biosynthesis	3,94E-01	1E-01	NaN	HSD3B7
Role of BRCA1 in DNA Damage Response	3,94E-01	6,25E-02	0,000	TOPBP1,FAM175A,CDKN1A,ATR
HGF Signaling	3,89E-01	5,88E-02	0,000	ITGB1,MAPK10,CDKN1A,PLCG1,RRAS,MAP3K13
Retinoic acid Mediated Apoptosis Signaling	3,87E-01	6,52E-02	NaN	RARA,TNKS2,CYCS
Role of p14/p19ARF in Tumor Suppression	3,82E-01	7,14E-02	NaN	SF3A1,NPM1
Non-Small Cell Lung Cancer Signaling	3,82E-01	6,15E-02	NaN	SUV39H1,PLCG1,RRAS,FOXO3
Role of Wnt/GSK-3β Signaling in the Pathogenesis of Influenza	3,82E-01	6,15E-02	NaN	TCF4,WNT7B,FZD3,APC2
Virus Entry via Endocytic Pathways	3,8E-01	5,95E-02	NaN	SRC,ITGB1,PLCG1,ACTA2,RRAS
Ephrin A Signaling	3,72E-01	6,38E-02	NaN	NGFR,ROCK1,EPHA8
Role of NFAT in Regulation of the Immune Response	3,66E-01	5,56E-02	-0,378	GNAI2,Calm1 (includes others),GNAS,GNA13,GNB2L1,PLCG1,NFKBIA,RRAS,GNAL
Oleate Biosynthesis II (Animals)	3,63E-01	9,09E-02	NaN	Scd2
γ-glutamyl Cycle	3,63E-01	9,09E-02	NaN	OPLAH
Glucocorticoid Biosynthesis	3,63E-01	9,09E-02	NaN	HSD3B7
fMLP Signaling in Neutrophils	3,61E-01	5,71E-02	-0,447	GNAI2,Calm1 (includes others),GNAS,GNB2L1,NFKBIA,RRAS
Sphingosine-1-phosphate Signaling	3,61E-01	5,71E-02	-0,816	GNAI2,PDGFRB,GNAS,GNA13,PLCG1,RND2
RANK Signaling in Osteoclasts	3,59E-01	5,81E-02	NaN	Calm1 (includes others),SRC,MAPK10,NFKBIA,MAP3K13
Erythropoietin Signaling	3,58E-01	5,97E-02	NaN	SRC,PLCG1,NFKBIA,RRAS
Growth Hormone Signaling	3,58E-01	5,97E-02	NaN	RPS6KA3,PLCG1,RPS6KA6,IGF2
GDNF Family Ligand-Receptor Interactions	3,58E-01	5,97E-02	0,000	MAPK10,PLCG1,RRAS,NCK1
Macropinocytosis Signaling	3,58E-01	5,97E-02	NaN	SRC,ITGB1,PLCG1,RRAS
Gαq Signaling	3,57E-01	5,56E-02	-1,633	Calm1 (includes others),GNAS,GNB2L1,ROCK1,PLCG1,NFKBIA,ADRA1A,RND2
4-1BB Signaling in T Lymphocytes	3,47E-01	6,67E-02	NaN	MAPK10,NFKBIA
Renin-Angiotensin Signaling	3,43E-01	5,61E-02	-1,633	GNAS,MAPK10,PLCG1,PRKACA,RRAS,PRKAR1A
Factors Promoting Cardiogenesis in Vertebrates	3,4E-01	5,68E-02	NaN	BMPR2,MYH7,TCF4,LRP1,FZD3
Cardiac β-adrenergic Signaling	3,38E-01	5,51E-02	-1,342	GNAS,GNB2L1,PPP1R1A,PPP1CA,PRKACA,AKAP6,PRKAR1A
Cleavage and Polyadenylation of Pre-mRNA	3,35E-01	8,33E-02	NaN	PAPOLA
Bile Acid Biosynthesis, Neutral Pathway	3,35E-01	8,33E-02	NaN	HSD3B7
BER pathway	3,35E-01	8,33E-02	NaN	LIG1
Role of NANOG in Mammalian Embryonic Stem Cell Pluripotency	3,26E-01	5,5E-02	NaN	BMPR2,WNT7B,SALL4,RIF1,FZD3,RRAS
Basal Cell Carcinoma Signaling	3,26E-01	5,71E-02	NaN	TCF4,WNT7B,FZD3,APC2
PEDF Signaling	3,26E-01	5,71E-02	NaN	TCF4,ROCK1,NFKBIA,RRAS
CNTF Signaling	3,21E-01	5,88E-02	NaN	RPS6KA3,RPS6KA6,RRAS
CCR3 Signaling in Eosinophils	3,18E-01	5,45E-02	NaN	GNAI2,Calm1 (includes others),GNAS,GNB2L1,ROCK1,RRAS
Small Cell Lung Cancer Signaling	3,16E-01	5,63E-02	NaN	SUV39H1,TRAF3,NFKBIA,CYCS
Guanosine Nucleotides Degradation III	3,1E-01	7,69E-02	NaN	PNP
Activation of IRF by Cytosolic Pattern Recognition Receptors	3,09E-01	5,77E-02	NaN	MAPK10,TRAF3,NFKBIA
Endometrial Cancer Signaling	3,09E-01	5,77E-02	NaN	RRAS,FOXO3,APC2
Glucocorticoid Receptor Signaling	3,07E-01	5,2E-02	NaN	HSP90B1,MAPK10,TAF4B,NFKBIA,HSPA9,HSPA4,HSPA8,CDKN1A,TAF10,PRKACA,HSP90AA1,RRAS,FOXO3
Role of RIG1-like Receptors in Antiviral Innate Immunity	3,01E-01	6,06E-02	NaN	TRAF3,NFKBIA
Oncostatin M Signaling	3,01E-01	6,06E-02	NaN	EPAS1,RRAS
Cell Cycle Regulation by BTG Family Proteins	3,01E-01	6,06E-02	NaN	NOCT,PRMT1
Lymphotoxin β Receptor Signaling	2,98E-01	5,66E-02	NaN	TRAF3,NFKBIA,CYCS
Leptin Signaling in Obesity	2,97E-01	5,48E-02	NaN	GNAS,PLCG1,PRKACA,PRKAR1A
HMGB1 Signaling	2,95E-01	5,31E-02	-0,816	NGFR,MAPK10,RBBP7,PLAT,RRAS,RND2
DNA Double-Strand Break Repair by Non-Homologous End Joining	2,88E-01	7,14E-02	NaN	XRCC4
Telomere Extension by Telomerase	2,88E-01	7,14E-02	NaN	TNKS2
nNOS Signaling in Skeletal Muscle Cells	2,88E-01	7,14E-02	NaN	Calm1 (includes others)
Isoleucine Degradation I	2,88E-01	7,14E-02	NaN	ACAT2
Androgen Biosynthesis	2,88E-01	7,14E-02	NaN	HSD3B7
The Visual Cycle	2,88E-01	7,14E-02	NaN	DHRS3
Urate Biosynthesis/Inosine 5'-phosphate Degradation	2,88E-01	7,14E-02	NaN	PNP
Colanic Acid Building Blocks Biosynthesis	2,88E-01	7,14E-02	NaN	GALK1
p53 Signaling	2,88E-01	5,32E-02	NaN	TOPBP1,SFN,CDKN1A,ATR,THBS1
FLT3 Signaling in Hematopoietic Progenitor Cells	2,88E-01	5,41E-02	NaN	RPS6KA3,EIF4E,RPS6KA6,RRAS
Telomerase Signaling	2,8E-01	5,26E-02	2,000	DKC1,HSP90B1,CDKN1A,HSP90AA1,RRAS
Amyotrophic Lateral Sclerosis Signaling	2,72E-01	5,21E-02	NaN	GRIK5,SOD1,CYCS,NEFL,CAPNS1
Nitric Oxide Signaling in the Cardiovascular System	2,72E-01	5,21E-02	-0,447	Calm1 (includes others),HSP90B1,PRKACA,HSP90AA1,PRKAR1A
T Cell Receptor Signaling	2,72E-01	5,21E-02	NaN	Calm1 (includes others),PLCG1,NFKBIA,RRAS,PTPN7
Acute Myeloid Leukemia Signaling	2,7E-01	5,26E-02	-1,000	RARA,CSF2RB,TCF4,RRAS
Adenosine Nucleotides Degradation II	2,68E-01	6,67E-02	NaN	PNP
Glioma Invasiveness Signaling	2,67E-01	5,36E-02	NaN	MMP2,RRAS,RND2
EGF Signaling	2,67E-01	5,36E-02	NaN	SRC,PLCG1,CSNK2A1
Glutamate Receptor Signaling	2,67E-01	5,36E-02	NaN	Calm1 (includes others),GRIK5,DLG4
Neuropathic Pain Signaling In Dorsal Horn Neurons	2,57E-01	5,1E-02	-2,236	KCNQ2,SRC,PLCG1,PRKACA,PRKAR1A
Dermatan Sulfate Biosynthesis (Late Stages)	2,39E-01	5,26E-02	NaN	HS3ST3B1,CHST15
MIF Regulation of Innate Immunity	2,28E-01	5,13E-02	NaN	MAPK10,NFKBIA
Thyroid Cancer Signaling	2,28E-01	5,13E-02	NaN	TCF4,RRAS
Purine Nucleotides Degradation II (Aerobic)	2,18E-01	5,56E-02	NaN	PNP
